# Supplementary material for: Long noncoding RNA, CCDC26, controls myeloid leukemia cell growth through regulation of KIT expression
Source: Mol Cancer. 2015 Apr 19;14:90. doi: 10.1186/s12943-015-0364-7 (PMC4423487; doi:10.1186/s12943-015-0364-7)
Supplement: Additional file 4: Table S1. — Raw data of the microarray analysis. [file 12943_2015_364_MOESM4_ESM.xlsx]

## Sheet: HEADERS
# Notes : All Entities
# Technology : Affymetrix.ExonExprChip.HuGene-1_0-st-v1_na32_hg19_2011-09-30
# Owner : gxuser
# Created On : Fri Apr 18 13:57:12 JST 2014

## Sheet: Expressionmicroarray 2014-4-18.
Transcripts Cluster Id	22B11_140418_(HuGene-1_0-st-v1).CEL(raw)	3-4_140418_(HuGene-1_0-st-v1).CEL(raw)	GER_140418_(HuGene-1_0-st-v1).CEL(raw)	K562_140418_(HuGene-1_0-st-v1).CEL(raw)	22B11_140418_(HuGene-1_0-st-v1).CEL(normalized)	3-4_140418_(HuGene-1_0-st-v1).CEL(normalized)	GER_140418_(HuGene-1_0-st-v1).CEL(normalized)	K562_140418_(HuGene-1_0-st-v1).CEL(normalized)	genesymbol	pathway	entrezgene	entrezgene	probeset_id	refseq	transcript_cluster_id		22B11/GER	3-4/GER	22B11+3-4/GER	22B11/GER (Value)	3-4/GER (Value)	22B11+3-4/GER
7908459	36.753	36.4033	1002.08	2028.62	5.19979	5.186	9.96878	10.9863	CFH		3075///	http://www.ncbi.nlm.nih.gov/gene/?term=3075	7908459	NM_000186|NM_001014975	7908459		-4.76899	-4.78278	-9.55177	-4.76899	-4.78278	-9.55177
7940216	63.5246	54.6401	907.917	1306.4	5.98924	5.77189	9.82642	10.3514	MS4A3		932///	http://www.ncbi.nlm.nih.gov/gene/?term=932	7940216	NM_006138|NM_001031809|NM_001031666	7940216		-3.83717	-4.05453	-7.8917	-3.83717	-4.05453	-7.8917
8133876	28.3052	26.2131	412.351	30.385	4.823	4.71221	8.68773	4.92529	CD36		948///	http://www.ncbi.nlm.nih.gov/gene/?term=948	8133876	NM_001001548|NM_001001547|NM_000072|NM_001127443|NM_001127444	8133876		-3.86474	-3.97552	-7.84025	-3.86474	-3.97552	-7.84025
8069541	177.428	77.2031	1656.77	1679.82	7.47109	6.27059	10.6942	10.7141	SAMSN1|LOC388813		64092///388813///	http://www.ncbi.nlm.nih.gov/gene/?term=64092 http://www.ncbi.nlm.nih.gov/gene/?term=388813	8069541	NM_022136	8069541		-3.22306	-4.42357	-7.64663	-3.22306	-4.42357	-7.64663
7961532	64.9264	56.0374	800.868	242.164	6.02073	5.80832	9.64542	7.91984	ARHGDIB	NM_001175 // GenMAPP // G13_Signaling_Pathway /// L20688 // GenMAPP // G13_Signaling_Pathway	397///	http://www.ncbi.nlm.nih.gov/gene/?term=397	7961532	NM_001175	7961532		-3.62469	-3.8371	-7.46179	-3.62469	-3.8371	-7.46179
7940237	34.9012	29.6516	396.698	203.024	5.1252	4.89004	8.6319	7.66551	MS4A4A		51338///	http://www.ncbi.nlm.nih.gov/gene/?term=51338	7940237	NM_024021|NM_148975	7940237		-3.50669	-3.74186	-7.24856	-3.50669	-3.74186	-7.24856
8152821	81.1799	93.2543	1051.05	1485.55	6.34305	6.5431	10.0376	10.5368	CCDC26		137196///	http://www.ncbi.nlm.nih.gov/gene/?term=137196	8152821		8152821		-3.69456	-3.49452	-7.18908	-3.69456	-3.49452	-7.18908
7931832	132.609	122.769	1356.16	1206.63	7.05103	6.9398	10.4053	10.2368	AKR1C2		1646///	http://www.ncbi.nlm.nih.gov/gene/?term=1646	7931832	NM_001354|NM_205845|NM_001135241	7931832		-3.35428	-3.46551	-6.81978	-3.35428	-3.46551	-6.81978
8102998	115.118	694.009	2312.9	4740.87	6.84697	9.43881	11.1755	12.2109	GYPA		2993///	http://www.ncbi.nlm.nih.gov/gene/?term=2993	8102998	NM_002099	8102998		-4.32851	-1.73668	-6.06519	-4.32851	-1.73668	-6.06519
8095744	151.567	53.4447	717.931	865.275	7.24381	5.73998	9.4877	9.75701	AREG		374///	http://www.ncbi.nlm.nih.gov/gene/?term=374	8095744	NM_001657	8095744		-2.24389	-3.74772	-5.99162	-2.24389	-3.74772	-5.99162
7954864	89.0937	53.1744	544.18	251.539	6.47725	5.73266	9.08794	7.97464	MUC19		283463///	http://www.ncbi.nlm.nih.gov/gene/?term=283463	7954864		7954864		-2.61069	-3.35528	-5.96597	-2.61069	-3.35528	-5.96597
8155849	6143.68	313.883	10756.1	10299.7	12.5849	8.29408	13.3929	13.3303	ANXA1	NM_000700 // GenMAPP // Prostaglandin_synthesis_regulation /// BC035993 // GenMAPP // Prostaglandin_synthesis_regulation	301///	http://www.ncbi.nlm.nih.gov/gene/?term=301	8155849	NM_000700	8155849		-0.807985	-5.09879	-5.90678	-0.807985	-5.09879	-5.90678
8166669	53.8844	47.1129	364.424	60.7421	5.7518	5.55805	8.50947	5.92462	MAGEB16		139604///	http://www.ncbi.nlm.nih.gov/gene/?term=139604	8166669	NM_001099921	8166669		-2.75768	-2.95142	-5.7091	-2.75768	-2.95142	-5.7091
8147837	219.947	146.132	1260.62	1284.2	7.78101	7.19113	10.2999	10.3267	ZFPM2		23414///	http://www.ncbi.nlm.nih.gov/gene/?term=23414	8147837	NM_012082	8147837		-2.51891	-3.10879	-5.62769	-2.51891	-3.10879	-5.62769
7943349	47.0068	52.7062	327.25	297.18	5.5548	5.7199	8.35425	8.21519	ARHGAP42		143872///	http://www.ncbi.nlm.nih.gov/gene/?term=143872	7943349	NM_152432	7943349		-2.79945	-2.63435	-5.4338	-2.79945	-2.63435	-5.4338
8095728	308.118	76.5528	948.27	802.557	8.26734	6.25838	9.88915	9.64846	EREG		2069///	http://www.ncbi.nlm.nih.gov/gene/?term=2069	8095728	NM_001432	8095728		-1.62181	-3.63077	-5.25259	-1.62181	-3.63077	-5.25259
8083447	87.6805	91.6073	538.72	428.297	6.45418	6.51739	9.07339	8.74247	P2RY1	NM_002563 // GenMAPP // GPCRDB_Class_A_Rhodopsin-like /// NM_002563 // GenMAPP // Nucleotide_GPCRs /// U42030 // GenMAPP // GPCRDB_Class_A_Rhodopsin-like /// U42030 // GenMAPP // Nucleotide_GPCRs	5028///	http://www.ncbi.nlm.nih.gov/gene/?term=5028	8083447	NM_002563	8083447		-2.61921	-2.556	-5.17521	-2.61921	-2.556	-5.17521
8138466	44.6026	46.1397	257.938	440.724	5.47906	5.52794	8.01088	8.78373	MACC1		346389///	http://www.ncbi.nlm.nih.gov/gene/?term=346389	8138466	NM_182762	8138466		-2.53183	-2.48295	-5.01477	-2.53183	-2.48295	-5.01477
8106827	197.532	110.166	826.922	727.656	7.62595	6.78353	9.69161	9.50711	GPR98	NM_032119 // GenMAPP // GPCRDB_Other /// NR_003149 // GenMAPP // GPCRDB_Other /// AF435925 // GenMAPP // GPCRDB_Other /// AF055084 // GenMAPP // GPCRDB_Other /// AB075823 // GenMAPP // GPCRDB_Other /// AL136541 // GenMAPP // GPCRDB_Other /// AL133041 // GenMAPP // GPCRDB_Other	84059///	http://www.ncbi.nlm.nih.gov/gene/?term=84059	8106827	NM_032119|NR_003149	8106827		-2.06566	-2.90807	-4.97373	-2.06566	-2.90807	-4.97373
8166611	981.829	54.7705	1270.71	1050.63	9.93933	5.77533	10.3114	10.037	MAGEB2		4113///	http://www.ncbi.nlm.nih.gov/gene/?term=4113	8166611	NM_002364	8166611		-0.372088	-4.53609	-4.90818	-0.372088	-4.53609	-4.90818
7943369	32.7722	40.283	192.927	180.496	5.0344	5.3321	7.59191	7.49583	TMEM133		83935///	http://www.ncbi.nlm.nih.gov/gene/?term=83935	7943369	NM_032021	7943369		-2.55751	-2.25981	-4.81732	-2.55751	-2.25981	-4.81732
7953200	162.629	880.077	1976.4	3130.72	7.34544	9.78149	10.9487	11.6123	CCND2	NM_001759 // GenMAPP // Cell_cycle_KEGG /// NM_001759 // GenMAPP // G1_to_S_cell_cycle_Reactome /// NM_001759 // GenMAPP // Ovarian_Infertility_Genes /// NM_001759 // GenMAPP // Wnt_signaling /// D13639 // GenMAPP // Cell_cycle_KEGG /// D13639 // GenMAPP // G1_to_S_cell_cycle_Reactome /// D13639 // GenMAPP // Ovarian_Infertility_Genes /// D13639 // GenMAPP // Wnt_signaling	894///	http://www.ncbi.nlm.nih.gov/gene/?term=894	7953200	NM_001759	7953200		-3.60322	-1.16718	-4.7704	-3.60322	-1.16718	-4.7704
8095736	194.989	77.2926	607.696	886.17	7.60725	6.27226	9.2472	9.79144	AREG		374///	http://www.ncbi.nlm.nih.gov/gene/?term=374	8095736	NM_001657	8095736		-1.63996	-2.97495	-4.61491	-1.63996	-2.97495	-4.61491
8022338	42.6463	47.1546	219.118	254.849	5.41435	5.55933	7.77557	7.9935	GPR125|DISP2		166647///85455///	http://www.ncbi.nlm.nih.gov/gene/?term=166647 http://www.ncbi.nlm.nih.gov/gene/?term=85455	8022338	NM_145290	8022338		-2.36122	-2.21624	-4.57745	-2.36122	-2.21624	-4.57745
7908553	36.1695	35.9958	175.912	651.863	5.1767	5.16976	7.45871	9.34843	PTPRC		5788///	http://www.ncbi.nlm.nih.gov/gene/?term=5788	7908553	NM_002838|NM_080921|NM_080923	7908553		-2.28201	-2.28895	-4.57096	-2.28201	-2.28895	-4.57096
8161755	49.3339	37.5452	206.087	399.257	5.62451	5.23056	7.68711	8.64117	ALDH1A1		216///	http://www.ncbi.nlm.nih.gov/gene/?term=216	8161755	NM_000689	8161755		-2.0626	-2.45655	-4.51915	-2.0626	-2.45655	-4.51915
8147132	77.069	78.6413	365.07	270.214	6.26808	6.29721	8.51203	8.07796	CA2		760///	http://www.ncbi.nlm.nih.gov/gene/?term=760	8147132	NM_000067	8147132		-2.24395	-2.21482	-4.45877	-2.24395	-2.21482	-4.45877
7942569	197.716	397.857	1295.83	725.053	7.62729	8.63611	10.3397	9.50194	SLCO2B1		11309///	http://www.ncbi.nlm.nih.gov/gene/?term=11309	7942569	NM_001145211|NM_007256|NM_001145212	7942569		-2.71238	-1.70356	-4.41594	-2.71238	-1.70356	-4.41594
7961075	948.856	92.8175	1348.54	828.687	9.89004	6.53632	10.3972	9.69468	CD69		969///	http://www.ncbi.nlm.nih.gov/gene/?term=969	7961075	NM_001781|NR_026671|NR_026672	7961075		-0.50714	-3.86086	-4.368	-0.50714	-3.86086	-4.368
8122071	1813.21	76.0496	1643.38	653.706	10.8243	6.24887	10.6824	9.3525	ENPP3		5169///	http://www.ncbi.nlm.nih.gov/gene/?term=5169	8122071	NM_005021	8122071		0.141887	-4.43358	-4.29169	0.141887	-4.43358	-4.29169
7921367	268.512	278.985	1208.03	1303.92	8.06884	8.12404	10.2384	10.3486	SPTA1		6708///	http://www.ncbi.nlm.nih.gov/gene/?term=6708	7921367	NM_003126	7921367		-2.1696	-2.1144	-4.28399	-2.1696	-2.1144	-4.28399
8009380	433.409	1525.08	3377.15	445.709	8.75958	10.5747	11.7216	8.79996	SNORA38B		100124536///	http://www.ncbi.nlm.nih.gov/gene/?term=100124536	8009380	NR_003706	8009380		-2.96201	-1.14692	-4.10893	-2.96201	-1.14692	-4.10893
8015104	495.989	356.447	1713.73	1402.29	8.95416	8.47754	10.7429	10.4536	KRT10		3858///	http://www.ncbi.nlm.nih.gov/gene/?term=3858	8015104	NM_000421	8015104		-1.78876	-2.26538	-4.05414	-1.78876	-2.26538	-4.05414
7946071	283.917	654.712	1692.4	2729.68	8.14932	9.35472	10.7249	11.4145	OR51B5		282763///	http://www.ncbi.nlm.nih.gov/gene/?term=282763	7946071	NM_001005567	7946071		-2.57553	-1.37014	-3.94567	-2.57553	-1.37014	-3.94567
8091678	360.482	41.5345	467.557	252.482	8.49378	5.37624	8.869	7.98004	VEPH1		79674///	http://www.ncbi.nlm.nih.gov/gene/?term=79674	8091678	NM_024621|NM_001167912|NM_001167911|NM_001167915|NM_001167916|NM_001167917	8091678		-0.375213	-3.49276	-3.86797	-0.375213	-3.49276	-3.86797
7982597	66.4201	404.985	625.876	469.343	6.05355	8.66172	9.28973	8.8745	THBS1	NM_003246 // GenMAPP // TGF_Beta_Signaling_Pathway /// NM_003246 // GenMAPP // Inflammatory_Response_Pathway /// BC136469 // GenMAPP // TGF_Beta_Signaling_Pathway /// BC136469 // GenMAPP // Inflammatory_Response_Pathway	7057///	http://www.ncbi.nlm.nih.gov/gene/?term=7057	7982597	NM_003246	7982597		-3.23619	-0.62801	-3.8642	-3.23619	-0.62801	-3.8642
8103415	59.5045	127.811	316.871	348.234	5.89493	6.99787	8.30775	8.44391	FAM198B		51313///	http://www.ncbi.nlm.nih.gov/gene/?term=51313	8103415	NM_001128424|NM_001031700|NM_016613	8103415		-2.41283	-1.30988	-3.72271	-2.41283	-1.30988	-3.72271
8141206	123.731	473.52	857.309	897.037	6.95106	8.88728	9.74367	9.80902	BAIAP2L1		55971///	http://www.ncbi.nlm.nih.gov/gene/?term=55971	8141206	NM_018842	8141206		-2.79261	-0.856388	-3.64899	-2.79261	-0.856388	-3.64899
8121838	193.114	866.265	1432.23	1691.4	7.59331	9.75867	10.484	10.724	TPD52L1		7164///	http://www.ncbi.nlm.nih.gov/gene/?term=7164	8121838	NM_001003395|NM_003287|NM_001003396|NM_001003397	8121838		-2.89074	-0.725384	-3.61612	-2.89074	-0.725384	-3.61612
7933772	2937.58	203.161	2669.81	1557.85	11.5204	7.66648	11.3825	10.6053	ANK3		288///	http://www.ncbi.nlm.nih.gov/gene/?term=288	7933772	NM_020987|NM_001149	7933772		0.137889	-3.71605	-3.57816	0.137889	-3.71605	-3.57816
8094301	40.4341	42.2088	140.494	48.3531	5.3375	5.39947	7.13436	5.59554	SLIT2		9353///	http://www.ncbi.nlm.nih.gov/gene/?term=9353	8094301	NM_004787	8094301		-1.79686	-1.73489	-3.53176	-1.79686	-1.73489	-3.53176
8102988	355.187	1382.7	2375.61	4405.12	8.47243	10.4333	11.2141	12.105	GYPE|GYPA		2996///2993///	http://www.ncbi.nlm.nih.gov/gene/?term=2996 http://www.ncbi.nlm.nih.gov/gene/?term=2993	8102988	NM_198682|NM_002102	8102988		-2.74165	-0.78081	-3.52246	-2.74165	-0.78081	-3.52246
7957458	31.5203	34.751	110.156	322.406	4.97821	5.11898	6.78341	8.33274	NTS		4922///	http://www.ncbi.nlm.nih.gov/gene/?term=4922	7957458	NM_006183	7957458		-1.8052	-1.66443	-3.46963	-1.8052	-1.66443	-3.46963
7978801	46.6593	48.2955	157.756	154.71	5.54409	5.59382	7.30155	7.27342	MDGA2		161357///	http://www.ncbi.nlm.nih.gov/gene/?term=161357	7978801	NM_001113498|NM_182830	7978801		-1.75746	-1.70773	-3.46519	-1.75746	-1.70773	-3.46519
7946073	130.31	147.897	458.916	461.88	7.0258	7.20845	8.84209	8.85137	OR51I1		390063///	http://www.ncbi.nlm.nih.gov/gene/?term=390063	7946073	NM_001005288	7946073		-1.81629	-1.63364	-3.44993	-1.81629	-1.63364	-3.44993
7962375	178.588	126.449	495.507	274.72	7.48049	6.98242	8.95276	8.10182	PRICKLE1		144165///	http://www.ncbi.nlm.nih.gov/gene/?term=144165	7962375	NM_153026|NM_001144881|NM_001144882|NM_001144883	7962375		-1.47227	-1.97035	-3.44261	-1.47227	-1.97035	-3.44261
7933933	1055.39	149.13	1304.28	1400.5	10.0436	7.22042	10.349	10.4517	DNAJC12		56521///	http://www.ncbi.nlm.nih.gov/gene/?term=56521	7933933	NM_021800|NM_201262	7933933		-0.305469	-3.12861	-3.43408	-0.305469	-3.12861	-3.43408
8097256	138.15	211.519	560.639	998.385	7.11009	7.72464	9.13093	9.96345	FGF2|NUDT6		2247///11162///	http://www.ncbi.nlm.nih.gov/gene/?term=2247 http://www.ncbi.nlm.nih.gov/gene/?term=11162	8097256	NM_002006|NM_007083|NM_198041	8097256		-2.02084	-1.40629	-3.42712	-2.02084	-1.40629	-3.42712
8151341	47.1546	47.9793	149.071	111.989	5.55933	5.58434	7.21985	6.80721	TRPA1		8989///	http://www.ncbi.nlm.nih.gov/gene/?term=8989	8151341	NM_007332	8151341		-1.66053	-1.63551	-3.29604	-1.66053	-1.63551	-3.29604
8081001	65.0984	51.7224	181.685	106.89	6.02455	5.69272	7.5053	6.73999	ROBO2		6092///	http://www.ncbi.nlm.nih.gov/gene/?term=6092	8081001	NM_002942|NM_001128929	8081001		-1.48075	-1.81258	-3.29332	-1.48075	-1.81258	-3.29332
7946067	339.031	1071.35	1856.28	2760.14	8.40527	10.0652	10.8582	11.4305	OR51B4		79339///	http://www.ncbi.nlm.nih.gov/gene/?term=79339	7946067	NM_033179	7946067		-2.45292	-0.792985	-3.24591	-2.45292	-0.792985	-3.24591
8122860	35.4449	38.3478	113.442	125.607	5.14751	5.26107	6.82581	6.97277	MYCT1		80177///	http://www.ncbi.nlm.nih.gov/gene/?term=80177	8122860	NM_025107	8122860		-1.6783	-1.56474	-3.24304	-1.6783	-1.56474	-3.24304
7969995	84.3085	71.4005	237.988	335.758	6.39761	6.15786	7.89474	8.39128	MYO16		23026///	http://www.ncbi.nlm.nih.gov/gene/?term=23026	7969995	NM_015011	7969995		-1.49714	-1.73688	-3.23402	-1.49714	-1.73688	-3.23402
7946069	120.13	211.72	477.472	529.515	6.90845	7.72601	8.89927	9.04853	OR51B2		79345///	http://www.ncbi.nlm.nih.gov/gene/?term=79345	7946069	NM_033180	7946069		-1.99082	-1.17326	-3.16408	-1.99082	-1.17326	-3.16408
8111234	37.8285	38.6695	114.456	57.3919	5.2414	5.27313	6.83865	5.84277	CDH12		1010///	http://www.ncbi.nlm.nih.gov/gene/?term=1010	8111234	NM_004061	8111234		-1.59725	-1.56552	-3.16277	-1.59725	-1.56552	-3.16277
7962226	83.7633	163.232	338.394	277.948	6.38825	7.35078	8.40256	8.11867	SYT10		341359///	http://www.ncbi.nlm.nih.gov/gene/?term=341359	7962226	NM_198992	7962226		-2.01431	-1.05178	-3.06609	-2.01431	-1.05178	-3.06609
8122365	45.4483	704.857	516.378	474.948	5.50615	9.46119	9.01228	8.89163	GPR126		57211///	http://www.ncbi.nlm.nih.gov/gene/?term=57211	8122365	NM_020455|NM_001032394|NM_198569|NM_001032395	8122365		-3.50613	0.448904	-3.05722	-3.50613	0.448904	-3.05722
8088560	411.836	116.38	623.756	682.672	8.68592	6.8627	9.28484	9.41505	ADAMTS9		56999///	http://www.ncbi.nlm.nih.gov/gene/?term=56999	8088560	NM_182920	8088560		-0.598914	-2.42214	-3.02106	-0.598914	-2.42214	-3.02106
7961798	111.24	86.947	279.969	240.298	6.79753	6.44207	8.12912	7.90868	SOX5		6660///	http://www.ncbi.nlm.nih.gov/gene/?term=6660	7961798	NM_152989|NM_006940|NM_178010	7961798		-1.33159	-1.68706	-3.01865	-1.33159	-1.68706	-3.01865
8035838	32.7575	49.5778	113.984	39.6205	5.03375	5.63162	6.83269	5.30818	ZNF724P		440519///	http://www.ncbi.nlm.nih.gov/gene/?term=440519	8035838		8035838		-1.79894	-1.20107	-3	-1.79894	-1.20107	-3
8015115	80.4647	69.3974	209.759	206.947	6.33028	6.11681	7.71259	7.69312	KRT12		3859///	http://www.ncbi.nlm.nih.gov/gene/?term=3859	8015115	NM_000223	8015115		-1.3823	-1.59578	-2.97808	-1.3823	-1.59578	-2.97808
8102993	44.2644	153.334	229.819	721.868	5.46808	7.26053	7.84435	9.49559	GYPB		2994///	http://www.ncbi.nlm.nih.gov/gene/?term=2994	8102993	NM_002100	8102993		-2.37628	-0.583818	-2.96009	-2.37628	-0.583818	-2.96009
8099850	282.033	93.9904	450.343	385.176	8.13972	6.55444	8.81488	8.58938	TMEM156		80008///	http://www.ncbi.nlm.nih.gov/gene/?term=80008	8099850	NM_024943	8099850		-0.675158	-2.26044	-2.93559	-0.675158	-2.26044	-2.93559
8174598	46.0064	67.791	154.448	54.9461	5.52376	6.08302	7.27098	5.77994	IL13RA2		3598///	http://www.ncbi.nlm.nih.gov/gene/?term=3598	8174598	NM_000640	8174598		-1.74722	-1.18796	-2.93518	-1.74722	-1.18796	-2.93518
7906400	53.1585	39.8233	126.885	92.2748	5.73223	5.31554	6.98737	6.52787	IFI16		3428///	http://www.ncbi.nlm.nih.gov/gene/?term=3428	7906400	NM_005531	7906400		-1.25515	-1.67183	-2.92698	-1.25515	-1.67183	-2.92698
7925492	281.32	146.97	557.373	488.305	8.13607	7.19938	9.1225	8.93164	OPN3|KMO	AF303588 // GenMAPP // GPCRDB_Class_A_Rhodopsin-like	23596///8564///	http://www.ncbi.nlm.nih.gov/gene/?term=23596 http://www.ncbi.nlm.nih.gov/gene/?term=8564	7925492	NM_014322|NM_003679	7925492		-0.986429	-1.92312	-2.90955	-0.986429	-1.92312	-2.90955
7917561	40.2314	39.7465	109.498	157.589	5.33025	5.31276	6.77476	7.30003	GBP4		115361///	http://www.ncbi.nlm.nih.gov/gene/?term=115361	7917561	NM_052941	7917561		-1.44451	-1.462	-2.90651	-1.44451	-1.462	-2.90651
8151730	2666.12	314.869	2492.27	3064.55	11.3805	8.29861	11.2832	11.5815	CALB1		793///	http://www.ncbi.nlm.nih.gov/gene/?term=793	8151730	NM_004929	8151730		0.09728	-2.98464	-2.88736	0.09728	-2.98464	-2.88736
8092541	67.9261	87.9259	208.445	289.919	6.08589	6.45822	7.70352	8.17951	LIPH	NM_139248 // GenMAPP // Statin_Pathway_PharmGKB /// AY093498 // GenMAPP // Statin_Pathway_PharmGKB	200879///	http://www.ncbi.nlm.nih.gov/gene/?term=200879	8092541	NM_139248	8092541		-1.61763	-1.2453	-2.86293	-1.61763	-1.2453	-2.86293
7917530	41.8111	39.6041	109.593	166.293	5.38581	5.30758	6.77602	7.37758					7917530		7917530		-1.3902	-1.46844	-2.85864	-1.3902	-1.46844	-2.85864
8091537	45.4404	42.9186	118.814	70.9218	5.5059	5.42353	6.89256	6.14816	IGSF10|MED12L		285313///116931///	http://www.ncbi.nlm.nih.gov/gene/?term=285313 http://www.ncbi.nlm.nih.gov/gene/?term=116931	8091537	NM_178822|NM_001178145|NM_001178146|NM_053002	8091537		-1.38665	-1.46903	-2.85568	-1.38665	-1.46903	-2.85568
7927732	244.684	114.218	447.478	373.693	7.93477	6.83565	8.80567	8.54571	ARID5B		84159///	http://www.ncbi.nlm.nih.gov/gene/?term=84159	7927732	NM_032199	7927732		-0.870899	-1.97002	-2.84092	-0.870899	-1.97002	-2.84092
8041542	677.001	436.527	1449.08	1106.37	9.40301	8.76993	10.5009	10.1116	GALM		130589///	http://www.ncbi.nlm.nih.gov/gene/?term=130589	8041542	NM_138801	8041542		-1.09791	-1.731	-2.8289	-1.09791	-1.731	-2.8289
8103769	50.6578	50.5367	132.293	375.416	5.66271	5.65926	7.04759	8.55235	HPGD	NM_000860 // GenMAPP // Prostaglandin_synthesis_regulation /// NM_001145816 // GenMAPP // Prostaglandin_synthesis_regulation /// BC018986 // GenMAPP // Prostaglandin_synthesis_regulation /// L76465 // GenMAPP // Prostaglandin_synthesis_regulation /// J05594 // GenMAPP // Prostaglandin_synthesis_regulation /// AK300524 // GenMAPP // Prostaglandin_synthesis_regulation /// AK300125 // GenMAPP // Pro…	3248///	http://www.ncbi.nlm.nih.gov/gene/?term=3248	8103769	NM_000860|NM_001145816|NR_027332	8103769		-1.38488	-1.38833	-2.7732	-1.38488	-1.38833	-2.7732
8052882	414.558	629.816	1325.11	1720.98	8.69543	9.29879	10.3719	10.749	ADD2		119///	http://www.ncbi.nlm.nih.gov/gene/?term=119	8052882	NM_017488|NM_001185054|NM_001617|NM_017482|NM_001185055	8052882		-1.67646	-1.07311	-2.74957	-1.67646	-1.07311	-2.74957
8173812	52.1008	76.0943	159.328	259.831	5.70323	6.24972	7.31586	8.02143	HMGN5|SH3BGRL		79366///6451///	http://www.ncbi.nlm.nih.gov/gene/?term=79366 http://www.ncbi.nlm.nih.gov/gene/?term=6451	8173812	NM_030763|NM_003022	8173812		-1.61263	-1.06614	-2.67877	-1.61263	-1.06614	-2.67877
7954196	419.068	1441.36	1960.38	1836.04	8.71104	10.4932	10.9369	10.8424	MGST1		4257///	http://www.ncbi.nlm.nih.gov/gene/?term=4257	7954196	NM_145792|NM_145791|NM_020300|NM_145764	7954196		-2.22588	-0.443698	-2.66957	-2.22588	-0.443698	-2.66957
8173647	44.8456	50.7944	119.917	60.6746	5.4869	5.6666	6.9059	5.92302	ZDHHC15		158866///	http://www.ncbi.nlm.nih.gov/gene/?term=158866	8173647	NM_144969|NM_001146256|NM_001146257	8173647		-1.419	-1.2393	-2.6583	-1.419	-1.2393	-2.6583
7957260	92.1612	57.6879	180.317	185.898	6.52609	5.8502	7.49439	7.53836	GLIPR1|KRR1		11010///11103///	http://www.ncbi.nlm.nih.gov/gene/?term=11010 http://www.ncbi.nlm.nih.gov/gene/?term=11103	7957260	NM_006851|NM_007043	7957260		-0.968306	-1.6442	-2.6125	-0.968306	-1.6442	-2.6125
8052747	82.2052	53.7709	163.656	158.409	6.36116	5.74875	7.35452	7.30751	BMP10		27302///	http://www.ncbi.nlm.nih.gov/gene/?term=27302	8052747	NM_014482	8052747		-0.993361	-1.60577	-2.59913	-0.993361	-1.60577	-2.59913
8160321	132.743	97.5168	275.964	336.724	7.05249	6.60758	8.10833	8.39542	SLC24A2		25769///	http://www.ncbi.nlm.nih.gov/gene/?term=25769	8160321	NM_020344|NM_001193288	8160321		-1.05585	-1.50076	-2.5566	-1.05585	-1.50076	-2.5566
8099612	45.4395	49.6641	115.157	123.125	5.50587	5.63413	6.84746	6.94398	GPR125		166647///	http://www.ncbi.nlm.nih.gov/gene/?term=166647	8099612	NM_145290	8099612		-1.34158	-1.21333	-2.55491	-1.34158	-1.21333	-2.55491
7943715	489.894	66.3806	434.162	355.003	8.93632	6.05269	8.76209	8.47169	ZC3H12C		85463///	http://www.ncbi.nlm.nih.gov/gene/?term=85463	7943715	NM_033390	7943715		0.174234	-2.7094	-2.53517	0.174234	-2.7094	-2.53517
7922994	36.1506	35.4267	85.9114	40.7733	5.17595	5.14677	6.42478	5.34955	FAM5C		339479///	http://www.ncbi.nlm.nih.gov/gene/?term=339479	7922994	NM_199051	7922994		-1.24883	-1.27801	-2.52684	-1.24883	-1.27801	-2.52684
8160332	39.6371	36.3344	90.9716	53.0688	5.30878	5.18326	6.50734	5.72979	MLLT3		4300///	http://www.ncbi.nlm.nih.gov/gene/?term=4300	8160332	NM_004529	8160332		-1.19856	-1.32408	-2.52264	-1.19856	-1.32408	-2.52264
8101260	3440.68	805.503	3985.23	4137.72	11.7485	9.65375	11.9604	12.0146	ANTXR2		118429///	http://www.ncbi.nlm.nih.gov/gene/?term=118429	8101260	NM_058172|NM_001145794	8101260		-0.211969	-2.3067	-2.51867	-0.211969	-2.3067	-2.51867
8122464	54.2925	67.0222	143.391	371.331	5.76268	6.06657	7.16381	8.53656	UTRN		7402///	http://www.ncbi.nlm.nih.gov/gene/?term=7402	8122464	NM_007124	8122464		-1.40113	-1.09724	-2.49837	-1.40113	-1.09724	-2.49837
8113369	37.0889	35.3994	85.6021	49.2659	5.21291	5.14565	6.41957	5.62252	SLCO4C1		353189///	http://www.ncbi.nlm.nih.gov/gene/?term=353189	8113369	NM_180991	8113369		-1.20666	-1.27392	-2.48058	-1.20666	-1.27392	-2.48058
8081067	136.187	209.15	397.143	420.17	7.08945	7.7084	8.63351	8.71483	HTR1F	BC069125 // GenMAPP // GPCRDB_Class_A_Rhodopsin-like /// BC069125 // GenMAPP // Monoamine_GPCRs	3355///	http://www.ncbi.nlm.nih.gov/gene/?term=3355	8081067	NM_000866	8081067		-1.54407	-0.925118	-2.46919	-1.54407	-0.925118	-2.46919
7901788	630.689	436.419	1232.26	1575.55	9.30078	8.76957	10.2671	10.6216	NFIA		4774///	http://www.ncbi.nlm.nih.gov/gene/?term=4774	7901788	NM_001134673|NM_005595|NM_001145512|NM_001145511	7901788		-0.966303	-1.49752	-2.46382	-0.966303	-1.49752	-2.46382
8170273	387.368	1918.6	2011.62	1511.51	8.59756	10.9058	10.9741	10.5618	MAGEC1		9947///	http://www.ncbi.nlm.nih.gov/gene/?term=9947	8170273	NM_005462	8170273		-2.37658	-0.068298	-2.44487	-2.37658	-0.068298	-2.44487
8147242	96.8682	33.7556	132.037	89.8682	6.59795	5.07706	7.0448	6.48974					8147242		8147242		-0.446849	-1.96774	-2.41459	-0.446849	-1.96774	-2.41459
8111677	49.3764	339.405	293.538	543.93	5.62575	8.40686	8.1974	9.08728	LIFR		3977///	http://www.ncbi.nlm.nih.gov/gene/?term=3977	8111677	NM_002310|NM_001127671	8111677		-2.57165	0.209463	-2.36219	-2.57165	0.209463	-2.36219
8088602	2113.96	1064.39	3389.87	2914.76	11.0457	10.0558	11.727	11.5092	MAGI1		9223///	http://www.ncbi.nlm.nih.gov/gene/?term=9223	8088602	NM_015520|NM_004742|NM_001033057	8088602		-0.681282	-1.6712	-2.35248	-0.681282	-1.6712	-2.35248
7913450	502.396	271.061	822.917	921.501	8.97268	8.08247	9.6846	9.84784	HSPG2|LDLRAD2		3339///401944///	http://www.ncbi.nlm.nih.gov/gene/?term=3339 http://www.ncbi.nlm.nih.gov/gene/?term=401944	7913450	NM_005529|NM_001013693	7913450		-0.711923	-1.60213	-2.31405	-0.711923	-1.60213	-2.31405
8156060	53.5954	487.7	359.8	253.943	5.74404	8.92985	8.49105	7.98836	TLE4		7091///	http://www.ncbi.nlm.nih.gov/gene/?term=7091	8156060	NM_007005	8156060		-2.74701	0.4388	-2.30821	-2.74701	0.4388	-2.30821
8044049	30.7311	106.537	127.047	323.605	4.94163	6.73521	6.98922	8.33809	IL18RAP		8807///	http://www.ncbi.nlm.nih.gov/gene/?term=8807	8044049	NM_003853	8044049		-2.0476	-0.254015	-2.30161	-2.0476	-0.254015	-2.30161
7971590	249.369	68.2286	287.462	234.558	7.96214	6.0923	8.16723	7.8738	CAB39L		81617///	http://www.ncbi.nlm.nih.gov/gene/?term=81617	7971590	NM_030925|NM_001079670	7971590		-0.205089	-2.07493	-2.28001	-0.205089	-2.07493	-2.28001
7971922	94.4719	43.3534	140.221	56.8443	6.56181	5.43808	7.13155	5.82894	PCDH9		5101///	http://www.ncbi.nlm.nih.gov/gene/?term=5101	7971922	NM_203487|NM_020403	7971922		-0.569741	-1.69348	-2.26322	-0.569741	-1.69348	-2.26322
8166571	81.6182	83.2816	180.214	70.1182	6.35082	6.37993	7.49356	6.13172	MAGEB6		158809///	http://www.ncbi.nlm.nih.gov/gene/?term=158809	8166571	NM_173523	8166571		-1.14274	-1.11364	-2.25638	-1.14274	-1.11364	-2.25638
7908488	27.0784	25.1203	56.8446	76.0297	4.75907	4.65078	5.82895	6.24849	CFHR1		3078///	http://www.ncbi.nlm.nih.gov/gene/?term=3078	7908488	NM_002113	7908488		-1.06988	-1.17817	-2.24805	-1.06988	-1.17817	-2.24805
8148962	301.02	219.872	559.893	549.209	8.23372	7.78052	9.12901	9.10121	OR4F21|OR4F16|OR4F29|OR4F3		441308///81399///729759///26683///	http://www.ncbi.nlm.nih.gov/gene/?term=441308 http://www.ncbi.nlm.nih.gov/gene/?term=81399 http://www.ncbi.nlm.nih.gov/gene/?term=729759 http://www.ncbi.nlm.nih.gov/gene/?term=26683	8148962	NM_001005504|NM_001005277|NM_001005221|NM_001005224	8148962		-0.895291	-1.34849	-2.24378	-0.895291	-1.34849	-2.24378
7896744	300.797	219.875	559.533	549.322	8.23265	7.78054	9.12808	9.10151	OR4F16|OR4F29|OR4F3|OR4F21		81399///729759///26683///441308///	http://www.ncbi.nlm.nih.gov/gene/?term=81399 http://www.ncbi.nlm.nih.gov/gene/?term=729759 http://www.ncbi.nlm.nih.gov/gene/?term=26683 http://www.ncbi.nlm.nih.gov/gene/?term=441308	7896744	NM_001005277|NM_001005221|NM_001005224|NM_001005504	7896744		-0.895431	-1.34754	-2.24297	-0.895431	-1.34754	-2.24297
8110672	300.947	220.033	559.695	549.567	8.23336	7.78158	9.1285	9.10215	OR4F16|OR4F29|OR4F3|OR4F21		81399///729759///26683///441308///	http://www.ncbi.nlm.nih.gov/gene/?term=81399 http://www.ncbi.nlm.nih.gov/gene/?term=729759 http://www.ncbi.nlm.nih.gov/gene/?term=26683 http://www.ncbi.nlm.nih.gov/gene/?term=441308	8110672	NM_001005277|NM_001005221|NM_001005224|NM_001005504	8110672		-0.895133	-1.34692	-2.24206	-0.895133	-1.34692	-2.24206
7911345	301.433	220.477	560.605	549.725	8.23569	7.78448	9.13084	9.10257	OR4F16|OR4F29|OR4F3|OR4F21		81399///729759///26683///441308///	http://www.ncbi.nlm.nih.gov/gene/?term=81399 http://www.ncbi.nlm.nih.gov/gene/?term=729759 http://www.ncbi.nlm.nih.gov/gene/?term=26683 http://www.ncbi.nlm.nih.gov/gene/?term=441308	7911345	NM_001005277|NM_001005221|NM_001005224|NM_001005504	7911345		-0.895146	-1.34636	-2.2415	-0.895146	-1.34636	-2.2415
7903162	474.192	878.689	1385.14	1846.51	8.88933	9.77921	10.4358	10.8506	TMEM56		148534///	http://www.ncbi.nlm.nih.gov/gene/?term=148534	7903162	NM_152487	7903162		-1.54649	-0.656605	-2.20309	-1.54649	-0.656605	-2.20309
7920291	475.391	142.788	558.892	219.597	8.89297	7.15773	9.12642	7.77872	S100A16		140576///	http://www.ncbi.nlm.nih.gov/gene/?term=140576	7920291	NM_080388	7920291		-0.233455	-1.9687	-2.20215	-0.233455	-1.9687	-2.20215
7972225	219.436	127.329	358.374	273.766	7.77766	6.99241	8.48532	8.0968					7972225		7972225		-0.707662	-1.49291	-2.20057	-0.707662	-1.49291	-2.20057
7902189	43.1755	62.5463	110.464	203.296	5.43214	5.96685	6.78743	7.66743	IL23R		149233///	http://www.ncbi.nlm.nih.gov/gene/?term=149233	7902189	NM_144701	7902189		-1.35529	-0.820583	-2.17587	-1.35529	-0.820583	-2.17587
8171758	127.057	166.645	304.663	167.733	6.98933	7.38063	8.25107	7.39002	SCARNA9L		100158262///	http://www.ncbi.nlm.nih.gov/gene/?term=100158262	8171758	NR_023358	8171758		-1.26174	-0.87044	-2.13218	-1.26174	-0.87044	-2.13218
8017885	35.2278	34.5264	72.804	228.43	5.13864	5.10963	6.18595	7.83561	ABCA8		10351///	http://www.ncbi.nlm.nih.gov/gene/?term=10351	8017885	NM_007168	8017885		-1.0473	-1.07632	-2.12362	-1.0473	-1.07632	-2.12362
8106820	1535.37	741.51	2226.28	2242.56	10.5844	9.53432	11.1204	11.1309	POLR3G		10622///	http://www.ncbi.nlm.nih.gov/gene/?term=10622	8106820	NM_006467	8106820		-0.536046	-1.5861	-2.12214	-0.536046	-1.5861	-2.12214
7916944	140.418	122.675	273.625	294.822	7.13358	6.9387	8.09606	8.2037	PTGER3		5733///	http://www.ncbi.nlm.nih.gov/gene/?term=5733	7916944	NR_028294|NM_001126044|NM_198714|NR_028292|NR_028293|NM_198716|NM_198717|NM_198718|NM_198719|NM_198715	7916944		-0.962473	-1.15736	-2.11983	-0.962473	-1.15736	-2.11983
8171435	203.574	255.886	475.413	463.839	7.66941	7.99936	8.89304	8.85748	PIR		8544///	http://www.ncbi.nlm.nih.gov/gene/?term=8544	8171435	NM_003662|NM_001018109	8171435		-1.22363	-0.893681	-2.11731	-1.22363	-0.893681	-2.11731
7917532	33.9624	35.1625	71.6003	107.183	5.08587	5.13596	6.16189	6.74394	GBP2		2634///	http://www.ncbi.nlm.nih.gov/gene/?term=2634	7917532	NM_004120	7917532		-1.07602	-1.02593	-2.10195	-1.07602	-1.02593	-2.10195
8019243	418.827	166.917	544.829	408.203	8.71021	7.38299	9.08966	8.67314	DYSFIP1		116729///	http://www.ncbi.nlm.nih.gov/gene/?term=116729	8019243	NM_001007533	8019243		-0.379449	-1.70667	-2.08612	-0.379449	-1.70667	-2.08612
7903227	74.2839	133.584	203.718	126.922	6.21498	7.0616	7.67043	6.9878	PALMD		54873///	http://www.ncbi.nlm.nih.gov/gene/?term=54873	7903227	NM_017734	7903227		-1.45545	-0.608832	-2.06429	-1.45545	-0.608832	-2.06429
8130422	1005.34	389.019	1275.76	1077.79	9.97346	8.6037	10.3171	10.0739	CNKSR3		154043///	http://www.ncbi.nlm.nih.gov/gene/?term=154043	8130422	NM_173515	8130422		-0.343676	-1.71344	-2.05712	-0.343676	-1.71344	-2.05712
8051573	298.136	124.919	391.747	510.058	8.21983	6.96485	8.61378	8.99452	CDC42EP3		10602///	http://www.ncbi.nlm.nih.gov/gene/?term=10602	8051573	NM_006449	8051573		-0.393952	-1.64893	-2.04288	-0.393952	-1.64893	-2.04288
7985507	86.4006	198.202	265.258	312.057	6.43297	7.63083	8.05125	8.28566	SH3GL3		6457///	http://www.ncbi.nlm.nih.gov/gene/?term=6457	7985507	NR_026799|NM_003027	7985507		-1.61829	-0.420425	-2.03871	-1.61829	-0.420425	-2.03871
8057990	57.4377	383.212	300.69	195.013	5.84393	8.582	8.23213	7.60743	ANKRD44		91526///	http://www.ncbi.nlm.nih.gov/gene/?term=91526	8057990	NM_001195144|NM_153697	8057990		-2.38821	0.349866	-2.03834	-2.38821	0.349866	-2.03834
8136954	165.098	150.451	318.865	396.661	7.36718	7.23315	8.3168	8.63176	FAM115C		285966///	http://www.ncbi.nlm.nih.gov/gene/?term=285966	8136954	NM_001130025|NM_173678	8136954		-0.949623	-1.08365	-2.03327	-0.949623	-1.08365	-2.03327
8136940	165.021	147.654	314.518	426.922	7.3665	7.20607	8.297	8.73783	FAM115C|LOC154761		285966///154761///	http://www.ncbi.nlm.nih.gov/gene/?term=285966 http://www.ncbi.nlm.nih.gov/gene/?term=154761	8136940	NM_001130026|NM_001130025|NM_173678|NR_015421	8136940		-0.930496	-1.09093	-2.02142	-0.930496	-1.09093	-2.02142
7965873	52.7676	45.2636	97.4981	342.882	5.72158	5.50028	6.6073	8.42157	IGF1		3479///	http://www.ncbi.nlm.nih.gov/gene/?term=3479	7965873	NM_001111283|NM_001111285|NM_000618|NM_001111284	7965873		-0.885722	-1.10702	-1.99275	-0.885722	-1.10702	-1.99275
8168472	470.761	594.901	1054.74	1124.5	8.87885	9.21651	10.0427	10.1351	ATP7A		538///	http://www.ncbi.nlm.nih.gov/gene/?term=538	8168472	NM_000052	8168472		-1.16382	-0.826161	-1.98998	-1.16382	-0.826161	-1.98998
8099841	255.059	89.6755	299.635	238.296	7.99469	6.48664	8.22706	7.89661	TLR6		10333///	http://www.ncbi.nlm.nih.gov/gene/?term=10333	8099841	NM_006068	8099841		-0.232371	-1.74042	-1.97279	-0.232371	-1.74042	-1.97279
7914216	3477.07	1909.01	5102.19	3585.03	11.7637	10.8986	12.3169	11.8078	SNORA16A|SNHG12		692073///85028///	http://www.ncbi.nlm.nih.gov/gene/?term=692073 http://www.ncbi.nlm.nih.gov/gene/?term=85028	7914216	NR_003035	7914216		-0.553243	-1.41829	-1.97153	-0.553243	-1.41829	-1.97153
7975779	567.899	493.854	1044.49	254.712	9.14949	8.94794	10.0286	7.99272	FOS	BC004490 // GenMAPP // TGF_Beta_Signaling_Pathway /// BC004490 // GenMAPP // Smooth_muscle_contraction	2353///	http://www.ncbi.nlm.nih.gov/gene/?term=2353	7975779	NM_005252	7975779		-0.879097	-1.08064	-1.95974	-0.879097	-1.08064	-1.95974
8175562	235.559	934.785	921.177	758.814	7.87995	9.86849	9.84733	9.5676	MAGEC2		51438///	http://www.ncbi.nlm.nih.gov/gene/?term=51438	8175562	NM_016249	8175562		-1.96739	0.021156	-1.94623	-1.96739	0.021156	-1.94623
8105348	107.822	61.7187	159.951	104.827	6.7525	5.94764	7.32148	6.71187	GPX8		493869///	http://www.ncbi.nlm.nih.gov/gene/?term=493869	8105348	NM_001008397	8105348		-0.56898	-1.37385	-1.94283	-0.56898	-1.37385	-1.94283
8057599	1060.33	334.394	1165.41	1162.15	10.0503	8.38541	10.1866	10.1826	TFPI		7035///	http://www.ncbi.nlm.nih.gov/gene/?term=7035	8057599	NM_006287|NM_001032281	8057599		-0.136319	-1.80122	-1.93754	-0.136319	-1.80122	-1.93754
8116980	757.368	430.548	1116.5	1405.73	9.56485	8.75003	10.1248	10.4571	RNF182		221687///	http://www.ncbi.nlm.nih.gov/gene/?term=221687	8116980	NM_001165032|NM_152737|NM_001165034|NM_001165033	8116980		-0.559915	-1.37474	-1.93465	-0.559915	-1.37474	-1.93465
7969861	87.6752	93.0678	176.126	172.764	6.4541	6.54021	7.46046	7.43265	ITGBL1		9358///	http://www.ncbi.nlm.nih.gov/gene/?term=9358	7969861	NM_004791	7969861		-1.00637	-0.920254	-1.92662	-1.00637	-0.920254	-1.92662
7971461	1640.61	5409.69	5805.63	5685.55	10.68	12.4013	12.5032	12.4731	LCP1		3936///	http://www.ncbi.nlm.nih.gov/gene/?term=3936	7971461	NM_002298	7971461		-1.82322	-0.101908	-1.92513	-1.82322	-0.101908	-1.92513
7951165	52.6393	63.811	112.413	125.327	5.71807	5.99573	6.81266	6.96956	PGR	X51730 // GenMAPP // Ovarian_Infertility_Genes /// X51730 // GenMAPP // Nuclear_Receptors	5241///	http://www.ncbi.nlm.nih.gov/gene/?term=5241	7951165	NM_000926	7951165		-1.09459	-0.816929	-1.91152	-1.09459	-0.816929	-1.91152
8083494	70.5271	98.969	161.998	108.651	6.14011	6.62891	7.33983	6.76356	MME		4311///	http://www.ncbi.nlm.nih.gov/gene/?term=4311	8083494	NM_007288|NM_000902|NM_007287|NM_007289	8083494		-1.19972	-0.710926	-1.91065	-1.19972	-0.710926	-1.91065
7938006	79.6644	51.6481	123.777	127.513	6.31586	5.69064	6.9516	6.9945	OR51I2		390064///	http://www.ncbi.nlm.nih.gov/gene/?term=390064	7938006	NM_001004754	7938006		-0.635737	-1.26096	-1.89669	-0.635737	-1.26096	-1.89669
7908351	35.5256	126.297	129.234	73.3065	5.15079	6.98068	7.01384	6.19587	PLA2G4A		5321///	http://www.ncbi.nlm.nih.gov/gene/?term=5321	7908351	NM_024420	7908351		-1.86306	-0.0331616	-1.89622	-1.86306	-0.0331616	-1.89622
8171760	121.087	128.783	239.868	157.141	6.9199	7.0088	7.9061	7.29591	SCARNA9L		100158262///	http://www.ncbi.nlm.nih.gov/gene/?term=100158262	8171760	NR_023358	8171760		-0.9862	-0.897299	-1.8835	-0.9862	-0.897299	-1.8835
8175311	107.368	110.015	207.808	216.618	6.74642	6.78156	7.69911	7.75901	CXorf48		54967///	http://www.ncbi.nlm.nih.gov/gene/?term=54967	8175311	NM_001031705|NM_017863	8175311		-0.952681	-0.917547	-1.87023	-0.952681	-0.917547	-1.87023
8150978	606.757	592.214	1142.56	1526.27	9.24498	9.20998	10.1581	10.5758	CA8		767///	http://www.ncbi.nlm.nih.gov/gene/?term=767	8150978	NM_004056	8150978		-0.913083	-0.948083	-1.86117	-0.913083	-0.948083	-1.86117
7939642	478.63	192.43	578.069	462.689	8.90277	7.58819	9.1751	8.8539	CREB3L1	NM_052854 // GenMAPP // G1_to_S_cell_cycle_Reactome /// AB063321 // GenMAPP // G1_to_S_cell_cycle_Reactome	90993///	http://www.ncbi.nlm.nih.gov/gene/?term=90993	7939642	NM_052854	7939642		-0.272332	-1.58691	-1.85924	-0.272332	-1.58691	-1.85924
8085797	197.024	271.34	438.965	526.236	7.62223	8.08396	8.77796	9.03957	THRB	NM_001128176 // GenMAPP // Nuclear_Receptors /// NM_000461 // GenMAPP // Nuclear_Receptors /// NM_001128177 // GenMAPP // Nuclear_Receptors /// AK096628 // GenMAPP // Nuclear_Receptors	7068///	http://www.ncbi.nlm.nih.gov/gene/?term=7068	8085797	NM_001128176|NM_000461|NM_001128177	8085797		-1.15574	-0.694005	-1.84974	-1.15574	-0.694005	-1.84974
8129937	2129.13	1206.68	3041.54	4328.83	11.056	10.2368	11.5706	12.0798	CITED2		10370///	http://www.ncbi.nlm.nih.gov/gene/?term=10370	8129937	NM_006079|NM_001168388|NM_001168389	8129937		-0.514537	-1.33376	-1.84829	-0.514537	-1.33376	-1.84829
8167560	1279.1	426.756	1398.84	995.845	10.3209	8.73727	10.45	9.95978	GAGE12J|GAGE13|GAGE2E|GAGE6|GAGE8|GAGE12B|GAGE12H|GAGE7|GAGE12I|GAGE12G|GAGE12F		729396///645051///26749///2578///100101629///729428///729442///2579///26748///645073///100008586///	http://www.ncbi.nlm.nih.gov/gene/?term=729396 http://www.ncbi.nlm.nih.gov/gene/?term=645051 http://www.ncbi.nlm.nih.gov/gene/?term=26749 http://www.ncbi.nlm.nih.gov/gene/?term=2578 http://www.ncbi.nlm.nih.gov/gene/?term=100101629 http://www.ncbi.nlm.nih.gov/gene/?term=729428 http://www.ncbi.nlm.nih.gov/gene/?term=729442 http://www.ncbi.nlm.nih.gov/gene/?term=2579 http://www.ncbi.nlm.nih.gov/gene/…	8167560	NM_001098406|NM_001098412|NM_001127200|NM_001476|NM_012196|NM_001127345	8167560		-0.129102	-1.71275	-1.84185	-0.129102	-1.71275	-1.84185
8167575	1775.7	547.92	1858.29	1346.7	10.7942	9.09782	10.8598	10.3952	GAGE12B|GAGE12C|GAGE12D|GAGE12E|GAGE12F|GAGE12G|GAGE12H|GAGE12I|GAGE12J|GAGE13|GAGE2A|GAGE2B|GAGE2C|GAGE2D|GAGE4|GAGE5|GAGE7		729428///729422///100132399///729431///100008586///645073///729442///26748///729396///645051///729447///645037///2574///729408///2576///2577///2579///2543///	http://www.ncbi.nlm.nih.gov/gene/?term=729428 http://www.ncbi.nlm.nih.gov/gene/?term=729422 http://www.ncbi.nlm.nih.gov/gene/?term=100132399 http://www.ncbi.nlm.nih.gov/gene/?term=729431 http://www.ncbi.nlm.nih.gov/gene/?term=100008586 http://www.ncbi.nlm.nih.gov/gene/?term=645073 http://www.ncbi.nlm.nih.gov/gene/?term=729442 http://www.ncbi.nlm.nih.gov/gene/?term=26748 http://www.ncbi.nlm.nih.go…	8167575	NM_001127345|NM_001098408|NM_001127199|NM_001098418|NM_001098405|NM_001098409|NM_001098410|NM_001477|NM_001098406|NM_001098412|NM_001127212|NM_001098411|NM_001472|NM_001098407|NM_001474|NM_001475|NM_021123|NM_001476	8167575		-0.065588	-1.76193	-1.82752	-0.065588	-1.76193	-1.82752
8096050	379.412	102.442	370.676	438.018	8.56762	6.67866	8.53402	8.77485	FGF5		2250///	http://www.ncbi.nlm.nih.gov/gene/?term=2250	8096050	NM_004464|NM_033143	8096050		0.033606	-1.85535	-1.82175	0.033606	-1.85535	-1.82175
7903092	425.301	267.868	634.28	515.901	8.73234	8.06538	9.30898	9.01095	FNBP1L		54874///	http://www.ncbi.nlm.nih.gov/gene/?term=54874	7903092	NM_001024948|NM_001164473|NM_017737	7903092		-0.576636	-1.2436	-1.82024	-0.576636	-1.2436	-1.82024
8118734	159.121	138.675	278.67	362.418	7.31398	7.11557	8.12241	8.50151	ITPR3	D26351 // GenMAPP // Calcium_regulation_in_cardiac_cells /// D26351 // GenMAPP // Smooth_muscle_contraction	3710///	http://www.ncbi.nlm.nih.gov/gene/?term=3710	8118734	NM_002224	8118734		-0.808433	-1.00685	-1.81528	-0.808433	-1.00685	-1.81528
8045688	35.5612	35.5692	66.298	46.8869	5.15223	5.15256	6.05089	5.55111	TNFAIP6		7130///	http://www.ncbi.nlm.nih.gov/gene/?term=7130	8045688	NM_007115	8045688		-0.898662	-0.898336	-1.797	-0.898662	-0.898336	-1.797
7933750	225.97	289.279	475.443	497.476	7.81999	8.17632	8.89313	8.95848	SLC16A9		220963///	http://www.ncbi.nlm.nih.gov/gene/?term=220963	7933750	NM_194298	7933750		-1.07314	-0.716814	-1.78995	-1.07314	-0.716814	-1.78995
8098439	726.603	847.788	1457.7	1580.1	9.50502	9.72756	10.5095	10.6258	EPCAM		4072///	http://www.ncbi.nlm.nih.gov/gene/?term=4072	8098439	NM_002354	8098439		-1.00445	-0.781917	-1.78637	-1.00445	-0.781917	-1.78637
7925929	47.0223	46.7629	86.9483	65.2234	5.55527	5.54729	6.44209	6.02732	AKR1C3		8644///	http://www.ncbi.nlm.nih.gov/gene/?term=8644	7925929	NM_003739	7925929		-0.886813	-0.894794	-1.78161	-0.886813	-0.894794	-1.78161
8026139	323.441	148.15	403.793	460.259	8.33736	7.21091	8.65747	8.8463	NFIX		4784///	http://www.ncbi.nlm.nih.gov/gene/?term=4784	8026139	NM_002501	8026139		-0.320114	-1.44656	-1.76667	-0.320114	-1.44656	-1.76667
8107133	86.3904	85.1365	157.824	129.388	6.4328	6.41171	7.30218	7.01556	PAM		5066///	http://www.ncbi.nlm.nih.gov/gene/?term=5066	8107133	NM_000919|NM_001177306|NM_138766|NM_138821|NR_033440|NM_138822	8107133		-0.869378	-0.890471	-1.75985	-0.869378	-0.890471	-1.75985
7903022	232.515	137.07	328.515	250.275	7.86118	7.09877	8.35982	7.96737	SNORD21		6083///	http://www.ncbi.nlm.nih.gov/gene/?term=6083	7903022	NR_000006	7903022		-0.498637	-1.26105	-1.75968	-0.498637	-1.26105	-1.75968
7970975	555.346	174.708	570.206	691.677	9.11724	7.4488	9.15534	9.43395	SOHLH2		54937///	http://www.ncbi.nlm.nih.gov/gene/?term=54937	7970975	NM_017826	7970975		-0.038096	-1.70653	-1.74463	-0.038096	-1.70653	-1.74463
8120194	80.4982	66.2852	133.59	207.936	6.33088	6.05061	7.06167	7.7	TFAP2B		7021///	http://www.ncbi.nlm.nih.gov/gene/?term=7021	8120194	NM_003221	8120194		-0.730789	-1.01106	-1.74185	-0.730789	-1.01106	-1.74185
8126905	51.4684	44.1026	87.0916	219.711	5.68562	5.46279	6.44446	7.77946	CRISP3		10321///	http://www.ncbi.nlm.nih.gov/gene/?term=10321	8126905	NM_006061|NM_001190986	8126905		-0.758845	-0.98167	-1.74052	-0.758845	-0.98167	-1.74052
8166671	37.1797	39.4055	69.8667	52.0697	5.21644	5.30033	6.12653	5.70237	CXorf22		170063///	http://www.ncbi.nlm.nih.gov/gene/?term=170063	8166671	NM_152632	8166671		-0.91009	-0.826206	-1.7363	-0.91009	-0.826206	-1.7363
8134263	122.746	126.649	227.092	135.589	6.93953	6.9847	7.82713	7.0831	COL1A2		1278///	http://www.ncbi.nlm.nih.gov/gene/?term=1278	8134263	NM_000089	8134263		-0.887601	-0.842436	-1.73004	-0.887601	-0.842436	-1.73004
8131550	41.1441	44.8812	77.9802	68.8007	5.36261	5.48804	6.28504	6.10435	SCIN		85477///	http://www.ncbi.nlm.nih.gov/gene/?term=85477	8131550	NM_001112706|NM_033128	8131550		-0.922423	-0.796998	-1.71942	-0.922423	-0.796998	-1.71942
7955045	92.8199	104.529	177.317	179.076	6.53636	6.70776	7.47019	7.48443	FAM113B		91523///	http://www.ncbi.nlm.nih.gov/gene/?term=91523	7955045		7955045		-0.933824	-0.762424	-1.69625	-0.933824	-0.762424	-1.69625
8041447	261.211	137.16	338.386	360.791	8.02907	7.09972	8.40253	8.49502	CRIM1		51232///	http://www.ncbi.nlm.nih.gov/gene/?term=51232	8041447	NM_016441	8041447		-0.373454	-1.30281	-1.67626	-0.373454	-1.30281	-1.67626
8121601	43.4963	47.7252	81.0986	57.5104	5.44282	5.57668	6.34161	5.84575	FAM26E		254228///	http://www.ncbi.nlm.nih.gov/gene/?term=254228	8121601	NM_153711	8121601		-0.898787	-0.764927	-1.66371	-0.898787	-0.764927	-1.66371
8178086	2819.43	4113.96	6047.9	2544.83	11.4612	12.0063	12.5622	11.3134	HSPA1B|HSPA1A		3304///3303///	http://www.ncbi.nlm.nih.gov/gene/?term=3304 http://www.ncbi.nlm.nih.gov/gene/?term=3303	8178086	NM_005346|NM_005345	8178086		-1.10103	-0.555907	-1.65694	-1.10103	-0.555907	-1.65694
8179324	2820.45	4115.11	6046.63	2545.14	11.4617	12.0067	12.5619	11.3135	HSPA1B|HSPA1A		3304///3303///	http://www.ncbi.nlm.nih.gov/gene/?term=3304 http://www.ncbi.nlm.nih.gov/gene/?term=3303	8179324	NM_005346|NM_005345	8179324		-1.1002	-0.5552	-1.6554	-1.1002	-0.5552	-1.6554
8167482	2195.61	697.638	2191.02	1725.18	11.1004	9.44633	11.0974	10.7525	GAGE12I|GAGE4|GAGE5|GAGE7|GAGE12B|GAGE2B|GAGE2C|GAGE2D|GAGE2E|GAGE8|GAGE10|GAGE12C|GAGE12D|GAGE12E|GAGE12H|GAGE12F|GAGE12G|GAGE6|GAGE2A|GAGE12J		26748///2576///2577///2579///729428///645037///2574///729408///26749///100101629///643832///729422///100132399///729431///729442///100008586///645073///2578///729447///729396///2543///	http://www.ncbi.nlm.nih.gov/gene/?term=26748 http://www.ncbi.nlm.nih.gov/gene/?term=2576 http://www.ncbi.nlm.nih.gov/gene/?term=2577 http://www.ncbi.nlm.nih.gov/gene/?term=2579 http://www.ncbi.nlm.nih.gov/gene/?term=729428 http://www.ncbi.nlm.nih.gov/gene/?term=645037 http://www.ncbi.nlm.nih.gov/gene/?term=2574 http://www.ncbi.nlm.nih.gov/gene/?term=729408 http://www.ncbi.nlm.nih.gov/gene/?term=2…	8167482	NM_001477|NM_001474|NM_001475|NM_021123|NM_001127345|NM_001098411|NM_001472|NM_001098407|NM_001127200|NM_012196|NM_001098413|NM_001098408|NM_001127199|NM_001098418|NM_001098410|NM_001098405|NM_001098409|NM_001476|NM_001127212|NM_001098406|NM_001098412	8167482		0.003017	-1.65105	-1.64804	0.003017	-1.65105	-1.64804
8167562	2195.73	697.768	2191.22	1725.13	11.1005	9.4466	11.0975	10.7525	GAGE12B|GAGE12G|GAGE2A|GAGE2C|GAGE2D|GAGE12C|GAGE12D|GAGE12E|GAGE12H|GAGE2B|GAGE2E|GAGE8|GAGE12I|GAGE7|GAGE6|GAGE4|GAGE5|GAGE12J|GAGE12F		729428///645073///729447///2574///729408///729422///100132399///729431///729442///645037///26749///100101629///26748///2579///2578///2576///2577///729396///100008586///2543///	http://www.ncbi.nlm.nih.gov/gene/?term=729428 http://www.ncbi.nlm.nih.gov/gene/?term=645073 http://www.ncbi.nlm.nih.gov/gene/?term=729447 http://www.ncbi.nlm.nih.gov/gene/?term=2574 http://www.ncbi.nlm.nih.gov/gene/?term=729408 http://www.ncbi.nlm.nih.gov/gene/?term=729422 http://www.ncbi.nlm.nih.gov/gene/?term=100132399 http://www.ncbi.nlm.nih.gov/gene/?term=729431 http://www.ncbi.nlm.nih.gov/ge…	8167562	NM_001127345|NM_001098409|NM_001127212|NM_001472|NM_001098407|NM_001098408|NM_001127199|NM_001098418|NM_001098410|NM_001098411|NM_001127200|NM_012196|NM_001477|NM_021123|NM_001476|NM_001474|NM_001475|NM_001098406|NM_001098405|NM_001098412	8167562		0.00297	-1.65091	-1.64794	0.00297	-1.65091	-1.64794
8167577	2210.59	696.581	2196.48	1726.49	11.1102	9.44415	11.101	10.7536	GAGE12G|GAGE12C|GAGE12D|GAGE12E|GAGE12H|GAGE12J|GAGE12B|GAGE4|GAGE5|GAGE6|GAGE12I|GAGE2A|GAGE7|GAGE12F|GAGE13|GAGE2E|GAGE8|GAGE2C|GAGE2D|GAGE2B		645073///729422///100132399///729431///729442///729396///729428///2576///2577///2578///26748///729447///2579///100008586///645051///26749///100101629///2574///729408///645037///2543///	http://www.ncbi.nlm.nih.gov/gene/?term=645073 http://www.ncbi.nlm.nih.gov/gene/?term=729422 http://www.ncbi.nlm.nih.gov/gene/?term=100132399 http://www.ncbi.nlm.nih.gov/gene/?term=729431 http://www.ncbi.nlm.nih.gov/gene/?term=729442 http://www.ncbi.nlm.nih.gov/gene/?term=729396 http://www.ncbi.nlm.nih.gov/gene/?term=729428 http://www.ncbi.nlm.nih.gov/gene/?term=2576 http://www.ncbi.nlm.nih.gov/ge…	8167577	NM_001098409|NM_001098408|NM_001127199|NM_001098418|NM_001098410|NM_001098406|NM_001127345|NM_001474|NM_001475|NM_001476|NM_001477|NM_001127212|NM_021123|NM_001098405|NM_001098412|NM_001127200|NM_012196|NM_001472|NM_001098407|NM_001098411	8167577		0.009234	-1.65683	-1.6476	0.009234	-1.65683	-1.6476
8167584	2211.41	696.581	2196.75	1726.48	11.1107	9.44415	11.1012	10.7536	GAGE12G|GAGE12C|GAGE12D|GAGE12E|GAGE12H|GAGE12J|GAGE12B|GAGE4|GAGE5|GAGE6|GAGE12I|GAGE2A|GAGE7|GAGE13|GAGE2E|GAGE8|GAGE2C|GAGE2D|GAGE2B|GAGE12F		645073///729422///100132399///729431///729442///729396///729428///2576///2577///2578///26748///729447///2579///645051///26749///100101629///2574///729408///645037///100008586///2543///	http://www.ncbi.nlm.nih.gov/gene/?term=645073 http://www.ncbi.nlm.nih.gov/gene/?term=729422 http://www.ncbi.nlm.nih.gov/gene/?term=100132399 http://www.ncbi.nlm.nih.gov/gene/?term=729431 http://www.ncbi.nlm.nih.gov/gene/?term=729442 http://www.ncbi.nlm.nih.gov/gene/?term=729396 http://www.ncbi.nlm.nih.gov/gene/?term=729428 http://www.ncbi.nlm.nih.gov/gene/?term=2576 http://www.ncbi.nlm.nih.gov/ge…	8167584	NM_001098409|NM_001098408|NM_001127199|NM_001098418|NM_001098410|NM_001098406|NM_001127345|NM_001474|NM_001475|NM_001476|NM_001477|NM_001127212|NM_021123|NM_001098412|NM_001127200|NM_012196|NM_001472|NM_001098407|NM_001098411|NM_001098405	8167584		0.009595	-1.65701	-1.64741	0.009595	-1.65701	-1.64741
7943620	470.916	268.591	629.323	768.643	8.87933	8.06927	9.29766	9.58617	ATM|NPAT	U33841 // GenMAPP // Cell_cycle_KEGG /// U33841 // GenMAPP // G1_to_S_cell_cycle_Reactome /// U33841 // GenMAPP // Ovarian_Infertility_Genes /// X91196 // GenMAPP // Cell_cycle_KEGG /// X91196 // GenMAPP // G1_to_S_cell_cycle_Reactome /// X91196 // GenMAPP // Ovarian_Infertility_Genes	472///4863///	http://www.ncbi.nlm.nih.gov/gene/?term=472 http://www.ncbi.nlm.nih.gov/gene/?term=4863	7943620	NM_000051	7943620		-0.418331	-1.22839	-1.64672	-0.418331	-1.22839	-1.64672
8167508	2031.62	651.761	2033.1	1603.48	10.9884	9.3482	10.9895	10.647	GAGE12J|GAGE13|GAGE2E|GAGE8|GAGE12B|GAGE2D|GAGE12C|GAGE12D|GAGE12E|GAGE12H|GAGE6|GAGE2A|GAGE2B|GAGE2C|GAGE4|GAGE12G|GAGE12I|GAGE7|GAGE12F|GAGE5		729396///645051///26749///100101629///729428///729408///729422///100132399///729431///729442///2578///729447///645037///2574///2576///645073///26748///2579///100008586///2577///2543///	http://www.ncbi.nlm.nih.gov/gene/?term=729396 http://www.ncbi.nlm.nih.gov/gene/?term=645051 http://www.ncbi.nlm.nih.gov/gene/?term=26749 http://www.ncbi.nlm.nih.gov/gene/?term=100101629 http://www.ncbi.nlm.nih.gov/gene/?term=729428 http://www.ncbi.nlm.nih.gov/gene/?term=729408 http://www.ncbi.nlm.nih.gov/gene/?term=729422 http://www.ncbi.nlm.nih.gov/gene/?term=100132399 http://www.ncbi.nlm.nih.go…	8167508	NM_001098406|NM_001098412|NM_001127200|NM_012196|NM_001127345|NM_001098407|NM_001098408|NM_001127199|NM_001098418|NM_001098410|NM_001476|NM_001127212|NM_001098411|NM_001472|NM_001474|NM_001098409|NM_001477|NM_021123|NM_001098405|NM_001475	8167508		-0.00105	-1.64126	-1.64231	-0.00105	-1.64126	-1.64231
8151592	96.5818	154.969	215.918	1807.76	6.59368	7.27584	7.75434	10.82	CA1		759///	http://www.ncbi.nlm.nih.gov/gene/?term=759	8151592	NM_001738|NM_001128829|NM_001128830|NM_001128831|NM_001164830	8151592		-1.16066	-0.478502	-1.63916	-1.16066	-0.478502	-1.63916
8118314	2805.38	4086.37	5975.39	2531.97	11.454	11.9966	12.5448	11.306	HSPA1B|HSPA1A		3304///3303///	http://www.ncbi.nlm.nih.gov/gene/?term=3304 http://www.ncbi.nlm.nih.gov/gene/?term=3303	8118314	NM_005346|NM_005345	8118314		-1.09083	-0.548212	-1.63905	-1.09083	-0.548212	-1.63905
7963206	41.8583	41.849	73.8597	36.1573	5.38744	5.38712	6.20671	5.17621					7963206		7963206		-0.819272	-0.819594	-1.63887	-0.819272	-0.819594	-1.63887
8135594	187.96	69.6247	201.602	138.105	7.55428	6.12153	7.65537	7.10962	CAV1	NM_001172895 // GenMAPP // Integrin-mediated_cell_adhesion_KEGG /// NM_001172896 // GenMAPP // Integrin-mediated_cell_adhesion_KEGG /// NM_001172897 // GenMAPP // Integrin-mediated_cell_adhesion_KEGG	857///	http://www.ncbi.nlm.nih.gov/gene/?term=857	8135594	NM_001753|NM_001172895|NM_001172896|NM_001172897	8135594		-0.101083	-1.53384	-1.63492	-0.101083	-1.53384	-1.63492
8013068	534.281	410.805	825.611	811.069	9.06146	8.68231	9.68932	9.66368	PLD6		201164///	http://www.ncbi.nlm.nih.gov/gene/?term=201164	8013068	NM_178836	8013068		-0.627862	-1.00701	-1.63487	-0.627862	-1.00701	-1.63487
8145782	1969.39	1104.41	2597.41	2494.05	10.9435	10.1091	11.3429	11.2843	MAK16|C8orf41		84549///80185///	http://www.ncbi.nlm.nih.gov/gene/?term=84549 http://www.ncbi.nlm.nih.gov/gene/?term=80185	8145782	NM_032509|NM_001102401|NM_025115	8145782		-0.399324	-1.2338	-1.63312	-0.399324	-1.2338	-1.63312
8068157	71.5946	54.0771	109.543	69.5679	6.16178	5.75694	6.77536	6.12035	KRTAP20-4		100151643///	http://www.ncbi.nlm.nih.gov/gene/?term=100151643	8068157	NR_023342	8068157		-0.613581	-1.01841	-1.632	-0.613581	-1.01841	-1.632
8022711	149.269	128.661	242.618	904.332	7.22177	7.00743	7.92254	9.82071	DSC2		1824///	http://www.ncbi.nlm.nih.gov/gene/?term=1824	8022711	NM_024422|NM_004949	8022711		-0.700772	-0.915119	-1.61589	-0.700772	-0.915119	-1.61589
7898549	2082.27	1182.5	2746.96	2421.3	11.0239	10.2076	11.4236	11.2416	MRTO4		51154///	http://www.ncbi.nlm.nih.gov/gene/?term=51154	7898549	NM_016183	7898549		-0.399679	-1.21599	-1.61567	-0.399679	-1.21599	-1.61567
7946041	159.67	186.996	301.767	366.618	7.31895	7.54686	8.23729	8.51813	HBD		3045///	http://www.ncbi.nlm.nih.gov/gene/?term=3045	7946041	NM_000519	7946041		-0.918342	-0.690429	-1.60877	-0.918342	-0.690429	-1.60877
8153959	495.455	439.586	813.67	757.603	8.95261	8.78	9.6683	9.5653	DOCK8		81704///	http://www.ncbi.nlm.nih.gov/gene/?term=81704	8153959	NM_203447|NM_001193536|NM_001190458	8153959		-0.715691	-0.888298	-1.60399	-0.715691	-0.888298	-1.60399
8158627	385.956	545.742	798.859	515.126	8.59229	9.09207	9.6418	9.00878	NCS1		23413///	http://www.ncbi.nlm.nih.gov/gene/?term=23413	8158627	NM_014286|NM_001128826	8158627		-1.0495	-0.549723	-1.59923	-1.0495	-0.549723	-1.59923
7924069	140.565	181.207	277.766	226.953	7.1351	7.50149	8.11773	7.82625					7924069		7924069		-0.982627	-0.616231	-1.59886	-0.982627	-0.616231	-1.59886
8167526	1886.08	622.566	1884.7	1522.38	10.8812	9.28208	10.8801	10.5721	GAGE12J|GAGE6|GAGE2E|GAGE8|GAGE13|GAGE12G|GAGE4|GAGE12B|GAGE12C|GAGE12D|GAGE12E|GAGE12H|GAGE5|GAGE12I|GAGE7|GAGE12F|GAGE2A|GAGE2B|GAGE2C|GAGE2D		729396///2578///26749///100101629///645051///645073///2576///729428///729422///100132399///729431///729442///2577///26748///2579///2543///100008586///729447///645037///2574///729408///	http://www.ncbi.nlm.nih.gov/gene/?term=729396 http://www.ncbi.nlm.nih.gov/gene/?term=2578 http://www.ncbi.nlm.nih.gov/gene/?term=26749 http://www.ncbi.nlm.nih.gov/gene/?term=100101629 http://www.ncbi.nlm.nih.gov/gene/?term=645051 http://www.ncbi.nlm.nih.gov/gene/?term=645073 http://www.ncbi.nlm.nih.gov/gene/?term=2576 http://www.ncbi.nlm.nih.gov/gene/?term=729428 http://www.ncbi.nlm.nih.gov/gene/…	8167526	NM_001098406|NM_001476|NM_001127200|NM_012196|NM_001098412|NM_001098409|NM_001474|NM_001127345|NM_001098408|NM_001127199|NM_001098418|NM_001098410|NM_001475|NM_001477|NM_021123|NM_001468|NM_001040663|NM_001098405|NM_001127212|NM_001098411|NM_001472|NM_001098407	8167526		0.001061	-1.59803	-1.59697	0.001061	-1.59803	-1.59697
7904364	1266.51	761.964	1705.85	1740.65	10.3066	9.57358	10.7363	10.7654	WDR3		10885///	http://www.ncbi.nlm.nih.gov/gene/?term=10885	7904364	NM_006784	7904364		-0.429632	-1.16269	-1.59233	-0.429632	-1.16269	-1.59233
8112615	506.425	289.472	664.814	491.016	8.9842	8.17728	9.37681	8.93962	ENC1		8507///	http://www.ncbi.nlm.nih.gov/gene/?term=8507	8112615	NM_003633	8112615		-0.392603	-1.19953	-1.59213	-0.392603	-1.19953	-1.59213
7902400	483.075	404.664	759.543	478.022	8.9161	8.66058	9.56899	8.90093	SNORD45B|RABGGTB		26804///5876///	http://www.ncbi.nlm.nih.gov/gene/?term=26804 http://www.ncbi.nlm.nih.gov/gene/?term=5876	7902400	NR_002748	7902400		-0.652886	-0.908407	-1.56129	-0.652886	-0.908407	-1.56129
8138258	844.982	886.887	1478.82	1513.93	9.72278	9.79261	10.5302	10.5641	VWDE		221806///	http://www.ncbi.nlm.nih.gov/gene/?term=221806	8138258	NM_001135924	8138258		-0.807451	-0.737622	-1.54507	-0.807451	-0.737622	-1.54507
8041553	237.063	195.546	366.393	262.607	7.88913	7.61137	8.51725	8.03676	GEMIN6		79833///	http://www.ncbi.nlm.nih.gov/gene/?term=79833	8041553	NM_024775	8041553		-0.628119	-0.905881	-1.534	-0.628119	-0.905881	-1.534
8147112	487.356	132.947	432.488	446.219	8.92883	7.05471	8.75652	8.80161	CA13		377677///	http://www.ncbi.nlm.nih.gov/gene/?term=377677	8147112	NM_198584	8147112		0.172316	-1.7018	-1.52949	0.172316	-1.7018	-1.52949
8015635	1021.68	418.242	1108.88	860.558	9.99672	8.70819	10.1149	9.74913	PTRF		284119///	http://www.ncbi.nlm.nih.gov/gene/?term=284119	8015635	NM_012232	8015635		-0.118158	-1.40669	-1.52485	-0.118158	-1.40669	-1.52485
8071086	75.1107	84.9584	135.503	91.1338	6.23095	6.40869	7.08218	6.50991	CECR2		27443///	http://www.ncbi.nlm.nih.gov/gene/?term=27443	8071086	NM_031413	8071086		-0.85123	-0.673491	-1.52472	-0.85123	-0.673491	-1.52472
7936322	208.38	292.637	418.859	433.219	7.70308	8.19297	8.71032	8.75895	GPAM		57678///	http://www.ncbi.nlm.nih.gov/gene/?term=57678	7936322	NM_020918	7936322		-1.00725	-0.517354	-1.5246	-1.00725	-0.517354	-1.5246
7966425	128.836	138.469	226.469	151.862	7.0094	7.11342	7.82317	7.24662					7966425		7966425		-0.813775	-0.709755	-1.52353	-0.813775	-0.709755	-1.52353
8051812	29.8565	38.8569	57.6743	36.7953	4.89997	5.2801	5.84986	5.20145					8051812		8051812		-0.949886	-0.569757	-1.51964	-0.949886	-0.569757	-1.51964
8002270	142.397	136.501	235.696	173.699	7.15378	7.09277	7.88079	7.44044					8002270		8002270		-0.727011	-0.788016	-1.51503	-0.727011	-0.788016	-1.51503
7910792	44.482	42.2128	73.1835	49.4688	5.47515	5.39961	6.19344	5.62845	RYR2	NM_001035 // GenMAPP // Calcium_regulation_in_cardiac_cells /// NM_001035 // GenMAPP // Smooth_muscle_contraction	6262///	http://www.ncbi.nlm.nih.gov/gene/?term=6262	7910792	NM_001035	7910792		-0.718294	-0.793834	-1.51213	-0.718294	-0.793834	-1.51213
8149953	40.2898	75.9926	93.3972	79.8098	5.33234	6.24779	6.54531	6.31849					8149953		8149953		-1.21296	-0.297521	-1.51049	-1.21296	-0.297521	-1.51049
8138277	811.116	924.218	1460.89	1522.26	9.66376	9.85209	10.5126	10.572	VWDE		221806///	http://www.ncbi.nlm.nih.gov/gene/?term=221806	8138277	NM_001135924	8138277		-0.848867	-0.660542	-1.50941	-0.848867	-0.660542	-1.50941
8110147	793.618	733.029	1283.58	1478.92	9.6323	9.51773	10.326	10.5303	C5orf25		375484///	http://www.ncbi.nlm.nih.gov/gene/?term=375484	8110147	NM_198567	8110147		-0.693651	-0.808225	-1.50188	-0.693651	-0.808225	-1.50188
8100097	36.7184	33.3364	58.7233	52.741	5.19843	5.05903	5.87586	5.72085	GABRG1		2565///	http://www.ncbi.nlm.nih.gov/gene/?term=2565	8100097	NM_173536	8100097		-0.677428	-0.816834	-1.49426	-0.677428	-0.816834	-1.49426
8067985	405.981	336.124	618.682	548.757	8.66527	8.39285	9.27305	9.10002	NCAM2		4685///	http://www.ncbi.nlm.nih.gov/gene/?term=4685	8067985	NM_004540	8067985		-0.607786	-0.880206	-1.48799	-0.607786	-0.880206	-1.48799
7971731	469.247	462.161	779.146	990.134	8.8742	8.85225	9.60575	9.95148	ATP7B		540///	http://www.ncbi.nlm.nih.gov/gene/?term=540	7971731	NM_000053|NM_001005918	7971731		-0.731545	-0.7535	-1.48505	-0.731545	-0.7535	-1.48505
8149228	131.772	117.118	207.33	157.597	7.0419	6.87182	7.69579	7.3001	LOC349196		349196///	http://www.ncbi.nlm.nih.gov/gene/?term=349196	8149228	NR_027000	8149228		-0.653889	-0.823965	-1.47785	-0.653889	-0.823965	-1.47785
8059996	769.224	376.118	897.634	910.259	9.58726	8.55504	9.80998	9.83013	PER2	NM_022817 // GenMAPP // Circadian_Exercise	8864///	http://www.ncbi.nlm.nih.gov/gene/?term=8864	8059996	NM_022817	8059996		-0.222725	-1.25494	-1.47767	-0.222725	-1.25494	-1.47767
8059708	363.749	430.549	657.949	467.526	8.5068	8.75004	9.36183	8.8689	SNORA75		654321///	http://www.ncbi.nlm.nih.gov/gene/?term=654321	8059708	NR_002921	8059708		-0.855032	-0.611798	-1.46683	-0.855032	-0.611798	-1.46683
8082585	119.536	146.568	219.675	292.516	6.9013	7.19543	7.77923	8.19237	COL6A5		256076///	http://www.ncbi.nlm.nih.gov/gene/?term=256076	8082585	NR_022012|NM_153264	8082585		-0.87793	-0.583796	-1.46173	-0.87793	-0.583796	-1.46173
8084794	46.8723	45.5878	76.6999	48.8768	5.55066	5.51058	6.26115	5.61108	IL1RAP		3556///	http://www.ncbi.nlm.nih.gov/gene/?term=3556	8084794	NM_002182|NM_001167928|NM_001167929|NM_001167931|NM_134470|NM_001167930	8084794		-0.710488	-0.750576	-1.46106	-0.710488	-0.750576	-1.46106
8166690	43.6528	47.7636	75.7133	48.9836	5.448	5.57784	6.24247	5.61423	CXorf59		286464///	http://www.ncbi.nlm.nih.gov/gene/?term=286464	8166690	NM_173695	8166690		-0.794473	-0.664636	-1.45911	-0.794473	-0.664636	-1.45911
8078187	57.7048	62.2053	99.2822	102.633	5.85062	5.95897	6.63346	6.68135	PLCL2		23228///	http://www.ncbi.nlm.nih.gov/gene/?term=23228	8078187	NM_015184|NM_001144382	8078187		-0.782843	-0.674497	-1.45734	-0.782843	-0.674497	-1.45734
8101788	58.181	64.1723	100.962	73.2014	5.86248	6.00388	6.65767	6.1938	UNC5C		8633///	http://www.ncbi.nlm.nih.gov/gene/?term=8633	8101788	NM_003728	8101788		-0.795197	-0.653796	-1.44899	-0.795197	-0.653796	-1.44899
7962384	40.8801	36.9249	64.1435	49.4679	5.35333	5.20652	6.00323	5.62842	ADAMTS20		80070///	http://www.ncbi.nlm.nih.gov/gene/?term=80070	7962384	NM_025003	7962384		-0.649905	-0.79671	-1.44661	-0.649905	-0.79671	-1.44661
8098041	29.3431	122.563	98.9357	117.695	4.87495	6.93738	6.62842	6.87891	TMEM144		55314///	http://www.ncbi.nlm.nih.gov/gene/?term=55314	8098041	NM_018342	8098041		-1.75347	0.30896	-1.44451	-1.75347	0.30896	-1.44451
8132013	91.2447	176.985	209.554	251.052	6.51167	7.46748	7.71118	7.97184	CHN2		1124///	http://www.ncbi.nlm.nih.gov/gene/?term=1124	8132013	NM_004067|NM_001039936	8132013		-1.19951	-0.243696	-1.4432	-1.19951	-0.243696	-1.4432
8078971	122.838	155.903	227.494	209.841	6.94061	7.28451	7.82969	7.71315	ENTPD3		956///	http://www.ncbi.nlm.nih.gov/gene/?term=956	8078971	NM_001248	8078971		-0.889076	-0.54518	-1.43426	-0.889076	-0.54518	-1.43426
8041853	699.679	753.663	1193.71	1372.58	9.45055	9.55778	10.2212	10.4227	EPCAM		4072///	http://www.ncbi.nlm.nih.gov/gene/?term=4072	8041853	NM_002354	8041853		-0.770685	-0.663458	-1.43414	-0.770685	-0.663458	-1.43414
8041495	507.938	449.707	784.511	604.175	8.98851	8.81284	9.61565	9.23882	C2orf56		55471///	http://www.ncbi.nlm.nih.gov/gene/?term=55471	8041495	NM_144736|NM_001083946	8041495		-0.627139	-0.802809	-1.42995	-0.627139	-0.802809	-1.42995
8167573	4911.26	1774.78	4839.37	4000.15	12.2619	10.7934	12.2406	11.9658	GAGE12B|GAGE12C|GAGE12D|GAGE12E|GAGE12G|GAGE12H|GAGE12J|GAGE13|GAGE2A|GAGE2B|GAGE2C|GAGE2D|GAGE4|GAGE6|GAGE5|GAGE12I|GAGE7|GAGE12F		729428///729422///100132399///729431///645073///729442///729396///645051///729447///645037///2574///729408///2576///2578///2577///26748///2579///100008586///2543///	http://www.ncbi.nlm.nih.gov/gene/?term=729428 http://www.ncbi.nlm.nih.gov/gene/?term=729422 http://www.ncbi.nlm.nih.gov/gene/?term=100132399 http://www.ncbi.nlm.nih.gov/gene/?term=729431 http://www.ncbi.nlm.nih.gov/gene/?term=645073 http://www.ncbi.nlm.nih.gov/gene/?term=729442 http://www.ncbi.nlm.nih.gov/gene/?term=729396 http://www.ncbi.nlm.nih.gov/gene/?term=645051 http://www.ncbi.nlm.nih.gov/…	8167573	NM_001127345|NM_001098408|NM_001127199|NM_001098418|NM_001098409|NM_001098410|NM_001098406|NM_001098412|NM_001127212|NM_001098411|NM_001472|NM_001098407|NM_001474|NM_001476|NM_001475|NM_001477	8167573		0.021274	-1.44718	-1.4259	0.021274	-1.44718	-1.4259
8081826	51.3621	51.8189	84.1963	76.5303	5.68263	5.69541	6.39568	6.25796	UPK1B		7348///	http://www.ncbi.nlm.nih.gov/gene/?term=7348	8081826	NM_006952	8081826		-0.713054	-0.700279	-1.41333	-0.713054	-0.700279	-1.41333
8080562	241.966	94.4363	246.378	205.502	7.91866	6.56127	7.94473	7.68301	IL17RB		55540///	http://www.ncbi.nlm.nih.gov/gene/?term=55540	8080562	NM_018725	8080562		-0.026072	-1.38346	-1.40953	-0.026072	-1.38346	-1.40953
7951662	99.54	467.014	351.315	159.203	6.6372	8.86732	8.45662	7.31473	CRYAB		1410///	http://www.ncbi.nlm.nih.gov/gene/?term=1410	7951662	NM_001885	7951662		-1.81942	0.410701	-1.40872	-1.81942	0.410701	-1.40872
7933821	863.552	482.316	1048.93	612.188	9.75414	8.91384	10.0347	9.25783	RHOBTB1		9886///	http://www.ncbi.nlm.nih.gov/gene/?term=9886	7933821	NR_024556|NM_014836|NR_024555|NR_024554	7933821		-0.280563	-1.12087	-1.40143	-0.280563	-1.12087	-1.40143
7946579	186.275	158.342	278.911	248.953	7.54129	7.3069	8.12366	7.95973	LYVE1		10894///	http://www.ncbi.nlm.nih.gov/gene/?term=10894	7946579	NM_006691	7946579		-0.582367	-0.816763	-1.39913	-0.582367	-0.816763	-1.39913
7902594	146.62	252.269	312.018	335.097	7.19594	7.97882	8.28548	8.38844	PRKACB	NM_182948 // GenMAPP // G_Protein_Signaling /// NM_182948 // GenMAPP // Calcium_regulation_in_cardiac_cells /// NM_182948 // GenMAPP // Smooth_muscle_contraction /// BC035058 // GenMAPP // G_Protein_Signaling /// BC035058 // GenMAPP // Calcium_regulation_in_cardiac_cells /// BC035058 // GenMAPP // Smooth_muscle_contraction /// AK304322 // GenMAPP // G_Protein_Signaling /// AK304322 // GenMAPP // …	5567///	http://www.ncbi.nlm.nih.gov/gene/?term=5567	7902594	NM_182948|NM_002731|NM_207578	7902594		-1.08954	-0.306665	-1.39621	-1.08954	-0.306665	-1.39621
7912537	1365.43	1006.76	1900.26	1718.13	10.4151	9.9755	10.892	10.7466	DHRS3		9249///	http://www.ncbi.nlm.nih.gov/gene/?term=9249	7912537	NM_004753	7912537		-0.476841	-0.916488	-1.39333	-0.476841	-0.916488	-1.39333
8042942	1023.54	642.639	1314.17	1414.91	9.99935	9.32787	10.3599	10.4665	HK2	BC064369 // GenMAPP // Glycolysis_and_Gluconeogenesis	3099///	http://www.ncbi.nlm.nih.gov/gene/?term=3099	8042942	NM_000189	8042942		-0.360588	-1.03207	-1.39266	-0.360588	-1.03207	-1.39266
7925500	1934.67	1550.01	2805.33	3175.81	10.9179	10.5981	11.454	11.6329	CHML	NM_001821 // GenMAPP // GPCRDB_Class_A_Rhodopsin-like /// BC117360 // GenMAPP // GPCRDB_Class_A_Rhodopsin-like	1122///	http://www.ncbi.nlm.nih.gov/gene/?term=1122	7925500	NM_001821	7925500		-0.53608	-0.855896	-1.39198	-0.53608	-0.855896	-1.39198
8050766	744.678	530.757	1017.38	852.579	9.54047	9.05191	9.99064	9.73569	ADCY3|CENPO	NM_004036 // GenMAPP // G_Protein_Signaling /// NM_004036 // GenMAPP // Calcium_regulation_in_cardiac_cells /// NM_004036 // GenMAPP // Smooth_muscle_contraction /// BC126235 // GenMAPP // G_Protein_Signaling /// BC126235 // GenMAPP // Calcium_regulation_in_cardiac_cells /// BC126235 // GenMAPP // Smooth_muscle_contraction /// AF033861 // GenMAPP // G_Protein_Signaling /// AF033861 // GenMAPP // …	109///79172///	http://www.ncbi.nlm.nih.gov/gene/?term=109 http://www.ncbi.nlm.nih.gov/gene/?term=79172	8050766	NM_004036	8050766		-0.450167	-0.938732	-1.3889	-0.450167	-0.938732	-1.3889
8006668	725.307	790.386	1222.84	1028.9	9.50245	9.62641	10.256	10.0069	MRM1		79922///	http://www.ncbi.nlm.nih.gov/gene/?term=79922	8006668	NM_024864	8006668		-0.753575	-0.62961	-1.38319	-0.753575	-0.62961	-1.38319
7913357	2106.3	946.483	2273.47	1898.57	11.0405	9.88643	11.1507	10.8907	ECE1		1889///	http://www.ncbi.nlm.nih.gov/gene/?term=1889	7913357	NM_001397|NM_001113347|NM_001113349|NM_001113348	7913357		-0.110188	-1.26425	-1.37444	-0.110188	-1.26425	-1.37444
7940349	1394.05	959.596	1855.91	1948.58	10.4451	9.90628	10.8579	10.9282	CCDC86		79080///	http://www.ncbi.nlm.nih.gov/gene/?term=79080	7940349	NM_024098	7940349		-0.412841	-0.951626	-1.36447	-0.412841	-0.951626	-1.36447
8041170	593.164	498.771	871.411	640.75	9.21229	8.96223	9.76721	9.32362					8041170		8041170		-0.554923	-0.804976	-1.3599	-0.554923	-0.804976	-1.3599
7942064	2402.89	969.732	2443.32	2359.82	11.2306	9.92144	11.2546	11.2045	GAL		51083///	http://www.ncbi.nlm.nih.gov/gene/?term=51083	7942064	NM_015973	7942064		-0.024075	-1.33319	-1.35726	-0.024075	-1.33319	-1.35726
7989199	2312.86	3280.44	4404.04	4988.95	11.1755	11.6797	12.1046	12.2845	ALDH1A2		8854///	http://www.ncbi.nlm.nih.gov/gene/?term=8854	7989199	NM_003888|NM_170696|NM_170697	7989199		-0.929148	-0.424934	-1.35408	-0.929148	-0.424934	-1.35408
8166747	35.2679	29.0062	51.0543	50.5841	5.14028	4.85829	5.67396	5.66061	SYTL5		94122///	http://www.ncbi.nlm.nih.gov/gene/?term=94122	8166747	NM_138780|NM_001163335|NM_001163334	8166747		-0.533677	-0.81567	-1.34935	-0.533677	-0.81567	-1.34935
8145122	1661.74	758.168	1790.87	1531.87	10.6985	9.56637	10.8064	10.5811	SLC39A14		23516///	http://www.ncbi.nlm.nih.gov/gene/?term=23516	8145122	NM_001128431|NM_015359|NM_001135153|NM_001135154	8145122		-0.107964	-1.24007	-1.34803	-0.107964	-1.24007	-1.34803
7962327	199.975	164.532	289.367	236.283	7.64368	7.36222	8.17676	7.88437	SLC2A13		114134///	http://www.ncbi.nlm.nih.gov/gene/?term=114134	7962327	NM_052885	7962327		-0.533077	-0.814532	-1.34761	-0.533077	-0.814532	-1.34761
8003859	37.4443	29.1367	52.6201	40.4946	5.22667	4.86477	5.71754	5.33966					8003859		8003859		-0.49087	-0.852777	-1.34365	-0.49087	-0.852777	-1.34365
8082673	185.932	267.17	354.919	475.342	7.53863	8.06161	8.47135	8.89282	ACPP		55///	http://www.ncbi.nlm.nih.gov/gene/?term=55	8082673	NM_001099|NM_001134194	8082673		-0.932715	-0.409734	-1.34245	-0.932715	-0.409734	-1.34245
7923824	466.107	336.13	629.277	571.135	8.86452	8.39288	9.29755	9.15769	SLC41A1		254428///	http://www.ncbi.nlm.nih.gov/gene/?term=254428	7923824	NM_173854	7923824		-0.433034	-0.904677	-1.33771	-0.433034	-0.904677	-1.33771
8083457	1275.83	755.374	1559.41	1460.13	10.3172	9.56105	10.6068	10.5119	RAP2B		5912///	http://www.ncbi.nlm.nih.gov/gene/?term=5912	8083457	NM_002886	8083457		-0.289568	-1.04574	-1.33531	-0.289568	-1.04574	-1.33531
8086949	185.243	231.226	327.643	257.808	7.53327	7.85316	8.35598	8.01015	CCDC51		79714///	http://www.ncbi.nlm.nih.gov/gene/?term=79714	8086949	NM_024661	8086949		-0.822705	-0.502821	-1.32553	-0.822705	-0.502821	-1.32553
7972021	947.868	518.08	1109.12	1042.02	9.88854	9.01703	10.1152	10.0252	TBC1D4		9882///	http://www.ncbi.nlm.nih.gov/gene/?term=9882	7972021	NM_014832	7972021		-0.226654	-1.09816	-1.32482	-0.226654	-1.09816	-1.32482
8065230	106.71	94.1378	158.475	139.911	6.73756	6.5567	7.30811	7.12837	RBBP9		10741///	http://www.ncbi.nlm.nih.gov/gene/?term=10741	8065230	NM_006606	8065230		-0.570555	-0.751411	-1.32197	-0.570555	-0.751411	-1.32197
7919574	43.3657	36.8858	63.1609	96.1509	5.43848	5.20499	5.98096	6.58723					7919574		7919574		-0.542475	-0.775966	-1.31844	-0.542475	-0.775966	-1.31844
8105323	76.7163	49.8278	97.6306	93.4296	6.26146	5.63888	6.60926	6.54581	HSPB3		8988///	http://www.ncbi.nlm.nih.gov/gene/?term=8988	8105323	NM_006308	8105323		-0.347801	-0.970383	-1.31818	-0.347801	-0.970383	-1.31818
8121794	62.9089	70.8459	105.329	107.764	5.97519	6.14661	6.71875	6.75173	SMPDL3A		10924///	http://www.ncbi.nlm.nih.gov/gene/?term=10924	8121794	NM_006714	8121794		-0.74356	-0.572141	-1.3157	-0.74356	-0.572141	-1.3157
8071276	348.938	308.793	517.752	577.317	8.44683	8.2705	9.01612	9.17322	TBX1|GNB1L		6899///54584///	http://www.ncbi.nlm.nih.gov/gene/?term=6899 http://www.ncbi.nlm.nih.gov/gene/?term=54584	8071276	NM_080647|NM_080646|NM_005992	8071276		-0.569292	-0.745622	-1.31491	-0.569292	-0.745622	-1.31491
7954132	95.9279	91.0418	147.249	98.7396	6.58388	6.50846	7.20211	6.62556	C12orf60|LOC100125871		144608///100125871///	http://www.ncbi.nlm.nih.gov/gene/?term=144608 http://www.ncbi.nlm.nih.gov/gene/?term=100125871	7954132	NM_175874	7954132		-0.618234	-0.693655	-1.31189	-0.618234	-0.693655	-1.31189
8117565	295.669	127.064	304.853	308.906	8.20784	6.98941	8.25197	8.27102					8117565		8117565		-0.044129	-1.26256	-1.30669	-0.044129	-1.26256	-1.30669
7901497	827.469	595.913	1098.84	937.234	9.69256	9.21896	10.1018	9.87227	ZYG11A		440590///	http://www.ncbi.nlm.nih.gov/gene/?term=440590	7901497	NM_001004339	7901497		-0.409198	-0.882802	-1.292	-0.409198	-0.882802	-1.292
7947147	1116.07	745.689	1426.12	1174.01	10.1242	9.54243	10.4779	10.1972	SVIP		258010///	http://www.ncbi.nlm.nih.gov/gene/?term=258010	7947147	NM_148893	7947147		-0.353676	-0.935455	-1.28913	-0.353676	-0.935455	-1.28913
7951159	57.2789	46.3712	80.5015	77.431	5.83993	5.53516	6.33094	6.27484					7951159		7951159		-0.491012	-0.795786	-1.2868	-0.491012	-0.795786	-1.2868
8060758	814.368	612.145	1102.09	1121.71	9.66954	9.25773	10.106	10.1315	PRNP		5621///	http://www.ncbi.nlm.nih.gov/gene/?term=5621	8060758	NM_000311|NM_183079|NM_001080121|NM_001080122|NM_001080123	8060758		-0.43649	-0.848298	-1.28479	-0.43649	-0.848298	-1.28479
8014316	95.7602	88.5684	143.737	355.558	6.58135	6.46872	7.16729	8.47394	CCL5		6352///	http://www.ncbi.nlm.nih.gov/gene/?term=6352	8014316	NM_002985	8014316		-0.585932	-0.698567	-1.2845	-0.585932	-0.698567	-1.2845
8108370	5532.37	3012.09	6370.98	3351.15	12.4337	11.5565	12.6373	11.7104	EGR1	NM_001964 // GenMAPP // Ovarian_Infertility_Genes /// M62829 // GenMAPP // Ovarian_Infertility_Genes	1958///	http://www.ncbi.nlm.nih.gov/gene/?term=1958	8108370	NM_001964	8108370		-0.203619	-1.08075	-1.28437	-0.203619	-1.08075	-1.28437
8043436	64.8764	52.64	91.1401	61.7418	6.01962	5.71809	6.51001	5.94818	IGKC		3514///	http://www.ncbi.nlm.nih.gov/gene/?term=3514	8043436		8043436		-0.490392	-0.791927	-1.28232	-0.490392	-0.791927	-1.28232
8121416	62.7881	76.071	107.456	83.6311	5.97242	6.24927	6.7476	6.38597					8121416		8121416		-0.77518	-0.498325	-1.2735	-0.77518	-0.498325	-1.2735
8149226	111.051	86.3683	152.086	128.369	6.79507	6.43243	7.24875	7.00415	LOC349196		349196///	http://www.ncbi.nlm.nih.gov/gene/?term=349196	8149226	NR_027000	8149226		-0.453675	-0.816319	-1.26999	-0.453675	-0.816319	-1.26999
7938295	2512.97	1123.41	2608.24	2757.23	11.2952	10.1337	11.3489	11.429	RPL27A	NM_000990 // GenMAPP // Ribosomal_Proteins	6157///	http://www.ncbi.nlm.nih.gov/gene/?term=6157	7938295	NM_000990	7938295		-0.053682	-1.2152	-1.26888	-0.053682	-1.2152	-1.26888
8149224	111.127	86.6182	152.172	128.46	6.79607	6.4366	7.24955	7.00517	LOC349196		349196///	http://www.ncbi.nlm.nih.gov/gene/?term=349196	8149224	NR_027000	8149224		-0.453484	-0.812955	-1.26644	-0.453484	-0.812955	-1.26644
8175585	361.719	274.902	489.083	366.2	8.49872	8.10278	8.93393	8.51649	ANKRD11		29123///	http://www.ncbi.nlm.nih.gov/gene/?term=29123	8175585	NM_013275	8175585		-0.435211	-0.831158	-1.26637	-0.435211	-0.831158	-1.26637
8149222	111.427	86.6182	152.05	128.353	6.79995	6.4366	7.24841	7.00398	LOC349196		349196///	http://www.ncbi.nlm.nih.gov/gene/?term=349196	8149222	NR_027000	8149222		-0.448459	-0.811808	-1.26027	-0.448459	-0.811808	-1.26027
8138489	641.758	622.059	977.524	1200.29	9.32588	9.28091	9.93299	10.2292	CDCA7L		55536///	http://www.ncbi.nlm.nih.gov/gene/?term=55536	8138489	NM_018719|NM_001127370|NM_001127371	8138489		-0.607103	-0.652081	-1.25918	-0.607103	-0.652081	-1.25918
8146157	77.4565	143.071	162.786	224.416	6.27531	7.16059	7.34683	7.81003					8146157		8146157		-1.07152	-0.186245	-1.25776	-1.07152	-0.186245	-1.25776
8097461	665.822	645.316	1013.29	992.279	9.37899	9.33386	9.98483	9.9546	CCRN4L		25819///	http://www.ncbi.nlm.nih.gov/gene/?term=25819	8097461	NM_012118	8097461		-0.60584	-0.650972	-1.25681	-0.60584	-0.650972	-1.25681
8106393	681.742	567.865	961.783	935.567	9.41308	9.1494	9.90957	9.8697	F2R	NM_001992 // GenMAPP // GPCRDB_Class_A_Rhodopsin-like /// NM_001992 // GenMAPP // GPCRDB_Other /// BC002464 // GenMAPP // GPCRDB_Class_A_Rhodopsin-like /// BC002464 // GenMAPP // GPCRDB_Other	2149///	http://www.ncbi.nlm.nih.gov/gene/?term=2149	8106393	NM_001992	8106393		-0.496485	-0.760163	-1.25665	-0.496485	-0.760163	-1.25665
8083445	300.069	279.591	447.204	409.087	8.22915	8.12717	8.80479	8.67627					8083445		8083445		-0.575637	-0.677615	-1.25325	-0.575637	-0.677615	-1.25325
8149220	111.662	87.1182	152.146	128.63	6.80299	6.4449	7.24931	7.00709	LOC349196		349196///	http://www.ncbi.nlm.nih.gov/gene/?term=349196	8149220	NR_027000	8149220		-0.446321	-0.804409	-1.25073	-0.446321	-0.804409	-1.25073
7938008	89.5732	91.2006	139.416	186.014	6.485	6.51097	7.12326	7.53927	OR52D1		390066///	http://www.ncbi.nlm.nih.gov/gene/?term=390066	7938008	NM_001005163	7938008		-0.638261	-0.612286	-1.25055	-0.638261	-0.612286	-1.25055
8050350	90.5547	90.7141	139.755	99.244	6.50072	6.50326	7.12676	6.63291					8050350		8050350		-0.626041	-0.623503	-1.24954	-0.626041	-0.623503	-1.24954
8041168	308.717	250.16	428.482	317.885	8.27014	7.96671	8.74309	8.31236	SNORD53		26796///	http://www.ncbi.nlm.nih.gov/gene/?term=26796	8041168	NR_002741	8041168		-0.472946	-0.776383	-1.24933	-0.472946	-0.776383	-1.24933
7921637	75.1935	52.6664	97.0212	169.349	6.23254	5.71881	6.60023	7.40386	CD84		8832///	http://www.ncbi.nlm.nih.gov/gene/?term=8832	7921637	NM_001184879|NM_003874|NM_001184882|NM_001184881	7921637		-0.367692	-0.881415	-1.24911	-0.367692	-0.881415	-1.24911
7935146	908.839	700.758	1229.59	1213.91	9.82788	9.45277	10.264	10.2454	NOC3L		64318///	http://www.ncbi.nlm.nih.gov/gene/?term=64318	7935146	NM_022451	7935146		-0.436085	-0.811194	-1.24728	-0.436085	-0.811194	-1.24728
8149216	107.895	88.0806	150.12	120.703	6.75348	6.46075	7.22997	6.91532	LOC349196		349196///	http://www.ncbi.nlm.nih.gov/gene/?term=349196	8149216	NR_027000	8149216		-0.476486	-0.769216	-1.2457	-0.476486	-0.769216	-1.2457
8149218	111.82	87.1182	151.86	128.816	6.80503	6.4449	7.24659	7.00917	LOC349196		349196///	http://www.ncbi.nlm.nih.gov/gene/?term=349196	8149218	NR_027000	8149218		-0.441566	-0.801691	-1.24326	-0.441566	-0.801691	-1.24326
8020779	659.882	796.11	1113.6	1163.51	9.36606	9.63682	10.121	10.1843	DSG2		1829///	http://www.ncbi.nlm.nih.gov/gene/?term=1829	8020779	NM_001943	8020779		-0.754952	-0.484191	-1.23914	-0.754952	-0.484191	-1.23914
8027348	53.2745	77.3216	98.451	40.9689	5.73537	6.2728	6.62133	5.35646	ZNF730		100129543///	http://www.ncbi.nlm.nih.gov/gene/?term=100129543	8027348		8027348		-0.88596	-0.348533	-1.23449	-0.88596	-0.348533	-1.23449
8024111	2432.71	1060.39	2462.89	2531.03	11.2484	10.0504	11.2661	11.3055	CNN2	NM_004368 // GenMAPP // Smooth_muscle_contraction /// NM_201277 // GenMAPP // Smooth_muscle_contraction /// BC141818 // GenMAPP // Smooth_muscle_contraction	1265///	http://www.ncbi.nlm.nih.gov/gene/?term=1265	8024111	NM_004368|NM_201277	8024111		-0.017784	-1.21575	-1.23353	-0.017784	-1.21575	-1.23353
7929901	548.951	457.599	767.793	648.255	9.10053	8.83794	9.58457	9.34042	C10orf2		56652///	http://www.ncbi.nlm.nih.gov/gene/?term=56652	7929901	NM_001163812|NM_021830|NM_001163814|NM_001163813	7929901		-0.484042	-0.746634	-1.23068	-0.484042	-0.746634	-1.23068
8119386	114.613	133.639	189.532	141.752	6.84063	7.0622	7.5663	7.14723	TDRG1		732253///	http://www.ncbi.nlm.nih.gov/gene/?term=732253	8119386		8119386		-0.725671	-0.504102	-1.22977	-0.725671	-0.504102	-1.22977
8013015	1366.69	756.486	1555.33	1468.8	10.4165	9.56317	10.603	10.5204	CENPV		201161///	http://www.ncbi.nlm.nih.gov/gene/?term=201161	8013015	NM_181716	8013015		-0.186533	-1.03983	-1.22637	-0.186533	-1.03983	-1.22637
7904293	835.507	516.673	1004.45	980.184	9.70651	9.01311	9.97219	9.93691	PTGFRN		5738///	http://www.ncbi.nlm.nih.gov/gene/?term=5738	7904293	NM_020440	7904293		-0.26568	-0.95908	-1.22476	-0.26568	-0.95908	-1.22476
7916016	135.253	181.58	239.292	112.512	7.07952	7.50446	7.90263	6.81393					7916016		7916016		-0.823115	-0.398173	-1.22129	-0.823115	-0.398173	-1.22129
7915640	1832.66	1415.81	2459.32	2404.56	10.8397	10.4674	11.264	11.2316	EIF2B3	NM_020365 // GenMAPP // Translation_Factors /// AF257077 // GenMAPP // Translation_Factors	8891///	http://www.ncbi.nlm.nih.gov/gene/?term=8891	7915640	NM_020365|NM_001166588	7915640		-0.424317	-0.796636	-1.22095	-0.424317	-0.796636	-1.22095
7957890	1688.76	1183.18	2157.9	2332.54	10.7217	10.2084	11.0754	11.1877	UTP20		27340///	http://www.ncbi.nlm.nih.gov/gene/?term=27340	7957890	NM_014503	7957890		-0.35367	-0.866968	-1.22064	-0.35367	-0.866968	-1.22064
8097262	970.447	900.357	1426.32	1597.96	9.92251	9.81435	10.4781	10.642	SPATA5		166378///	http://www.ncbi.nlm.nih.gov/gene/?term=166378	8097262	NM_145207	8097262		-0.555579	-0.663732	-1.21931	-0.555579	-0.663732	-1.21931
8167998	91.6341	79.612	130.224	116.138	6.51781	6.31491	7.02485	6.8597	AR	NM_000044 // GenMAPP // Nuclear_Receptors /// M23263 // GenMAPP // Nuclear_Receptors	367///	http://www.ncbi.nlm.nih.gov/gene/?term=367	8167998	NM_000044|NM_001011645	8167998		-0.507036	-0.709935	-1.21697	-0.507036	-0.709935	-1.21697
8050160	1499.1	1250.98	2084.31	2121.2	10.5499	10.2888	11.0254	11.0507	MBOAT2		129642///	http://www.ncbi.nlm.nih.gov/gene/?term=129642	8050160	NM_138799	8050160		-0.475477	-0.736518	-1.21199	-0.475477	-0.736518	-1.21199
7960518	1252.21	372.019	1036.17	971.391	10.2903	8.53923	10.017	9.92391	TNFRSF1A	NM_001065 // GenMAPP // Apoptosis /// NM_001065 // GenMAPP // Apoptosis_GenMAPP /// NM_001065 // GenMAPP // Apoptosis_KEGG /// NM_001065 // GenMAPP // Inflammatory_Response_Pathway /// M58286 // GenMAPP // Apoptosis /// M58286 // GenMAPP // Apoptosis_GenMAPP /// M58286 // GenMAPP // Apoptosis_KEGG /// M58286 // GenMAPP // Inflammatory_Response_Pathway	7132///	http://www.ncbi.nlm.nih.gov/gene/?term=7132	7960518	NM_001065	7960518		0.273216	-1.47781	-1.2046	0.273216	-1.47781	-1.2046
8135587	1233.47	1214.37	1856.31	1590.06	10.2685	10.246	10.8582	10.6349	CAV2	NM_001233 // GenMAPP // Integrin-mediated_cell_adhesion_KEGG /// NM_198212 // GenMAPP // Integrin-mediated_cell_adhesion_KEGG /// BC005256 // GenMAPP // Integrin-mediated_cell_adhesion_KEGG	858///	http://www.ncbi.nlm.nih.gov/gene/?term=858	8135587	NM_001233|NM_198212	8135587		-0.589724	-0.612238	-1.20196	-0.589724	-0.612238	-1.20196
7917896	351.786	234.118	434.737	438.403	8.45856	7.87109	8.764	8.77611	ALG14		199857///	http://www.ncbi.nlm.nih.gov/gene/?term=199857	7917896	NM_144988	7917896		-0.305443	-0.892906	-1.19835	-0.305443	-0.892906	-1.19835
7997179	348.271	344.757	524.452	516.755	8.44407	8.42944	9.03467	9.01334	DHODH		1723///	http://www.ncbi.nlm.nih.gov/gene/?term=1723	7997179	NM_001361	7997179		-0.590603	-0.605231	-1.19583	-0.590603	-0.605231	-1.19583
7917359	1242.03	821.133	1527.39	1501.09	10.2785	9.68147	10.5768	10.5518	ZNHIT6		54680///	http://www.ncbi.nlm.nih.gov/gene/?term=54680	7917359	NM_017953|NM_001170670	7917359		-0.298363	-0.895375	-1.19374	-0.298363	-0.895375	-1.19374
8099967	158.274	274.814	314.77	295.98	7.30628	8.10231	8.29815	8.20936	RBM47		54502///	http://www.ncbi.nlm.nih.gov/gene/?term=54502	8099967	NM_001098634|NM_019027	8099967		-0.991875	-0.195842	-1.18772	-0.991875	-0.195842	-1.18772
7904166	38.7193	32.8243	53.7731	57.8472	5.27498	5.03669	5.74881	5.85417					7904166		7904166		-0.473833	-0.712122	-1.18595	-0.473833	-0.712122	-1.18595
8047778	129.314	88.3586	160.996	132.029	7.01473	6.4653	7.33088	7.04471	SNORD51		26798///	http://www.ncbi.nlm.nih.gov/gene/?term=26798	8047778	NR_002589	8047778		-0.316149	-0.865585	-1.18173	-0.316149	-0.865585	-1.18173
8141625	1134.02	1050.15	1642.49	1801.12	10.1472	10.0364	10.6817	10.8147	EPHB4		2050///	http://www.ncbi.nlm.nih.gov/gene/?term=2050	8141625	NM_004444	8141625		-0.534444	-0.645296	-1.17974	-0.534444	-0.645296	-1.17974
7954245	53.1587	505.136	246.33	234.737	5.73223	8.98053	7.94445	7.8749	PLEKHA5		54477///	http://www.ncbi.nlm.nih.gov/gene/?term=54477	7954245	NM_019012|NM_001143821|NM_001190860	7954245		-2.21221	1.03608	-1.17613	-2.21221	1.03608	-1.17613
7982753	481.554	463.397	709.644	568.965	8.91155	8.85611	9.47095	9.1522	RPUSD2		27079///	http://www.ncbi.nlm.nih.gov/gene/?term=27079	7982753	NM_152260	7982753		-0.5594	-0.614846	-1.17425	-0.5594	-0.614846	-1.17425
8045835	1865.67	2628.19	3325.86	3671.09	10.8655	11.3599	11.6995	11.842	GALNT5		11227///	http://www.ncbi.nlm.nih.gov/gene/?term=11227	8045835	NM_014568	8045835		-0.834035	-0.339658	-1.17369	-0.834035	-0.339658	-1.17369
8123981	97.9824	54.9503	110.15	107.145	6.61445	5.78006	6.78332	6.74343	C6orf114		85411///	http://www.ncbi.nlm.nih.gov/gene/?term=85411	8123981		8123981		-0.168871	-1.00327	-1.17214	-0.168871	-1.00327	-1.17214
7901662	861.454	624.138	1100.5	1042.41	9.75063	9.28572	10.1039	10.0257	TTC4|C1orf175		7268///374977///	http://www.ncbi.nlm.nih.gov/gene/?term=7268 http://www.ncbi.nlm.nih.gov/gene/?term=374977	7901662	NM_004623	7901662		-0.353312	-0.818221	-1.17153	-0.353312	-0.818221	-1.17153
7924388	453.733	497.36	711.133	537.942	8.8257	8.95815	9.47397	9.07131	BPNT1		10380///	http://www.ncbi.nlm.nih.gov/gene/?term=10380	7924388	NM_006085	7924388		-0.648275	-0.51583	-1.1641	-0.648275	-0.51583	-1.1641
8041961	431.618	522.918	710.657	573.945	8.75361	9.03044	9.47301	9.16477	CHAC2		494143///	http://www.ncbi.nlm.nih.gov/gene/?term=494143	8041961	NM_001008708	8041961		-0.719397	-0.442568	-1.16196	-0.719397	-0.442568	-1.16196
7947450	448.289	351.328	593.48	558.987	8.80828	8.45668	9.21305	9.12667	LMO2		4005///	http://www.ncbi.nlm.nih.gov/gene/?term=4005	7947450	NM_005574|NM_001142316|NM_001142315	7947450		-0.404769	-0.756377	-1.16115	-0.404769	-0.756377	-1.16115
8121825	344.589	684.972	726.448	679.921	8.42873	9.4199	9.50471	9.40922	RNF217		154214///	http://www.ncbi.nlm.nih.gov/gene/?term=154214	8121825	NM_152553	8121825		-1.07598	-0.084814	-1.16079	-1.07598	-0.084814	-1.16079
8129458	1050.36	744.461	1321.45	1467.4	10.0367	9.54005	10.3679	10.519	ARHGAP18		93663///	http://www.ncbi.nlm.nih.gov/gene/?term=93663	8129458	NM_033515	8129458		-0.331233	-0.82785	-1.15908	-0.331233	-0.82785	-1.15908
8146685	1135.75	1215.37	1754.9	1331.84	10.1494	10.2472	10.7772	10.3792	RRS1		23212///	http://www.ncbi.nlm.nih.gov/gene/?term=23212	8146685	NM_015169	8146685		-0.627742	-0.529999	-1.15774	-0.627742	-0.529999	-1.15774
8042705	933.07	764.914	1260.02	1100.83	9.86584	9.57915	10.2992	10.1044	SMYD5		10322///	http://www.ncbi.nlm.nih.gov/gene/?term=10322	8042705	NM_006062	8042705		-0.433389	-0.720076	-1.15346	-0.433389	-0.720076	-1.15346
8055208	640.283	453.35	803.213	691.178	9.32257	8.82448	9.64964	9.43291	CCDC115		84317///	http://www.ncbi.nlm.nih.gov/gene/?term=84317	8055208	NM_032357	8055208		-0.327074	-0.82516	-1.15223	-0.327074	-0.82516	-1.15223
8160682	1561.22	955.826	1820.75	1943.1	10.6085	9.9006	10.8303	10.9241	NOL6		65083///	http://www.ncbi.nlm.nih.gov/gene/?term=65083	8160682	NM_022917|NM_139235	8160682		-0.221857	-0.929711	-1.15157	-0.221857	-0.929711	-1.15157
8020825	299.629	353.073	484.785	354.198	8.22704	8.46382	8.9212	8.46841					8020825		8020825		-0.694166	-0.457379	-1.15154	-0.694166	-0.457379	-1.15154
8002891	118.627	117.437	175.719	127.538	6.89029	6.87574	7.45713	6.99478	CHST5		23563///	http://www.ncbi.nlm.nih.gov/gene/?term=23563	8002891	NM_024533	8002891		-0.566835	-0.581385	-1.14822	-0.566835	-0.581385	-1.14822
7952522	494.613	590.136	803.88	721.954	8.95016	9.2049	9.65084	9.49576	PUS3		83480///	http://www.ncbi.nlm.nih.gov/gene/?term=83480	7952522	NM_031307	7952522		-0.700679	-0.445932	-1.14661	-0.700679	-0.445932	-1.14661
8108080	497.251	363.27	632.369	550.844	8.95783	8.5049	9.30462	9.1055	PHF15		23338///	http://www.ncbi.nlm.nih.gov/gene/?term=23338	8108080	NM_015288	8108080		-0.346795	-0.799725	-1.14652	-0.346795	-0.799725	-1.14652
7901696	331.407	270.716	445.491	402.447	8.37246	8.08064	8.79925	8.65266	PCSK9		255738///	http://www.ncbi.nlm.nih.gov/gene/?term=255738	7901696	NM_174936	7901696		-0.426792	-0.718618	-1.14541	-0.426792	-0.718618	-1.14541
8068919	592.229	513.92	820.38	673.723	9.21001	9.0054	9.68015	9.39601	PDXK		8566///	http://www.ncbi.nlm.nih.gov/gene/?term=8566	8068919	NM_003681	8068919		-0.470138	-0.67475	-1.14489	-0.470138	-0.67475	-1.14489
8168990	111.298	120.955	172.358	99.2695	6.79828	6.91833	7.42926	6.63328					8168990		8168990		-0.630981	-0.510931	-1.14191	-0.630981	-0.510931	-1.14191
7924967	37.9675	43.9379	60.6459	62.234	5.24669	5.45739	5.92234	5.95963					7924967		7924967		-0.675643	-0.464943	-1.14059	-0.675643	-0.464943	-1.14059
7902512	534.207	481.432	752.208	461.061	9.06125	8.91119	9.55499	8.84881	DNAJB4		11080///	http://www.ncbi.nlm.nih.gov/gene/?term=11080	7902512	NM_007034	7902512		-0.493735	-0.643801	-1.13754	-0.493735	-0.643801	-1.13754
8175492	609.737	436.118	764.868	712.09	9.25204	8.76858	9.57907	9.47592	ATP11C		286410///	http://www.ncbi.nlm.nih.gov/gene/?term=286410	8175492	NM_173694|NM_001010986	8175492		-0.327024	-0.810491	-1.13752	-0.327024	-0.810491	-1.13752
7916853	78.9026	69.211	109.607	237.196	6.302	6.11293	6.77619	7.88993	DIRAS3		9077///	http://www.ncbi.nlm.nih.gov/gene/?term=9077	7916853	NM_004675	7916853		-0.47419	-0.663262	-1.13745	-0.47419	-0.663262	-1.13745
7991485	127.841	172.923	220.499	171.687	6.99821	7.43399	7.78463	7.42364	TTC23		64927///	http://www.ncbi.nlm.nih.gov/gene/?term=64927	7991485	NM_001040655|NM_001040660|NM_022905|NM_001040656|NM_001040657|NM_001040658|NM_001040659	7991485		-0.786421	-0.350642	-1.13706	-0.786421	-0.350642	-1.13706
7925182	188.86	224.738	305.394	209.828	7.56117	7.8121	8.25453	7.71306	SNORA14B		677802///	http://www.ncbi.nlm.nih.gov/gene/?term=677802	7925182	NR_002956	7925182		-0.693354	-0.442426	-1.13578	-0.693354	-0.442426	-1.13578
7913249	227.339	176.195	296.65	270.721	7.8287	7.46103	8.21262	8.08066	PINK1		65018///	http://www.ncbi.nlm.nih.gov/gene/?term=65018	7913249	NM_032409	7913249		-0.383915	-0.75159	-1.13551	-0.383915	-0.75159	-1.13551
7899273	2650.12	2219.62	3594.12	3004.28	11.3718	11.1161	11.8114	11.5528	NUDC		10726///	http://www.ncbi.nlm.nih.gov/gene/?term=10726	7899273	NM_006600	7899273		-0.439583	-0.695328	-1.13491	-0.439583	-0.695328	-1.13491
7969986	62.9854	47.5514	80.9523	126.546	5.97694	5.57142	6.339	6.98351	TNFSF13B		10673///	http://www.ncbi.nlm.nih.gov/gene/?term=10673	7969986	NM_006573|NM_001145645	7969986		-0.362055	-0.767583	-1.12964	-0.362055	-0.767583	-1.12964
8152255	3285.66	2279.54	4047.5	3774.55	11.682	11.1545	11.9828	11.8821	SLC25A32|DCAF13		81034///25879///	http://www.ncbi.nlm.nih.gov/gene/?term=81034 http://www.ncbi.nlm.nih.gov/gene/?term=25879	8152255	NM_030780|NM_015420	8152255		-0.300849	-0.828289	-1.12914	-0.300849	-0.828289	-1.12914
7921625	42.0522	45.2402	64.5054	224.591	5.39411	5.49953	6.01135	7.81116	SLAMF6		114836///	http://www.ncbi.nlm.nih.gov/gene/?term=114836	7921625	NM_001184714|NM_052931|NM_001184715|NM_001184716	7921625		-0.617237	-0.511813	-1.12905	-0.617237	-0.511813	-1.12905
8107578	1124.63	1094.52	1640.4	1519.45	10.1352	10.0961	10.6798	10.5693	SRFBP1		153443///	http://www.ncbi.nlm.nih.gov/gene/?term=153443	8107578	NM_152546	8107578		-0.54459	-0.583746	-1.12834	-0.54459	-0.583746	-1.12834
8147548	572.035	433.922	736.392	635.731	9.15996	8.76129	9.52433	9.31227	POP1		10940///	http://www.ncbi.nlm.nih.gov/gene/?term=10940	8147548	NM_001145860|NM_001145861|NM_015029	8147548		-0.36437	-0.763039	-1.12741	-0.36437	-0.763039	-1.12741
8076223	443.573	376.015	603.479	504.892	8.79303	8.55465	9.23716	8.97983	SNORD43		26807///	http://www.ncbi.nlm.nih.gov/gene/?term=26807	8076223	NR_002439	8076223		-0.444133	-0.682512	-1.12664	-0.444133	-0.682512	-1.12664
7903171	191.154	191.731	282.665	235.451	7.57859	7.58294	8.14295	7.87928	RWDD3		25950///	http://www.ncbi.nlm.nih.gov/gene/?term=25950	7903171	NM_015485|NM_001128142	7903171		-0.564356	-0.560008	-1.12436	-0.564356	-0.560008	-1.12436
7954436	81.3027	346.153	247.605	354.595	6.34523	8.43527	7.9519	8.47003	LRMP		4033///	http://www.ncbi.nlm.nih.gov/gene/?term=4033	7954436	NM_006152	7954436		-1.60667	0.48337	-1.1233	-1.60667	0.48337	-1.1233
7962427	1017.17	941.771	1440.97	1508.97	9.99034	9.87923	10.4928	10.5593	PUS7L		83448///	http://www.ncbi.nlm.nih.gov/gene/?term=83448	7962427	NM_031292|NM_001098615|NM_001098614	7962427		-0.502484	-0.613592	-1.11608	-0.502484	-0.613592	-1.11608
7916910	945.681	719.692	1214.29	1205.39	9.88521	9.49124	10.2459	10.2353	LRRC40		55631///	http://www.ncbi.nlm.nih.gov/gene/?term=55631	7916910	NM_017768	7916910		-0.360689	-0.754662	-1.11535	-0.360689	-0.754662	-1.11535
8144494	113.984	85.2449	145.061	128.166	6.83268	6.41354	7.18051	7.00187	LOC349196		349196///	http://www.ncbi.nlm.nih.gov/gene/?term=349196	8144494	NR_027000	8144494		-0.347829	-0.766972	-1.1148	-0.347829	-0.766972	-1.1148
8148331	32.2148	28.0236	44.1821	37.6558	5.00965	4.80857	5.46539	5.2348					8148331		8148331		-0.455738	-0.656821	-1.11256	-0.455738	-0.656821	-1.11256
8057959	36.313	210.516	128.513	114.034	5.18241	7.71779	7.00577	6.83332	PGAP1		80055///	http://www.ncbi.nlm.nih.gov/gene/?term=80055	8057959	NM_024989	8057959		-1.82335	0.712021	-1.11133	-1.82335	0.712021	-1.11133
8122202	4120.97	3310.17	5427.86	5134.08	12.0088	11.6927	12.4062	12.3259	MYB		4602///	http://www.ncbi.nlm.nih.gov/gene/?term=4602	8122202	NM_001130173|NM_001161656|NM_001161658|NM_005375|NM_001130172|NM_001161657|NM_001161659|NM_001161660	8122202		-0.3974	-0.713479	-1.11088	-0.3974	-0.713479	-1.11088
8144488	222.567	145.743	264.635	229.996	7.79809	7.18729	8.04786	7.84546	LOC349196		349196///	http://www.ncbi.nlm.nih.gov/gene/?term=349196	8144488	NR_027000	8144488		-0.249767	-0.860575	-1.11034	-0.249767	-0.860575	-1.11034
8091283	27.3697	29.3805	41.6611	72.449	4.77451	4.87679	5.38063	6.17889	PLOD2		5352///	http://www.ncbi.nlm.nih.gov/gene/?term=5352	8091283	NM_182943|NM_000935	8091283		-0.606119	-0.50384	-1.10996	-0.606119	-0.50384	-1.10996
8005200	1264.15	940.18	1600.59	1430.55	10.304	9.87679	10.6444	10.4824	SNORD49B|NCRNA00188		692087///125144///	http://www.ncbi.nlm.nih.gov/gene/?term=692087 http://www.ncbi.nlm.nih.gov/gene/?term=125144	8005200	NR_003043|NR_027162	8005200		-0.340432	-0.767592	-1.10802	-0.340432	-0.767592	-1.10802
8144420	113.403	85.3353	144.415	127.521	6.82532	6.41507	7.17408	6.9946	LOC349196		349196///	http://www.ncbi.nlm.nih.gov/gene/?term=349196	8144420	NR_027000	8144420		-0.348761	-0.759009	-1.10777	-0.348761	-0.759009	-1.10777
8167947	34.5401	28.8284	46.3178	50.0229	5.1102	4.84942	5.5335	5.64452					8167947		8167947		-0.423295	-0.684076	-1.10737	-0.423295	-0.684076	-1.10737
8017100	63.3237	47.3093	80.3136	70.9107	5.98467	5.56405	6.32757	6.14793					8017100		8017100		-0.3429	-0.76352	-1.10642	-0.3429	-0.76352	-1.10642
8150862	56.2748	53.333	80.3819	64.3687	5.81442	5.73696	6.3288	6.00829					8150862		8150862		-0.514381	-0.591843	-1.10622	-0.514381	-0.591843	-1.10622
8004694	511.533	352.492	622.996	546.595	8.99868	8.46145	9.28308	9.09433	CYB5D1		124637///	http://www.ncbi.nlm.nih.gov/gene/?term=124637	8004694	NM_144607	8004694		-0.284397	-0.821632	-1.10603	-0.284397	-0.821632	-1.10603
8147019	39.3339	49.6927	64.8545	60.3326	5.2977	5.63496	6.01913	5.91486	FAM164A		51101///	http://www.ncbi.nlm.nih.gov/gene/?term=51101	8147019	NM_016010	8147019		-0.721431	-0.384172	-1.1056	-0.721431	-0.384172	-1.1056
8041360	1526.73	1319.33	2081.41	1775.16	10.5762	10.3656	11.0233	10.7937	TTC27		55622///	http://www.ncbi.nlm.nih.gov/gene/?term=55622	8041360	NM_017735|NM_001193509	8041360		-0.447116	-0.657753	-1.10487	-0.447116	-0.657753	-1.10487
8138363	134.312	118.355	184.892	268.485	7.06945	6.88698	7.53054	8.0687	SOSTDC1		25928///	http://www.ncbi.nlm.nih.gov/gene/?term=25928	8138363	NM_015464	8138363		-0.461092	-0.64356	-1.10465	-0.461092	-0.64356	-1.10465
8089261	560.489	441.125	728.232	736.443	9.13054	8.78505	9.50826	9.52443	CBLB		868///	http://www.ncbi.nlm.nih.gov/gene/?term=868	8089261	NM_170662	8089261		-0.377713	-0.72321	-1.10092	-0.377713	-0.72321	-1.10092
7938629	496.471	523.697	746.59	737.976	8.95556	9.03259	9.54417	9.52743	PDE3B		5140///	http://www.ncbi.nlm.nih.gov/gene/?term=5140	7938629	NM_000922	7938629		-0.588607	-0.511584	-1.10019	-0.588607	-0.511584	-1.10019
8115410	2042.01	1479.02	2543.18	2446.56	10.9958	10.5304	11.3124	11.2565	GEMIN5		25929///	http://www.ncbi.nlm.nih.gov/gene/?term=25929	8115410	NM_015465	8115410		-0.316643	-0.781994	-1.09864	-0.316643	-0.781994	-1.09864
7963577	392.236	410.009	586.768	448.882	8.61558	8.67951	9.19665	8.81019	SPRYD3		84926///	http://www.ncbi.nlm.nih.gov/gene/?term=84926	7963577	NM_032840	7963577		-0.581067	-0.517135	-1.0982	-0.581067	-0.517135	-1.0982
8096251	281.403	335.582	449.388	384.16	8.1365	8.39052	8.81182	8.58557	NUDT9		53343///	http://www.ncbi.nlm.nih.gov/gene/?term=53343	8096251	NM_024047|NM_198038	8096251		-0.675324	-0.421295	-1.09662	-0.675324	-0.421295	-1.09662
8018352	1244.48	685.112	1349.55	1307.44	10.2813	9.4202	10.3983	10.3525	SLC25A19		60386///	http://www.ncbi.nlm.nih.gov/gene/?term=60386	8018352	NM_001126121|NM_021734|NM_001126122	8018352		-0.116932	-0.978066	-1.095	-0.116932	-0.978066	-1.095
7916282	1236.15	756.471	1412.56	1481.56	10.2716	9.56314	10.4641	10.5329	LRP8		7804///	http://www.ncbi.nlm.nih.gov/gene/?term=7804	7916282	NM_004631|NM_033300|NM_001018054|NM_017522	7916282		-0.192454	-0.900952	-1.09341	-0.192454	-0.900952	-1.09341
7902345	1811.21	1065.45	2027.27	1655.27	10.8227	10.0572	10.9853	10.6929	TYW3		127253///	http://www.ncbi.nlm.nih.gov/gene/?term=127253	7902345	NM_138467|NR_027962|NM_001162916	7902345		-0.162582	-0.928071	-1.09065	-0.162582	-0.928071	-1.09065
7927669	2677.04	2281.5	3603.58	2860.17	11.3864	11.1558	11.8152	11.4819	TFAM		7019///	http://www.ncbi.nlm.nih.gov/gene/?term=7019	7927669	NM_003201	7927669		-0.428795	-0.659452	-1.08825	-0.428795	-0.659452	-1.08825
8132501	156.654	140.654	216.385	124.763	7.29144	7.13601	7.75746	6.96304					8132501		8132501		-0.466017	-0.621451	-1.08747	-0.466017	-0.621451	-1.08747
7981538	694.593	392.423	759.99	712.328	9.44002	8.61626	9.56984	9.4764	JAG2		3714///	http://www.ncbi.nlm.nih.gov/gene/?term=3714	7981538	NM_002226|NM_145159	7981538		-0.129814	-0.953573	-1.08339	-0.129814	-0.953573	-1.08339
7952290	216.663	217.984	316.206	388.798	7.75931	7.76808	8.30472	8.60288	TRIM29		23650///	http://www.ncbi.nlm.nih.gov/gene/?term=23650	7952290	NM_012101	7952290		-0.54541	-0.53664	-1.08205	-0.54541	-0.53664	-1.08205
7898353	67.7709	50.2079	84.8683	58.9826	6.0826	5.64984	6.40715	5.88222	LOC388692|LOC644634		388692///644634///	http://www.ncbi.nlm.nih.gov/gene/?term=388692 http://www.ncbi.nlm.nih.gov/gene/?term=644634	7898353	NR_027002	7898353		-0.324558	-0.75731	-1.08187	-0.324558	-0.75731	-1.08187
8117301	40.9899	60.8776	72.6563	49.7847	5.35719	5.92784	6.18302	5.63763	HIST1H2BA		255626///	http://www.ncbi.nlm.nih.gov/gene/?term=255626	8117301	NM_170610	8117301		-0.82582	-0.255176	-1.081	-0.82582	-0.255176	-1.081
8157843	662.51	402.717	751.172	672.118	9.3718	8.65362	9.553	9.39257	RABEPK		10244///	http://www.ncbi.nlm.nih.gov/gene/?term=10244	8157843	NM_005833|NM_001174152|NM_001174153	8157843		-0.181201	-0.899375	-1.08058	-0.181201	-0.899375	-1.08058
8081786	604.347	560.697	845.812	730.924	9.23923	9.13108	9.72419	9.51358	QTRTD1		79691///	http://www.ncbi.nlm.nih.gov/gene/?term=79691	8081786	NM_024638	8081786		-0.48496	-0.593117	-1.07808	-0.48496	-0.593117	-1.07808
8103485	876.255	758.059	1184.18	1020.07	9.77521	9.56617	10.2097	9.99445	NAF1		92345///	http://www.ncbi.nlm.nih.gov/gene/?term=92345	8103485	NM_138386|NM_001128931	8103485		-0.434471	-0.643513	-1.07798	-0.434471	-0.643513	-1.07798
7914202	2078.88	1132.6	2228.67	2385.9	11.0216	10.1454	11.122	11.2203	SNHG12		85028///	http://www.ncbi.nlm.nih.gov/gene/?term=85028	7914202		7914202		-0.100378	-0.976546	-1.07692	-0.100378	-0.976546	-1.07692
8071559	1375.08	1633.65	2176.66	1488.68	10.4253	10.6739	11.0879	10.5398	SDF2L1		23753///	http://www.ncbi.nlm.nih.gov/gene/?term=23753	8071559	NM_022044	8071559		-0.662599	-0.414016	-1.07662	-0.662599	-0.414016	-1.07662
7936809	169.756	166.618	244.178	186.868	7.40732	7.3804	7.93179	7.54588	FAM24B|CUZD1		196792///50624///	http://www.ncbi.nlm.nih.gov/gene/?term=196792 http://www.ncbi.nlm.nih.gov/gene/?term=50624	7936809	NM_152644	7936809		-0.524471	-0.551385	-1.07586	-0.524471	-0.551385	-1.07586
8171561	1019.23	841.118	1343.62	1556.7	9.99326	9.71617	10.3919	10.6043	SCML2		10389///	http://www.ncbi.nlm.nih.gov/gene/?term=10389	8171561	NM_006089|NR_033717	8171561		-0.398648	-0.675741	-1.07439	-0.398648	-0.675741	-1.07439
8139456	732.348	744.74	1069.27	660.702	9.51638	9.54059	10.0624	9.36786	SNORA9|C7orf40		677798///285958///	http://www.ncbi.nlm.nih.gov/gene/?term=677798 http://www.ncbi.nlm.nih.gov/gene/?term=285958	8139456	NR_002952	8139456		-0.546027	-0.521818	-1.06785	-0.546027	-0.521818	-1.06785
8014063	226.91	74.9001	188.732	391.314	7.82598	6.2269	7.56019	8.61218	EVI2B		2124///	http://www.ncbi.nlm.nih.gov/gene/?term=2124	8014063	NM_006495	8014063		0.265785	-1.3333	-1.06751	0.265785	-1.3333	-1.06751
8169711	278.43	126.467	271.552	198.178	8.12117	6.98262	8.08508	7.63065	GLUD2		2747///	http://www.ncbi.nlm.nih.gov/gene/?term=2747	8169711	NM_012084	8169711		0.036087	-1.10246	-1.06638	0.036087	-1.10246	-1.06638
7948444	70.4397	90.9309	115.758	187.617	6.13832	6.5067	6.85496	7.55165	TCN1		6947///	http://www.ncbi.nlm.nih.gov/gene/?term=6947	7948444	NM_001062	7948444		-0.716649	-0.348267	-1.06492	-0.716649	-0.348267	-1.06492
7915485	3296.59	2707.36	4319.58	3856.02	11.6868	11.4027	12.0767	11.9129	EBNA1BP2		10969///	http://www.ncbi.nlm.nih.gov/gene/?term=10969	7915485	NM_006824|NM_001159936	7915485		-0.389914	-0.674005	-1.06392	-0.389914	-0.674005	-1.06392
8179322	5607.07	8424.1	9935.7	5211.48	12.453	13.0403	13.2784	12.3475	HSPA1A|HSPA1B		3303///3304///	http://www.ncbi.nlm.nih.gov/gene/?term=3303 http://www.ncbi.nlm.nih.gov/gene/?term=3304	8179322	NM_005345	8179322		-0.825373	-0.2381	-1.06347	-0.825373	-0.2381	-1.06347
8152453	355.523	348.776	509.061	398.064	8.4738	8.44616	8.99169	8.63686	TRPS1		7227///	http://www.ncbi.nlm.nih.gov/gene/?term=7227	8152453	NM_014112	8152453		-0.517893	-0.545538	-1.06343	-0.517893	-0.545538	-1.06343
7900510	1531.87	1138.02	1908.48	1915.14	10.5811	10.1523	10.8982	10.9032	CTPS		1503///	http://www.ncbi.nlm.nih.gov/gene/?term=1503	7900510	NM_001905	7900510		-0.31713	-0.745906	-1.06304	-0.31713	-0.745906	-1.06304
8073022	113.096	141.795	183.035	114.983	6.8214	7.14766	7.51598	6.84527	CBY1		25776///	http://www.ncbi.nlm.nih.gov/gene/?term=25776	8073022	NM_001002880|NM_015373	8073022		-0.694572	-0.368312	-1.06288	-0.694572	-0.368312	-1.06288
8051413	2540.52	2285.78	3482.27	3212.42	11.3109	11.1585	11.7658	11.6494	FAM98A		25940///	http://www.ncbi.nlm.nih.gov/gene/?term=25940	8051413	NM_015475	8051413		-0.454907	-0.607341	-1.06225	-0.454907	-0.607341	-1.06225
7909782	755.769	653.854	1015.76	1057.5	9.5618	9.35282	9.98834	10.0464	RRP15		51018///	http://www.ncbi.nlm.nih.gov/gene/?term=51018	7909782	NM_016052	7909782		-0.42654	-0.635517	-1.06206	-0.42654	-0.635517	-1.06206
8121212	271.621	283.609	400.952	316.643	8.08545	8.14776	8.64728	8.30671					8121212		8121212		-0.561833	-0.499524	-1.06136	-0.561833	-0.499524	-1.06136
7964872	42.4012	43.8986	62.3191	64.9657	5.40603	5.4561	5.9616	6.02161	PTPRB		5787///	http://www.ncbi.nlm.nih.gov/gene/?term=5787	7964872	NM_001109754|NM_002837	7964872		-0.555569	-0.5055	-1.06107	-0.555569	-0.5055	-1.06107
8079294	1186.11	1012.04	1582.34	1359.04	10.212	9.98305	10.6278	10.4084	EXOSC7		23016///	http://www.ncbi.nlm.nih.gov/gene/?term=23016	8079294	NM_015004|NR_023353	8079294		-0.415825	-0.644799	-1.06062	-0.415825	-0.644799	-1.06062
7952069	1159.7	1153.61	1669.73	1295.5	10.1795	10.1719	10.7054	10.3393	IFT46		56912///	http://www.ncbi.nlm.nih.gov/gene/?term=56912	7952069	NM_020153|NM_001168618	7952069		-0.525863	-0.533458	-1.05932	-0.525863	-0.533458	-1.05932
8096821	826.409	1207.98	1442.09	1079.19	9.69071	10.2384	10.4939	10.0757	GAR1		54433///	http://www.ncbi.nlm.nih.gov/gene/?term=54433	8096821	NM_018983|NM_032993	8096821		-0.803231	-0.255565	-1.0588	-0.803231	-0.255565	-1.0588
8118310	6033.32	9017.45	10642.8	5576.68	12.5587	13.1385	13.3776	12.4452	HSPA1A|HSPA1B		3303///3304///	http://www.ncbi.nlm.nih.gov/gene/?term=3303 http://www.ncbi.nlm.nih.gov/gene/?term=3304	8118310	NM_005345	8118310		-0.818854	-0.239088	-1.05794	-0.818854	-0.239088	-1.05794
8059716	150.845	157.843	222.633	179.262	7.23692	7.30235	7.79853	7.48592	C2orf52		151477///	http://www.ncbi.nlm.nih.gov/gene/?term=151477	8059716		8059716		-0.561603	-0.496177	-1.05778	-0.561603	-0.496177	-1.05778
8137798	1875.45	1884.14	2712.19	2585.67	10.873	10.8797	11.4052	11.3363	PSMG3		84262///	http://www.ncbi.nlm.nih.gov/gene/?term=84262	8137798	NM_032302|NM_001134340	8137798		-0.532224	-0.525554	-1.05778	-0.532224	-0.525554	-1.05778
7936559	1712.14	1263.68	2121.77	2469.67	10.7416	10.3034	11.0511	11.2701	PDZD8		118987///	http://www.ncbi.nlm.nih.gov/gene/?term=118987	7936559	NM_173791	7936559		-0.309469	-0.747638	-1.05711	-0.309469	-0.747638	-1.05711
7977452	371.219	351.356	520.597	389.241	8.53613	8.45679	9.02402	8.60452	FLJ39632		642477///	http://www.ncbi.nlm.nih.gov/gene/?term=642477	7977452		7977452		-0.487899	-0.567234	-1.05513	-0.487899	-0.567234	-1.05513
7903308	737.05	494.515	869.866	837.63	9.52562	8.94987	9.76465	9.71017	CCDC76		54482///	http://www.ncbi.nlm.nih.gov/gene/?term=54482	7903308	NM_019083	7903308		-0.23903	-0.814779	-1.05381	-0.23903	-0.814779	-1.05381
8014214	641.216	461.005	782.844	813.668	9.32466	8.84864	9.61258	9.6683	NLE1		54475///	http://www.ncbi.nlm.nih.gov/gene/?term=54475	8014214	NM_001014445|NM_018096	8014214		-0.287915	-0.763941	-1.05186	-0.287915	-0.763941	-1.05186
7945660	65.1126	63.5081	92.5382	51.8153	6.02486	5.98887	6.53198	5.69531	FAM99A		387742///	http://www.ncbi.nlm.nih.gov/gene/?term=387742	7945660	NR_026643	7945660		-0.507113	-0.543109	-1.05022	-0.507113	-0.543109	-1.05022
8126878	5432.36	4931.77	7448.22	8913.46	12.4074	12.2679	12.8627	13.1218	RHAG		6005///	http://www.ncbi.nlm.nih.gov/gene/?term=6005	8126878	NM_000324	8126878		-0.455316	-0.594792	-1.05011	-0.455316	-0.594792	-1.05011
8082133	601.553	472.102	766.846	775.54	9.23255	8.88296	9.58279	9.59906	PDIA5		10954///	http://www.ncbi.nlm.nih.gov/gene/?term=10954	8082133	NM_006810|NR_028444	8082133		-0.350244	-0.699838	-1.05008	-0.350244	-0.699838	-1.05008
7910416	1084.11	876.35	1402.43	1429.68	10.0823	9.77536	10.4537	10.4815	URB2		9816///	http://www.ncbi.nlm.nih.gov/gene/?term=9816	7910416	NM_014777	7910416		-0.371421	-0.678355	-1.04978	-0.371421	-0.678355	-1.04978
8013325	2453.11	1248.98	2517.58	2977.49	11.2604	10.2865	11.2978	11.5399	SNORD3A|SNORD3B-1|SNORD3B-2|SNORD3C|SNORD3D		780851///26851///780852///780853///780854///	http://www.ncbi.nlm.nih.gov/gene/?term=780851 http://www.ncbi.nlm.nih.gov/gene/?term=26851 http://www.ncbi.nlm.nih.gov/gene/?term=780852 http://www.ncbi.nlm.nih.gov/gene/?term=780853 http://www.ncbi.nlm.nih.gov/gene/?term=780854	8013325	NR_006880|NR_003271|NR_003924|NR_006881|NR_006882	8013325		-0.037422	-1.01129	-1.04871	-0.037422	-1.01129	-1.04871
8005553	2453.25	1249.43	2518.07	2977.35	11.2605	10.2871	11.2981	11.5398	SNORD3A|SNORD3B-1|SNORD3B-2|SNORD3C|SNORD3D		780851///26851///780852///780853///780854///	http://www.ncbi.nlm.nih.gov/gene/?term=780851 http://www.ncbi.nlm.nih.gov/gene/?term=26851 http://www.ncbi.nlm.nih.gov/gene/?term=780852 http://www.ncbi.nlm.nih.gov/gene/?term=780853 http://www.ncbi.nlm.nih.gov/gene/?term=780854	8005553	NR_006880|NR_003271|NR_003924|NR_006881|NR_006882	8005553		-0.037626	-1.01105	-1.04867	-0.037626	-1.01105	-1.04867
8013323	2453.19	1248.94	2517.53	2977.5	11.2604	10.2865	11.2978	11.5399	SNORD3A|SNORD3B-1|SNORD3B-2|SNORD3C|SNORD3D		780851///26851///780852///780853///780854///	http://www.ncbi.nlm.nih.gov/gene/?term=780851 http://www.ncbi.nlm.nih.gov/gene/?term=26851 http://www.ncbi.nlm.nih.gov/gene/?term=780852 http://www.ncbi.nlm.nih.gov/gene/?term=780853 http://www.ncbi.nlm.nih.gov/gene/?term=780854	8013323	NR_006880|NR_003271|NR_003924|NR_006881|NR_006882	8013323		-0.03735	-1.0113	-1.04865	-0.03735	-1.0113	-1.04865
8013329	2453.24	1249.1	2517.7	2977.5	11.2605	10.2867	11.2979	11.5399	SNORD3A|SNORD3B-1|SNORD3B-2|SNORD3C|SNORD3D		780851///26851///780852///780853///780854///	http://www.ncbi.nlm.nih.gov/gene/?term=780851 http://www.ncbi.nlm.nih.gov/gene/?term=26851 http://www.ncbi.nlm.nih.gov/gene/?term=780852 http://www.ncbi.nlm.nih.gov/gene/?term=780853 http://www.ncbi.nlm.nih.gov/gene/?term=780854	8013329	NR_006880|NR_003271|NR_003924|NR_006881|NR_006882	8013329		-0.037416	-1.01122	-1.04864	-0.037416	-1.01122	-1.04864
8005547	2453.23	1249.37	2517.86	2977.11	11.2605	10.287	11.298	11.5397	SNORD3A|SNORD3B-1|SNORD3B-2|SNORD3C|SNORD3D		780851///26851///780852///780853///780854///	http://www.ncbi.nlm.nih.gov/gene/?term=780851 http://www.ncbi.nlm.nih.gov/gene/?term=26851 http://www.ncbi.nlm.nih.gov/gene/?term=780852 http://www.ncbi.nlm.nih.gov/gene/?term=780853 http://www.ncbi.nlm.nih.gov/gene/?term=780854	8005547	NR_006880|NR_003271|NR_003924|NR_006881|NR_006882	8005547		-0.037513	-1.011	-1.04851	-0.037513	-1.011	-1.04851
7915919	1255.34	866.695	1499.18	1392.68	10.2939	9.75938	10.55	10.4436	TAL1	M61108 // GenMAPP // Pentose_Phosphate_Pathway	6886///	http://www.ncbi.nlm.nih.gov/gene/?term=6886	7915919	NM_003189	7915919		-0.256103	-0.79058	-1.04668	-0.256103	-0.79058	-1.04668
7953211	70.3953	68.0091	99.413	72.624	6.13741	6.08766	6.63536	6.18238	C12orf5		57103///	http://www.ncbi.nlm.nih.gov/gene/?term=57103	7953211	NM_020375	7953211		-0.497955	-0.547706	-1.04566	-0.497955	-0.547706	-1.04566
8063345	430.875	323.37	536.246	482.084	8.75113	8.33704	9.06675	8.91314	SNORD12C		26765///	http://www.ncbi.nlm.nih.gov/gene/?term=26765	8063345	NR_002433	8063345		-0.315625	-0.72971	-1.04534	-0.315625	-0.72971	-1.04534
7951032	165.414	158.076	232.293	169.747	7.36993	7.30448	7.8598	7.40724	SNORA1		677792///	http://www.ncbi.nlm.nih.gov/gene/?term=677792	7951032	NR_003026	7951032		-0.489869	-0.555327	-1.0452	-0.489869	-0.555327	-1.0452
8080911	170.925	269.609	308.301	336.241	7.41722	8.07472	8.26819	8.39335	KBTBD8		84541///	http://www.ncbi.nlm.nih.gov/gene/?term=84541	8080911	NM_032505	8080911		-0.850978	-0.193471	-1.04445	-0.850978	-0.193471	-1.04445
8078442	86.0841	83.8187	121.958	95.9803	6.42768	6.3892	6.93023	6.58467	CCR4	BC071751 // GenMAPP // GPCRDB_Class_A_Rhodopsin-like /// BC071751 // GenMAPP // Peptide_GPCRs	1233///	http://www.ncbi.nlm.nih.gov/gene/?term=1233	8078442	NM_005508	8078442		-0.50256	-0.541035	-1.04359	-0.50256	-0.541035	-1.04359
7948035	55.4217	62.3732	84.1274	68.8749	5.79238	5.96285	6.3945	6.10591					7948035		7948035		-0.602125	-0.43165	-1.03377	-0.602125	-0.43165	-1.03377
8121553	41.8068	104.076	94.3547	69.2851	5.38566	6.7015	6.56002	6.11447	RFPL4B		442247///	http://www.ncbi.nlm.nih.gov/gene/?term=442247	8121553	NM_001013734	8121553		-1.17436	0.141477	-1.03288	-1.17436	0.141477	-1.03288
8069553	1500.97	1421.42	2087.53	2075.68	10.5517	10.4731	11.0276	11.0194	NRIP1	NM_003489 // GenMAPP // Ovarian_Infertility_Genes /// AK289786 // GenMAPP // Ovarian_Infertility_Genes	8204///	http://www.ncbi.nlm.nih.gov/gene/?term=8204	8069553	NM_003489	8069553		-0.475906	-0.55447	-1.03038	-0.475906	-0.55447	-1.03038
7963567	8304.09	4540.27	8775.48	7239.26	13.0196	12.1486	13.0993	12.8216	KRT8		3856///	http://www.ncbi.nlm.nih.gov/gene/?term=3856	7963567	NM_002273	7963567		-0.079655	-0.9507	-1.03036	-0.079655	-0.9507	-1.03036
7914235	1930.28	1712.18	2597.57	2001.02	10.9146	10.7416	11.3429	10.9665	SRSF4	BC002781 // GenMAPP // mRNA_processing_Reactome	6429///	http://www.ncbi.nlm.nih.gov/gene/?term=6429	7914235	NM_005626	7914235		-0.428353	-0.601327	-1.02968	-0.428353	-0.601327	-1.02968
8074168	354.391	328.001	486.751	370.296	8.4692	8.35755	8.92704	8.53253	FLJ39632		642477///	http://www.ncbi.nlm.nih.gov/gene/?term=642477	8074168		8074168		-0.457841	-0.569486	-1.02733	-0.457841	-0.569486	-1.02733
7972269	281.65	249.807	378.635	290.139	8.13776	7.96467	8.56466	8.1806	TGDS		23483///	http://www.ncbi.nlm.nih.gov/gene/?term=23483	7972269	NM_014305	7972269		-0.426904	-0.599992	-1.0269	-0.426904	-0.599992	-1.0269
8052581	28.8614	36.4421	46.2866	41.4119	4.85107	5.18753	5.53252	5.37197					8052581		8052581		-0.681453	-0.344986	-1.02644	-0.681453	-0.344986	-1.02644
7960575	1562.87	1284.04	2020.58	1795.79	10.61	10.3265	10.9806	10.8104	NOP2		4839///	http://www.ncbi.nlm.nih.gov/gene/?term=4839	7960575	NM_001033714|NM_006170	7960575		-0.370579	-0.654079	-1.02466	-0.370579	-0.654079	-1.02466
8082066	698.456	566.499	896.928	836.198	9.44802	9.14593	9.80885	9.7077	FAM162A		26355///	http://www.ncbi.nlm.nih.gov/gene/?term=26355	8082066	NM_014367	8082066		-0.360823	-0.66292	-1.02374	-0.360823	-0.66292	-1.02374
8173444	222.273	1195.01	734.804	903.073	7.79619	10.2228	9.52122	9.8187	IL2RG	BC014972 // GenMAPP // Inflammatory_Response_Pathway	3561///	http://www.ncbi.nlm.nih.gov/gene/?term=3561	8173444	NM_000206	8173444		-1.72503	0.701592	-1.02344	-1.72503	0.701592	-1.02344
8069770	67.9999	41.238	75.4506	81.6915	6.08746	5.3659	6.23746	6.35211	GRIK1		2897///	http://www.ncbi.nlm.nih.gov/gene/?term=2897	8069770	NM_175611|NM_000830	8069770		-0.15	-0.871558	-1.02156	-0.15	-0.871558	-1.02156
7897803	2467.44	1640.39	2864.71	2378.25	11.2688	10.6798	11.4842	11.2157	PLOD1		5351///	http://www.ncbi.nlm.nih.gov/gene/?term=5351	7897803	NM_000302	7897803		-0.215374	-0.804354	-1.01973	-0.215374	-0.804354	-1.01973
7922330	144.841	166.863	221.321	173.507	7.17833	7.38252	7.79	7.43885	PIGC		5279///	http://www.ncbi.nlm.nih.gov/gene/?term=5279	7922330	NM_153747|NM_002642	7922330		-0.61167	-0.407475	-1.01914	-0.61167	-0.407475	-1.01914
8068902	2034.57	1456.49	2449.26	2437.29	10.9905	10.5083	11.2581	11.2511	RRP1B		23076///	http://www.ncbi.nlm.nih.gov/gene/?term=23076	8068902	NM_015056	8068902		-0.267622	-0.749852	-1.01747	-0.267622	-0.749852	-1.01747
7975876	110.602	198.266	210.665	203.207	6.78923	7.63129	7.71881	7.66681	ESRRB		2103///	http://www.ncbi.nlm.nih.gov/gene/?term=2103	7975876	NM_004452	7975876		-0.929573	-0.0875133	-1.01709	-0.929573	-0.0875133	-1.01709
8122457	129.118	130.081	184.368	436.29	7.01255	7.02327	7.52645	8.76914	STX11		8676///	http://www.ncbi.nlm.nih.gov/gene/?term=8676	8122457	NM_003764	8122457		-0.513897	-0.503179	-1.01708	-0.513897	-0.503179	-1.01708
8051605	1112.08	877.955	1405.27	1216.23	10.1191	9.778	10.4566	10.2482	HNRPLL		92906///	http://www.ncbi.nlm.nih.gov/gene/?term=92906	8051605	NM_138394|NM_001142650	8051605		-0.337584	-0.678631	-1.01622	-0.337584	-0.678631	-1.01622
8166723	476.874	690.322	815.984	1078.5	8.89746	9.43113	9.6724	10.0748	XK		7504///	http://www.ncbi.nlm.nih.gov/gene/?term=7504	8166723	NM_021083	8166723		-0.774933	-0.24127	-1.0162	-0.774933	-0.24127	-1.0162
8053158	594.118	665.292	893.263	717.108	9.21461	9.37784	9.80294	9.48605	MOGS		7841///	http://www.ncbi.nlm.nih.gov/gene/?term=7841	8053158	NM_006302|NM_001146158	8053158		-0.588335	-0.425098	-1.01343	-0.588335	-0.425098	-1.01343
8018305	2319.34	1602.52	2737.57	2900.32	11.1795	10.6461	11.4187	11.502	HN1		51155///	http://www.ncbi.nlm.nih.gov/gene/?term=51155	8018305	NM_016185|NM_001002032|NM_001002033	8018305		-0.239177	-0.772547	-1.01172	-0.239177	-0.772547	-1.01172
7921786	1878.8	1772.8	2590.97	2087.74	10.8756	10.7918	11.3393	11.0277	PFDN2		5202///	http://www.ncbi.nlm.nih.gov/gene/?term=5202	7921786	NM_012394	7921786		-0.463678	-0.54746	-1.01114	-0.463678	-0.54746	-1.01114
8063923	1050.79	686.451	1205.58	1032.03	10.0373	9.42301	10.2355	10.0113	SLCO4A1		28231///	http://www.ncbi.nlm.nih.gov/gene/?term=28231	8063923	NM_016354	8063923		-0.198259	-0.812503	-1.01076	-0.198259	-0.812503	-1.01076
7918923	92.5635	97.0759	134.501	84.0337	6.53237	6.60104	7.07147	6.3929					7918923		7918923		-0.539098	-0.470428	-1.00953	-0.539098	-0.470428	-1.00953
8173892	199.557	168.301	259.89	230.989	7.64066	7.3949	8.02176	7.85168	CHM		1121///	http://www.ncbi.nlm.nih.gov/gene/?term=1121	8173892	NM_000390|NM_001145414	8173892		-0.3811	-0.626857	-1.00796	-0.3811	-0.626857	-1.00796
8023914	406.166	296.945	491.822	499	8.66593	8.21405	8.94199	8.96289	PQLC1		80148///	http://www.ncbi.nlm.nih.gov/gene/?term=80148	8023914	NM_025078|NM_001146345|NM_001146343	8023914		-0.276066	-0.727942	-1.00401	-0.276066	-0.727942	-1.00401
7997810	1071.45	720.814	1244.41	1126.63	10.0653	9.49348	10.2812	10.1378	CTU2		348180///	http://www.ncbi.nlm.nih.gov/gene/?term=348180	7997810	NM_001012759|NM_001012762	7997810		-0.215897	-0.787761	-1.00366	-0.215897	-0.787761	-1.00366
8095723	28.6375	28.929	40.7492	57.8019	4.83983	4.85444	5.3487	5.85304	EPGN		255324///	http://www.ncbi.nlm.nih.gov/gene/?term=255324	8095723	NM_001013442	8095723		-0.508864	-0.494256	-1.00312	-0.508864	-0.494256	-1.00312
8094342	1352.08	919.994	1577.11	1185.26	10.401	9.84548	10.6231	10.211	PACRGL		133015///	http://www.ncbi.nlm.nih.gov/gene/?term=133015	8094342	NM_145048|NM_001130727	8094342		-0.222101	-0.777585	-0.999686	-0.222101	-0.777585	-0.999686
8122013	579.145	350.108	636.319	430.211	9.17778	8.45165	9.31361	8.7489	L3MBTL3		84456///	http://www.ncbi.nlm.nih.gov/gene/?term=84456	8122013	NM_032438|NM_001007102	8122013		-0.135825	-0.861951	-0.997777	-0.135825	-0.861951	-0.997777
8100310	836.621	846.347	1188.97	1064.74	9.70843	9.7251	10.2155	10.0563					8100310		8100310		-0.507069	-0.490395	-0.997464	-0.507069	-0.490395	-0.997464
8050689	1020.09	1098.24	1495.22	1256.1	9.99448	10.101	10.5461	10.2947	C2orf44		80304///	http://www.ncbi.nlm.nih.gov/gene/?term=80304	8050689	NM_025203|NM_001142319	8050689		-0.551654	-0.445163	-0.996817	-0.551654	-0.445163	-0.996817
8173261	49.6354	56.831	75.0216	49.818	5.6333	5.82861	6.22923	5.63859	ZC4H2		55906///	http://www.ncbi.nlm.nih.gov/gene/?term=55906	8173261	NM_001178032|NM_018684|NM_001178033	8173261		-0.595938	-0.400627	-0.996565	-0.595938	-0.400627	-0.996565
8164572	483.726	457.687	664.382	496.974	8.91805	8.83822	9.37587	8.95703	ASB6		140459///	http://www.ncbi.nlm.nih.gov/gene/?term=140459	8164572	NM_017873|NM_177999	8164572		-0.457821	-0.537649	-0.99547	-0.457821	-0.537649	-0.99547
8131263	103.493	126.354	161.41	84.8154	6.69339	6.98133	7.33458	6.40625	SNORD13P2		6077///	http://www.ncbi.nlm.nih.gov/gene/?term=6077	8131263		8131263		-0.641194	-0.353256	-0.99445	-0.641194	-0.353256	-0.99445
7980828	674.012	409.803	741.44	719.687	9.39663	8.67879	9.53419	9.49123	CCDC88C		440193///	http://www.ncbi.nlm.nih.gov/gene/?term=440193	7980828	NM_001080414	7980828		-0.137557	-0.8554	-0.992957	-0.137557	-0.8554	-0.992957
8006573	1919.4	2096.56	2829.97	1966.99	10.9064	11.0338	11.4666	10.9418	TAF15		8148///	http://www.ncbi.nlm.nih.gov/gene/?term=8148	8006573	NM_139215|NM_003487	8006573		-0.560128	-0.432759	-0.992887	-0.560128	-0.432759	-0.992887
8124413	1259.02	1838.43	2145.65	1498.84	10.2981	10.8443	11.0672	10.5496	HIST1H4D		8360///	http://www.ncbi.nlm.nih.gov/gene/?term=8360	8124413	NM_003539	8124413		-0.769109	-0.222939	-0.992048	-0.769109	-0.222939	-0.992048
8001231	79.646	73.1371	107.598	83.7181	6.31553	6.19253	6.74951	6.38747					8001231		8001231		-0.433983	-0.556983	-0.990966	-0.433983	-0.556983	-0.990966
7963786	1998.85	899.046	1888.66	1582.12	10.965	9.81225	10.8831	10.6276	ITGA5	NM_002205 // GenMAPP // Integrin-mediated_cell_adhesion_KEGG /// BC008786 // GenMAPP // Integrin-mediated_cell_adhesion_KEGG	3678///	http://www.ncbi.nlm.nih.gov/gene/?term=3678	7963786	NM_002205	7963786		0.081809	-1.07089	-0.989083	0.081809	-1.07089	-0.989083
8093576	412.887	446.337	604.772	451.508	8.6896	8.80199	9.24025	8.81861	SCARNA22		677770///	http://www.ncbi.nlm.nih.gov/gene/?term=677770	8093576	NR_003004	8093576		-0.550646	-0.438258	-0.988904	-0.550646	-0.438258	-0.988904
8008802	210.844	220.585	303.8	267.832	7.72003	7.78519	8.24698	8.06519	GDPD1		284161///	http://www.ncbi.nlm.nih.gov/gene/?term=284161	8008802	NM_182569|NM_001165994|NM_001165993	8008802		-0.526947	-0.461789	-0.988735	-0.526947	-0.461789	-0.988735
7903188	898.347	574.578	1011.58	1050.13	9.81113	9.16636	9.9824	10.0363	PTBP2	NM_021190 // GenMAPP // mRNA_processing_Reactome /// AF530580 // GenMAPP // mRNA_processing_Reactome /// AF530581 // GenMAPP // mRNA_processing_Reactome /// AB051232 // GenMAPP // mRNA_processing_Reactome /// AF176085 // GenMAPP // mRNA_processing_Reactome /// BC016582 // GenMAPP // mRNA_processing_Reactome /// AK299922 // GenMAPP // mRNA_processing_Reactome /// AB051233 // GenMAPP // mRNA_proces…	58155///	http://www.ncbi.nlm.nih.gov/gene/?term=58155	7903188	NM_021190	7903188		-0.17127	-0.81604	-0.98731	-0.17127	-0.81604	-0.98731
8054004	694.293	707.533	986.799	991.972	9.4394	9.46665	9.94661	9.95416	SEMA4C		54910///	http://www.ncbi.nlm.nih.gov/gene/?term=54910	8054004	NM_017789	8054004		-0.507212	-0.479958	-0.98717	-0.507212	-0.479958	-0.98717
8151917	411.216	362.026	543.236	429.562	8.68375	8.49995	9.08543	8.74672	MTERFD1		51001///	http://www.ncbi.nlm.nih.gov/gene/?term=51001	8151917	NM_015942	8151917		-0.40168	-0.585485	-0.987165	-0.40168	-0.585485	-0.987165
7905365	566.263	1016.8	1068.23	1028.04	9.14533	9.98982	10.061	10.0057	PIP5K1A		8394///	http://www.ncbi.nlm.nih.gov/gene/?term=8394	7905365	NM_001135638|NM_003557|NM_001135636|NM_001135637	7905365		-0.915679	-0.071187	-0.986866	-0.915679	-0.071187	-0.986866
7948910	251.632	334.028	408.092	326.475	7.97517	8.38383	8.67275	8.35083	SNORD25|SNHG1		9303///23642///	http://www.ncbi.nlm.nih.gov/gene/?term=9303 http://www.ncbi.nlm.nih.gov/gene/?term=23642	7948910	NR_002565	7948910		-0.697581	-0.288925	-0.986506	-0.697581	-0.288925	-0.986506
8097098	482.271	447.224	653.471	591.376	8.9137	8.80485	9.35198	9.20793	USP53		54532///	http://www.ncbi.nlm.nih.gov/gene/?term=54532	8097098	NM_019050	8097098		-0.438278	-0.547126	-0.985404	-0.438278	-0.547126	-0.985404
8058670	40.7644	47.0869	61.6445	56.8629	5.34924	5.55725	5.9459	5.82942	IKZF2		22807///	http://www.ncbi.nlm.nih.gov/gene/?term=22807	8058670	NM_016260|NM_001079526	8058670		-0.596664	-0.388647	-0.985311	-0.596664	-0.388647	-0.985311
8124537	1225.9	1060.04	1602.96	1531.7	10.2596	10.0499	10.6465	10.5809	HIST1H3J		8356///	http://www.ncbi.nlm.nih.gov/gene/?term=8356	8124537	NM_003535	8124537		-0.386893	-0.59662	-0.983513	-0.386893	-0.59662	-0.983513
8095539	680.467	674.754	952.747	688.439	9.41038	9.39822	9.89595	9.42718	UTP3		57050///	http://www.ncbi.nlm.nih.gov/gene/?term=57050	8095539	NM_020368	8095539		-0.485568	-0.49773	-0.983298	-0.485568	-0.49773	-0.983298
8156261	34.4317	23.2564	39.7789	34.2719	5.10567	4.53955	5.31393	5.09896					8156261		8156261		-0.208266	-0.77438	-0.982647	-0.208266	-0.77438	-0.982647
7945781	874.62	480.409	911.189	722.654	9.77251	8.90812	9.83161	9.49716	PHLDA2		7262///	http://www.ncbi.nlm.nih.gov/gene/?term=7262	7945781	NM_003311	7945781		-0.0590945	-0.923486	-0.982581	-0.0590945	-0.923486	-0.982581
7962829	86.636	96.808	128.725	90.3987	6.43689	6.59706	7.00815	6.49823	SNORA2B		677794///	http://www.ncbi.nlm.nih.gov/gene/?term=677794	7962829	NR_002951	7962829		-0.571255	-0.411094	-0.982349	-0.571255	-0.411094	-0.982349
8007108	382.842	414.109	559.614	585.977	8.58061	8.69387	9.12829	9.1947	TMEM99		147184///	http://www.ncbi.nlm.nih.gov/gene/?term=147184	8007108	NM_145274|NM_001195386|NM_001195387	8007108		-0.547682	-0.434422	-0.982104	-0.547682	-0.434422	-0.982104
7917676	467.4	338.232	558.578	475.798	8.86851	8.40187	9.12561	8.8942	GLMN		11146///	http://www.ncbi.nlm.nih.gov/gene/?term=11146	7917676	NM_053274	7917676		-0.257101	-0.723746	-0.980847	-0.257101	-0.723746	-0.980847
7975361	352.993	325.449	476.11	429.789	8.4635	8.34629	8.89515	8.74748	KIAA0247		9766///	http://www.ncbi.nlm.nih.gov/gene/?term=9766	7975361	NM_014734	7975361		-0.431656	-0.548863	-0.980519	-0.431656	-0.548863	-0.980519
8122409	608.395	475.002	755.077	811.442	9.24887	8.89179	9.56048	9.66434	PEX3		8504///	http://www.ncbi.nlm.nih.gov/gene/?term=8504	8122409	NM_003630	8122409		-0.311614	-0.66869	-0.980304	-0.311614	-0.66869	-0.980304
7897469	965.551	620.998	1087.57	956.849	9.91521	9.27844	10.0869	9.90215	TMEM201		199953///	http://www.ncbi.nlm.nih.gov/gene/?term=199953	7897469	NM_001130924|NM_001010866	7897469		-0.171682	-0.808446	-0.980128	-0.171682	-0.808446	-0.980128
8089743	130.686	187.217	219.566	170.471	7.02996	7.54857	7.77851	7.41338	B4GALT4		8702///	http://www.ncbi.nlm.nih.gov/gene/?term=8702	8089743	NM_212543|NM_003778	8089743		-0.748556	-0.22994	-0.978496	-0.748556	-0.22994	-0.978496
7980381	611.419	603.99	852.993	707.01	9.25602	9.23838	9.73639	9.46559	TMED8		283578///	http://www.ncbi.nlm.nih.gov/gene/?term=283578	7980381	NM_213601	7980381		-0.480373	-0.498009	-0.978382	-0.480373	-0.498009	-0.978382
8166455	1387.07	1123.85	1752.09	1872.96	10.4378	10.1342	10.7749	10.8711	PRDX4		10549///	http://www.ncbi.nlm.nih.gov/gene/?term=10549	8166455	NM_006406	8166455		-0.337036	-0.640625	-0.977661	-0.337036	-0.640625	-0.977661
8085033	358.74	326.296	480.04	410.038	8.4868	8.35004	8.90701	8.67961	LMLN		89782///	http://www.ncbi.nlm.nih.gov/gene/?term=89782	8085033	NM_001136049|NM_033029|NR_026786|NR_026787	8085033		-0.420214	-0.556972	-0.977186	-0.420214	-0.556972	-0.977186
7922137	288.999	268.21	390.58	310.5	8.17492	8.06722	8.60947	8.27845	NME7		29922///	http://www.ncbi.nlm.nih.gov/gene/?term=29922	7922137	NM_013330|NM_197972	7922137		-0.434551	-0.542256	-0.976807	-0.434551	-0.542256	-0.976807
8118611	30.1786	29.7292	42.0189	31.5251	4.91545	4.89381	5.39297	4.97843					8118611	NR_004393	8118611		-0.477512	-0.499158	-0.976671	-0.477512	-0.499158	-0.976671
7965855	1501.18	1647.86	2205.39	1899.15	10.5519	10.6864	11.1068	10.8911	NUP37		79023///	http://www.ncbi.nlm.nih.gov/gene/?term=79023	7965855	NM_024057	7965855		-0.554939	-0.42044	-0.975379	-0.554939	-0.42044	-0.975379
8165156	600.338	684.796	899.028	708.555	9.22963	9.41953	9.81222	9.46874	SDCCAG3		10807///	http://www.ncbi.nlm.nih.gov/gene/?term=10807	8165156	NM_001039707|NM_006643|NM_001039708	8165156		-0.582592	-0.392693	-0.975284	-0.582592	-0.392693	-0.975284
8115907	1511.19	1228.78	1910.23	1945.95	10.5615	10.263	10.8995	10.9263	NOP16		51491///	http://www.ncbi.nlm.nih.gov/gene/?term=51491	8115907	NM_016391	8115907		-0.338057	-0.636521	-0.974577	-0.338057	-0.636521	-0.974577
8102362	133.405	152.981	200.042	194.317	7.05967	7.25721	7.64416	7.60227	TIFA		92610///	http://www.ncbi.nlm.nih.gov/gene/?term=92610	8102362	NM_052864	8102362		-0.584486	-0.386948	-0.971434	-0.584486	-0.386948	-0.971434
8138834	658.458	495.239	798.689	712.106	9.36295	8.95198	9.64149	9.47595	FKBP14		55033///	http://www.ncbi.nlm.nih.gov/gene/?term=55033	8138834	NM_017946	8138834		-0.278543	-0.689509	-0.968052	-0.278543	-0.689509	-0.968052
7951140	280.162	252.76	372.015	197.074	8.13012	7.98162	8.53922	7.6226	LOC100131541		100131541///	http://www.ncbi.nlm.nih.gov/gene/?term=100131541	7951140		7951140		-0.4091	-0.557592	-0.966692	-0.4091	-0.557592	-0.966692
8005657	208.656	183.417	273.443	257.154	7.70498	7.51898	8.0951	8.00649					8005657		8005657		-0.390114	-0.576114	-0.966228	-0.390114	-0.576114	-0.966228
7907492	261.64	265.132	367.762	352.099	8.03144	8.05057	8.52263	8.45984	RABGAP1L		9910///	http://www.ncbi.nlm.nih.gov/gene/?term=9910	7907492	NM_014857|NM_001035230	7907492		-0.49119	-0.472063	-0.963253	-0.49119	-0.472063	-0.963253
7937940	37.9789	59.8247	66.5547	64.6808	5.24713	5.90267	6.05647	6.01527	OR52K3P		390035///	http://www.ncbi.nlm.nih.gov/gene/?term=390035	7937940		7937940		-0.809341	-0.1538	-0.963141	-0.809341	-0.1538	-0.963141
8081407	51.0643	47.4737	68.7369	71.2792	5.67424	5.56906	6.10301	6.15541	ZPLD1		131368///	http://www.ncbi.nlm.nih.gov/gene/?term=131368	8081407	NM_175056	8081407		-0.428768	-0.533955	-0.962723	-0.428768	-0.533955	-0.962723
7917771	1844	1371.55	2219.92	2240.08	10.8486	10.4216	11.1163	11.1293	DNTTIP2		30836///	http://www.ncbi.nlm.nih.gov/gene/?term=30836	7917771	NM_014597	7917771		-0.267669	-0.694704	-0.962373	-0.267669	-0.694704	-0.962373
7924956	1311.92	1037.43	1628.1	1861.73	10.3575	10.0188	10.669	10.8624	ABCB10		23456///	http://www.ncbi.nlm.nih.gov/gene/?term=23456	7924956	NM_012089	7924956		-0.311501	-0.650172	-0.961673	-0.311501	-0.650172	-0.961673
8138805	202.229	398.489	396.065	573.471	7.65985	8.63839	8.62959	9.16358	CPVL		54504///	http://www.ncbi.nlm.nih.gov/gene/?term=54504	8138805	NM_019029|NM_031311	8138805		-0.969746	0.008802	-0.960944	-0.969746	0.008802	-0.960944
7990092	291.907	219.732	352.991	294.434	8.18936	7.7796	8.46349	8.2018	MYO9A		4649///	http://www.ncbi.nlm.nih.gov/gene/?term=4649	7990092	NM_006901	7990092		-0.274126	-0.683886	-0.958012	-0.274126	-0.683886	-0.958012
8083599	45.3327	38.2417	58.016	49.108	5.50248	5.25707	5.85838	5.61789	C3orf55		152078///	http://www.ncbi.nlm.nih.gov/gene/?term=152078	8083599	NM_001130002|NM_001130001|NM_001099777|NR_024016	8083599		-0.3559	-0.601306	-0.957206	-0.3559	-0.601306	-0.957206
8107326	246.265	187.229	299.086	242.278	7.94407	7.54866	8.22442	7.92052	SNORA13		654322///	http://www.ncbi.nlm.nih.gov/gene/?term=654322	8107326	NR_002922	8107326		-0.28035	-0.675756	-0.956106	-0.28035	-0.675756	-0.956106
8143605	113.611	185.158	201.967	199.347	6.82796	7.53261	7.65798	7.63914	FAM115A		9747///	http://www.ncbi.nlm.nih.gov/gene/?term=9747	8143605		8143605		-0.830018	-0.125365	-0.955383	-0.830018	-0.125365	-0.955383
8160602	361.856	372.523	511.145	405.576	8.49927	8.54119	8.99759	8.66383	APTX		54840///	http://www.ncbi.nlm.nih.gov/gene/?term=54840	8160602	NR_036579|NM_001195249|NM_001195251|NM_175069|NR_036578|NM_175073|NR_036576|NM_001195248|NM_001195254|NR_036577|NM_001195250|NM_001195252	8160602		-0.498318	-0.456403	-0.954721	-0.498318	-0.456403	-0.954721
8096160	183.532	159.964	238.529	269.267	7.51989	7.3216	7.89802	8.0729	ARHGAP24		83478///	http://www.ncbi.nlm.nih.gov/gene/?term=83478	8096160	NM_001025616|NM_031305|NM_001042669	8096160		-0.378129	-0.57642	-0.954549	-0.378129	-0.57642	-0.954549
7956749	644.263	562.155	837.374	768.273	9.33151	9.13482	9.70973	9.58547	TMEM5		10329///	http://www.ncbi.nlm.nih.gov/gene/?term=10329	7956749	NM_014254	7956749		-0.378223	-0.574906	-0.953129	-0.378223	-0.574906	-0.953129
8075401	205.807	234.696	305.739	235.628	7.68515	7.87465	8.25616	7.88037	GAL3ST1		9514///	http://www.ncbi.nlm.nih.gov/gene/?term=9514	8075401	NM_004861	8075401		-0.571009	-0.381507	-0.952516	-0.571009	-0.381507	-0.952516
7955987	46.0688	40.2129	59.8245	49.2899	5.52572	5.32959	5.90266	5.62322					7955987		7955987		-0.376948	-0.573077	-0.950025	-0.376948	-0.573077	-0.950025
8152340	1443.71	1111.4	1759.26	1617.76	10.4956	10.1182	10.7808	10.6598	NUDCD1		84955///	http://www.ncbi.nlm.nih.gov/gene/?term=84955	8152340	NM_001128211|NM_032869	8152340		-0.28519	-0.662594	-0.947784	-0.28519	-0.662594	-0.947784
7916130	2018.75	1513.8	2426.47	2362.76	10.9792	10.564	11.2446	11.2063	KTI12		112970///	http://www.ncbi.nlm.nih.gov/gene/?term=112970	7916130	NM_138417	7916130		-0.265396	-0.680684	-0.94608	-0.265396	-0.680684	-0.94608
8027692	103.895	141.779	168.367	192.359	6.69898	7.1475	7.39546	7.58766	ZNF30		90075///	http://www.ncbi.nlm.nih.gov/gene/?term=90075	8027692	NR_024018|NM_001099438|NM_001099437|NM_194325	8027692		-0.696486	-0.247967	-0.944453	-0.696486	-0.247967	-0.944453
7913566	245.445	173.622	286.276	240.294	7.93925	7.43981	8.16127	7.90865	HTR1D	BC007720 // GenMAPP // GPCRDB_Class_A_Rhodopsin-like /// BC007720 // GenMAPP // Monoamine_GPCRs	3352///	http://www.ncbi.nlm.nih.gov/gene/?term=3352	7913566	NM_000864	7913566		-0.222011	-0.721458	-0.943469	-0.222011	-0.721458	-0.943469
8122265	509.035	341.411	577.536	399.272	8.99162	8.41537	9.17377	8.64123	TNFAIP3		7128///	http://www.ncbi.nlm.nih.gov/gene/?term=7128	8122265	NM_006290	8122265		-0.182146	-0.758399	-0.940545	-0.182146	-0.758399	-0.940545
7986639	108.156	86.4214	133.934	96.6035	6.75697	6.43332	7.06538	6.594					7986639		7986639		-0.308414	-0.632067	-0.940481	-0.308414	-0.632067	-0.940481
7935903	1937.25	1401.75	2279.3	2098.09	10.9198	10.453	11.1544	11.0349	NPM3		10360///	http://www.ncbi.nlm.nih.gov/gene/?term=10360	7935903	NM_006993	7935903		-0.234582	-0.701361	-0.935943	-0.234582	-0.701361	-0.935943
8051820	1071.44	893.049	1352.88	1473.77	10.0653	9.8026	10.4018	10.5253	THADA		63892///	http://www.ncbi.nlm.nih.gov/gene/?term=63892	8051820	NM_022065|NM_001083953	8051820		-0.33648	-0.599226	-0.935706	-0.33648	-0.599226	-0.935706
7908966	66.9538	48.4344	78.6904	92.1418	6.0651	5.59796	6.29812	6.52578	NCRNA00260		84719///	http://www.ncbi.nlm.nih.gov/gene/?term=84719	7908966		7908966		-0.23302	-0.700156	-0.933177	-0.23302	-0.700156	-0.933177
7906085	999.802	735.725	1185	954.733	9.9655	9.52302	10.2107	9.89895	LMNA		4000///	http://www.ncbi.nlm.nih.gov/gene/?term=4000	7906085	NM_170707|NM_170708|NM_005572	7906085		-0.245175	-0.68765	-0.932825	-0.245175	-0.68765	-0.932825
7918569	298.229	275.001	395.674	309.173	8.22028	8.10329	8.62817	8.27227	ST7L		54879///	http://www.ncbi.nlm.nih.gov/gene/?term=54879	7918569	NM_017744|NM_138727|NM_138728|NM_138729	7918569		-0.407892	-0.524877	-0.932769	-0.407892	-0.524877	-0.932769
8169868	1147.62	860.65	1372.87	1297.07	10.1644	9.74928	10.423	10.341	UTP14A		10813///	http://www.ncbi.nlm.nih.gov/gene/?term=10813	8169868	NM_006649|NM_001166221	8169868		-0.25855	-0.673694	-0.932244	-0.25855	-0.673694	-0.932244
8096489	1392.35	632.318	1295.63	1146.15	10.4433	9.30451	10.3394	10.1626	PDLIM5		10611///	http://www.ncbi.nlm.nih.gov/gene/?term=10611	8096489	NM_006457|NM_001011513|NR_024179|NM_001011515|NM_001011516	8096489		0.103867	-1.03493	-0.931065	0.103867	-1.03493	-0.931065
8139356	607.277	724.764	916.046	702.855	9.24621	9.50137	9.83928	9.45708	NUDCD3		23386///	http://www.ncbi.nlm.nih.gov/gene/?term=23386	8139356	NM_015332	8139356		-0.593063	-0.337907	-0.93097	-0.593063	-0.337907	-0.93097
8128138	1455.19	1185.65	1812.04	1834.61	10.507	10.2115	10.8234	10.8413	MDN1		23195///	http://www.ncbi.nlm.nih.gov/gene/?term=23195	8128138	NM_014611	8128138		-0.31641	-0.611938	-0.928348	-0.31641	-0.611938	-0.928348
8164742	553.267	446.409	685.353	668.11	9.11183	8.80222	9.4207	9.38394	DDX31		64794///	http://www.ncbi.nlm.nih.gov/gene/?term=64794	8164742	NM_022779|NM_138620	8164742		-0.308872	-0.618479	-0.927351	-0.308872	-0.618479	-0.927351
8061746	786.62	641.891	979.531	973.007	9.61952	9.32618	9.93595	9.92631	DNMT3B		1789///	http://www.ncbi.nlm.nih.gov/gene/?term=1789	8061746	NM_006892|NM_175848|NM_175849|NM_175850	8061746		-0.316423	-0.609762	-0.926185	-0.316423	-0.609762	-0.926185
8040843	1898.73	1449.29	2285.96	2148.23	10.8908	10.5011	11.1586	11.0689	CAD		790///	http://www.ncbi.nlm.nih.gov/gene/?term=790	8040843	NM_004341	8040843		-0.267762	-0.657454	-0.925216	-0.267762	-0.657454	-0.925216
8120833	59.6187	1296.29	383.06	807.233	5.89769	10.3402	8.58143	9.65684	SH3BGRL2		83699///	http://www.ncbi.nlm.nih.gov/gene/?term=83699	8120833	NM_031469	8120833		-2.68373	1.75874	-0.924992	-2.68373	1.75874	-0.924992
8100347	1286.71	1130.95	1660.93	1947.11	10.3295	10.1433	10.6978	10.9271	SCFD2		152579///	http://www.ncbi.nlm.nih.gov/gene/?term=152579	8100347	NM_152540	8100347		-0.3683	-0.55445	-0.92275	-0.3683	-0.55445	-0.92275
8088092	464.489	445.859	626.543	604.985	8.8595	8.80044	9.29127	9.24076	RFT1		91869///	http://www.ncbi.nlm.nih.gov/gene/?term=91869	8088092	NM_052859	8088092		-0.431769	-0.490824	-0.922593	-0.431769	-0.490824	-0.922593
8159803	84.9912	128.137	143.663	122.73	6.40924	7.00154	7.16654	6.93935	FAM138A|FAM138C|FAM138F|FAM138E|FAM138B|FAM138D		645520///654835///641702///100124412///654412///677784///	http://www.ncbi.nlm.nih.gov/gene/?term=645520 http://www.ncbi.nlm.nih.gov/gene/?term=654835 http://www.ncbi.nlm.nih.gov/gene/?term=641702 http://www.ncbi.nlm.nih.gov/gene/?term=100124412 http://www.ncbi.nlm.nih.gov/gene/?term=654412 http://www.ncbi.nlm.nih.gov/gene/?term=677784	8159803	NR_026818|NR_026822|NR_026820|NR_026819|NR_026821	8159803		-0.7573	-0.164999	-0.922299	-0.7573	-0.164999	-0.922299
7900911	1393.05	878.863	1522.87	1741.87	10.444	9.77949	10.5726	10.7664	DPH2		1802///	http://www.ncbi.nlm.nih.gov/gene/?term=1802	7900911	NM_001384|NM_001039589	7900911		-0.12855	-0.793083	-0.921633	-0.12855	-0.793083	-0.921633
8114845	450.331	464.618	629.279	580.739	8.81484	8.8599	9.29756	9.18175	PRELID2		153768///	http://www.ncbi.nlm.nih.gov/gene/?term=153768	8114845	NM_182960|NM_138492|NM_205846	8114845		-0.482714	-0.437657	-0.920371	-0.482714	-0.437657	-0.920371
8164087	1121.94	1034.23	1481.71	1330.66	10.1318	10.0143	10.533	10.3779	NR6A1		2649///	http://www.ncbi.nlm.nih.gov/gene/?term=2649	8164087	NM_033334|NM_001489	8164087		-0.401267	-0.518702	-0.919969	-0.401267	-0.518702	-0.919969
8062545	585.651	581.201	802.372	656.151	9.1939	9.18289	9.64813	9.35788	ACTR5		79913///	http://www.ncbi.nlm.nih.gov/gene/?term=79913	8062545	NM_024855	8062545		-0.454232	-0.465236	-0.919468	-0.454232	-0.465236	-0.919468
7918034	887.805	693.733	1079.06	1008.21	9.7941	9.43824	10.0756	9.97758	DPH5		51611///	http://www.ncbi.nlm.nih.gov/gene/?term=51611	7918034	NM_001077394|NM_015958|NM_001077395	7918034		-0.281465	-0.637329	-0.918794	-0.281465	-0.637329	-0.918794
8150219	452.884	419.006	598.843	537.432	8.823	8.71083	9.22603	9.06994	BRF2|GPR124		55290///25960///	http://www.ncbi.nlm.nih.gov/gene/?term=55290 http://www.ncbi.nlm.nih.gov/gene/?term=25960	8150219	NM_018310	8150219		-0.403038	-0.515207	-0.918245	-0.403038	-0.515207	-0.918245
8132911	46.2926	44.8949	62.6466	46.7415	5.53271	5.48848	5.96916	5.54663					8132911		8132911		-0.436455	-0.480683	-0.917139	-0.436455	-0.480683	-0.917139
7992388	572.672	535.944	761.097	582.869	9.16156	9.06594	9.57194	9.18703	NUBP2		10101///	http://www.ncbi.nlm.nih.gov/gene/?term=10101	7992388	NM_012225	7992388		-0.410372	-0.505998	-0.91637	-0.410372	-0.505998	-0.91637
7971361	1228.24	1255.26	1705.2	1524.14	10.2624	10.2938	10.7357	10.5738	NUFIP1		26747///	http://www.ncbi.nlm.nih.gov/gene/?term=26747	7971361	NM_012345	7971361		-0.473346	-0.441961	-0.915307	-0.473346	-0.441961	-0.915307
8164215	294.41	281.577	395.216	321.355	8.20168	8.13739	8.6265	8.32802	SNORA65		26783///	http://www.ncbi.nlm.nih.gov/gene/?term=26783	8164215	NR_002449	8164215		-0.424817	-0.489109	-0.913926	-0.424817	-0.489109	-0.913926
7998722	473.618	387.061	587.621	507.721	8.88758	8.59642	9.19874	8.98789	SNORD60		26788///	http://www.ncbi.nlm.nih.gov/gene/?term=26788	7998722	NR_002736	7998722		-0.311161	-0.602326	-0.913487	-0.311161	-0.602326	-0.913487
7978132	2748.54	1778.99	3033.73	3076.42	11.4245	10.7968	11.5669	11.587	IPO4		79711///	http://www.ncbi.nlm.nih.gov/gene/?term=79711	7978132	NM_024658	7978132		-0.142427	-0.770035	-0.912462	-0.142427	-0.770035	-0.912462
8154225	110.247	89.5293	136.298	111.778	6.78459	6.48429	7.09062	6.8045					8154225		8154225		-0.306027	-0.606332	-0.912359	-0.306027	-0.606332	-0.912359
8031931	129.406	119.79	170.796	95.1239	7.01576	6.90436	7.41613	6.57174					8031931		8031931		-0.400368	-0.511766	-0.912134	-0.400368	-0.511766	-0.912134
7900051	1195.64	957.353	1467.56	1231.36	10.2236	9.90291	10.5192	10.266	EIF2C3		192669///	http://www.ncbi.nlm.nih.gov/gene/?term=192669	7900051	NM_024852|NM_177422	7900051		-0.295641	-0.616295	-0.911936	-0.295641	-0.616295	-0.911936
8051528	664.528	606.591	870.868	742.496	9.37619	9.24458	9.76631	9.53624	CEBPZ		10153///	http://www.ncbi.nlm.nih.gov/gene/?term=10153	8051528	NM_005760	8051528		-0.390124	-0.52173	-0.911854	-0.390124	-0.52173	-0.911854
8029321	181.471	156.451	230.868	201.491	7.5036	7.28957	7.85093	7.65457	ZNF283|ZNF221		284349///7638///	http://www.ncbi.nlm.nih.gov/gene/?term=284349 http://www.ncbi.nlm.nih.gov/gene/?term=7638	8029321	NM_181845	8029321		-0.347328	-0.561354	-0.908682	-0.347328	-0.561354	-0.908682
8070912	1317.87	959.712	1540.9	1563.37	10.364	9.90646	10.5896	10.6104	SLC19A1		6573///	http://www.ncbi.nlm.nih.gov/gene/?term=6573	8070912	NM_194255	8070912		-0.225563	-0.683096	-0.908659	-0.225563	-0.683096	-0.908659
7913990	226.632	236.896	317.389	242.093	7.82421	7.88811	8.31011	7.91942	GPATCH3		63906///	http://www.ncbi.nlm.nih.gov/gene/?term=63906	7913990	NM_022078	7913990		-0.485901	-0.421997	-0.907898	-0.485901	-0.421997	-0.907898
8106193	1248.37	1080.24	1590.21	1576.54	10.2858	10.0771	10.635	10.6225	UTP15		84135///	http://www.ncbi.nlm.nih.gov/gene/?term=84135	8106193	NM_032175	8106193		-0.34917	-0.557862	-0.907032	-0.34917	-0.557862	-0.907032
7967127	373.511	343.289	490.144	495.278	8.54501	8.42328	8.93706	8.95209	CAMKK2		10645///	http://www.ncbi.nlm.nih.gov/gene/?term=10645	7967127	NM_006549|NM_153499|NM_172216|NM_172226|NM_153500|NM_172214|NM_172215	7967127		-0.392054	-0.51378	-0.905834	-0.392054	-0.51378	-0.905834
8076113	122.851	126.149	170.331	113.566	6.94076	6.97898	7.41219	6.82739	LOC646851		646851///	http://www.ncbi.nlm.nih.gov/gene/?term=646851	8076113	NM_001013647	8076113		-0.471432	-0.433214	-0.904646	-0.471432	-0.433214	-0.904646
8149762	568.676	509.635	736.525	601.609	9.15146	8.99332	9.52459	9.23268	TNFRSF10A		8797///	http://www.ncbi.nlm.nih.gov/gene/?term=8797	8149762	NM_003844	8149762		-0.373128	-0.53127	-0.904398	-0.373128	-0.53127	-0.904398
8140782	70.0829	61.5728	89.8657	132.758	6.13099	5.94422	6.4897	7.05265	ABCB1		5243///	http://www.ncbi.nlm.nih.gov/gene/?term=5243	8140782	NM_000927	8140782		-0.358709	-0.545476	-0.904185	-0.358709	-0.545476	-0.904185
8147994	817.479	738.157	1062.42	1054.48	9.67504	9.52778	10.0531	10.0423	UTP23		84294///	http://www.ncbi.nlm.nih.gov/gene/?term=84294	8147994	NM_032334	8147994		-0.378096	-0.52535	-0.903446	-0.378096	-0.52535	-0.903446
8151471	535.011	374.303	612	551.649	9.06342	8.54806	9.25739	9.10761	MRPS28|TPD52		28957///7163///	http://www.ncbi.nlm.nih.gov/gene/?term=28957 http://www.ncbi.nlm.nih.gov/gene/?term=7163	8151471	NM_014018	8151471		-0.193963	-0.709323	-0.903286	-0.193963	-0.709323	-0.903286
8011640	1206.32	841.836	1378.06	1460.28	10.2364	9.7174	10.4284	10.512	MYBBP1A|SPNS2		10514///124976///	http://www.ncbi.nlm.nih.gov/gene/?term=10514 http://www.ncbi.nlm.nih.gov/gene/?term=124976	8011640	NM_014520|NM_001105538|NM_001124758	8011640		-0.192032	-0.711028	-0.90306	-0.192032	-0.711028	-0.90306
8162729	1103.25	924.686	1381.19	1413.1	10.1076	9.85282	10.4317	10.4646	TRIM14		9830///	http://www.ncbi.nlm.nih.gov/gene/?term=9830	8162729	NM_014788|NM_033220|NM_033219	8162729		-0.32414	-0.578872	-0.903012	-0.32414	-0.578872	-0.903012
7897329	191.478	188.77	259.957	200.072	7.58103	7.56049	8.02213	7.64438	THAP3|DNAJC11		90326///55735///	http://www.ncbi.nlm.nih.gov/gene/?term=90326 http://www.ncbi.nlm.nih.gov/gene/?term=55735	7897329	NM_138350|NM_001195753|NM_001195752|NM_018198	7897329		-0.441098	-0.461642	-0.90274	-0.441098	-0.461642	-0.90274
7951838	2103.26	1803.15	2662.2	2270.27	11.0384	10.8163	11.3784	11.1486	ZNF259		8882///	http://www.ncbi.nlm.nih.gov/gene/?term=8882	7951838	NM_003904	7951838		-0.339995	-0.562098	-0.902093	-0.339995	-0.562098	-0.902093
8101701	115.116	159.891	185.437	162.047	6.84694	7.32094	7.53479	7.34027	PPM1K		152926///	http://www.ncbi.nlm.nih.gov/gene/?term=152926	8101701	NM_152542	8101701		-0.687843	-0.213845	-0.901688	-0.687843	-0.213845	-0.901688
8033025	976.243	821.517	1224.06	1074.15	9.9311	9.68215	10.2575	10.069	DUS3L		56931///	http://www.ncbi.nlm.nih.gov/gene/?term=56931	8033025	NM_020175|NM_001161619	8033025		-0.326365	-0.575315	-0.90168	-0.326365	-0.575315	-0.90168
7914212	2705.26	1348.42	2609.72	2799.68	11.4016	10.3971	11.3497	11.451	SNORA61|SNHG12		677838///85028///	http://www.ncbi.nlm.nih.gov/gene/?term=677838 http://www.ncbi.nlm.nih.gov/gene/?term=85028	7914212	NR_002987	7914212		0.051873	-0.952622	-0.900749	0.051873	-0.952622	-0.900749
8046238	47.3328	45.785	63.604	73.0379	5.56477	5.5168	5.99105	6.19057	MYO3B		140469///	http://www.ncbi.nlm.nih.gov/gene/?term=140469	8046238	NM_138995|NM_001083615|NM_001171642	8046238		-0.426276	-0.474243	-0.900519	-0.426276	-0.474243	-0.900519
8149165	130.266	95.3861	152.285	145.652	7.02531	6.57571	7.25063	7.18638	LOC349196		349196///	http://www.ncbi.nlm.nih.gov/gene/?term=349196	8149165	NR_027000	8149165		-0.225315	-0.674922	-0.900238	-0.225315	-0.674922	-0.900238
7913252	515.745	384.076	607.962	623.884	9.01051	8.58525	9.24784	9.28513	PINK1|DDOST		65018///1650///	http://www.ncbi.nlm.nih.gov/gene/?term=65018 http://www.ncbi.nlm.nih.gov/gene/?term=1650	7913252	NM_032409|NM_005216	7913252		-0.237324	-0.662591	-0.899915	-0.237324	-0.662591	-0.899915
8070615	959.348	849.923	1233.15	1092.95	9.90591	9.73119	10.2681	10.094	WDR4		10785///	http://www.ncbi.nlm.nih.gov/gene/?term=10785	8070615	NM_018669|NM_033661	8070615		-0.362224	-0.536946	-0.89917	-0.362224	-0.536946	-0.89917
7948046	57.6339	58.8324	79.5037	61.7508	5.84884	5.87854	6.31295	5.94839	OR4C13		283092///	http://www.ncbi.nlm.nih.gov/gene/?term=283092	7948046	NM_001001955	7948046		-0.464105	-0.43441	-0.898515	-0.464105	-0.43441	-0.898515
8103005	355.993	335.345	471.734	375.384	8.4757	8.3895	8.88183	8.55222	ANAPC10		10393///	http://www.ncbi.nlm.nih.gov/gene/?term=10393	8103005	NM_014885	8103005		-0.406124	-0.492325	-0.898449	-0.406124	-0.492325	-0.898449
8099246	1880.12	1491.95	2286.44	2141.51	10.8766	10.543	11.1589	11.0644	GRPEL1		80273///	http://www.ncbi.nlm.nih.gov/gene/?term=80273	8099246	NM_025196	8099246		-0.282275	-0.615903	-0.898178	-0.282275	-0.615903	-0.898178
8072113	1311.47	1145.74	1673.42	1680.75	10.357	10.1621	10.7086	10.7149	SRRD|TFIP11		402055///24144///	http://www.ncbi.nlm.nih.gov/gene/?term=402055 http://www.ncbi.nlm.nih.gov/gene/?term=24144	8072113	NM_001013694	8072113		-0.351618	-0.54652	-0.898138	-0.351618	-0.54652	-0.898138
8149167	130.151	95.2725	151.951	145.505	7.02404	6.57399	7.24747	7.18492	LOC349196		349196///	http://www.ncbi.nlm.nih.gov/gene/?term=349196	8149167	NR_027000	8149167		-0.223426	-0.673479	-0.896904	-0.223426	-0.673479	-0.896904
7947892	117.88	144.73	178.173	143.302	6.88118	7.17722	7.47714	7.16291					7947892		7947892		-0.59596	-0.299921	-0.895882	-0.59596	-0.299921	-0.895882
8155460	64.3537	55.6881	81.6509	76.2327	6.00795	5.7993	6.3514	6.25234	CNTNAP3|CNTNAP3B|LOC643792		79937///728577///643792///	http://www.ncbi.nlm.nih.gov/gene/?term=79937 http://www.ncbi.nlm.nih.gov/gene/?term=728577 http://www.ncbi.nlm.nih.gov/gene/?term=643792	8155460	NM_033655	8155460		-0.343446	-0.552098	-0.895545	-0.343446	-0.552098	-0.895545
8047243	323.631	383.174	480.243	448.311	8.33821	8.58186	8.90762	8.80836	MARS2		92935///	http://www.ncbi.nlm.nih.gov/gene/?term=92935	8047243	NM_138395	8047243		-0.569416	-0.325763	-0.895179	-0.569416	-0.325763	-0.895179
7942645	80.8659	91.1828	117.089	72.8652	6.33746	6.51069	6.87147	6.18716					7942645		7942645		-0.534008	-0.360778	-0.894786	-0.534008	-0.360778	-0.894786
7984364	1806.41	1252.07	2050.46	1864.38	10.8189	10.2901	11.0017	10.8645	SMAD3		4088///	http://www.ncbi.nlm.nih.gov/gene/?term=4088	7984364	NM_005902|NM_001145102|NM_001145103|NM_001145104	7984364		-0.182822	-0.711629	-0.894451	-0.182822	-0.711629	-0.894451
8034837	1711.23	2544.38	2844.02	1747.42	10.7408	11.3131	11.4737	10.771	DNAJB1		3337///	http://www.ncbi.nlm.nih.gov/gene/?term=3337	8034837	NM_006145	8034837		-0.732897	-0.160619	-0.893516	-0.732897	-0.160619	-0.893516
8064601	436.618	382.868	556.994	452.33	8.77023	8.58071	9.12152	8.82123	DDRGK1		65992///	http://www.ncbi.nlm.nih.gov/gene/?term=65992	8064601	NM_023935	8064601		-0.351291	-0.540814	-0.892105	-0.351291	-0.540814	-0.892105
8114215	778.516	558.461	897.454	1280.2	9.60458	9.12531	9.80969	10.3222	PITX1		5307///	http://www.ncbi.nlm.nih.gov/gene/?term=5307	8114215	NM_002653	8114215		-0.205111	-0.684381	-0.889492	-0.205111	-0.684381	-0.889492
8148968	70.1303	73.6091	97.7853	71.9669	6.13197	6.20181	6.61155	6.16926	FAM87A		157693///	http://www.ncbi.nlm.nih.gov/gene/?term=157693	8148968		8148968		-0.479579	-0.409734	-0.889313	-0.479579	-0.409734	-0.889313
7983469	266.847	273.118	367.374	330.496	8.05987	8.09338	8.52111	8.36849	SPATA5L1		79029///	http://www.ncbi.nlm.nih.gov/gene/?term=79029	7983469	NM_024063|NR_027635	7983469		-0.461239	-0.427728	-0.888967	-0.461239	-0.427728	-0.888967
7935230	1283.93	1272.58	1739.45	1781.79	10.3263	10.3135	10.7644	10.7991	ALDH18A1		5832///	http://www.ncbi.nlm.nih.gov/gene/?term=5832	7935230	NM_002860|NM_001017423	7935230		-0.438071	-0.450876	-0.888947	-0.438071	-0.450876	-0.888947
7939005	47.3766	41.7753	60.5237	53.3713	5.5661	5.38458	5.91943	5.73799					7939005		7939005		-0.353325	-0.53485	-0.888175	-0.353325	-0.53485	-0.888175
7921434	29.9647	29.06	40.1431	36.3104	4.90519	4.86096	5.32708	5.18231	AIM2		9447///	http://www.ncbi.nlm.nih.gov/gene/?term=9447	7921434	NM_004833	7921434		-0.421889	-0.466119	-0.888008	-0.421889	-0.466119	-0.888008
8142343	231.059	116.663	223.35	151.354	7.85212	6.8662	7.80316	7.24178					8142343		8142343		0.0489604	-0.936962	-0.888002	0.0489604	-0.936962	-0.888002
8059648	95.6183	93.6752	128.743	102.814	6.57921	6.5496	7.00835	6.68389					8059648		8059648		-0.429139	-0.458757	-0.887896	-0.429139	-0.458757	-0.887896
7916609	865.202	719.939	1073.2	518.605	9.75689	9.49173	10.0677	9.01849	JUN	NM_002228 // GenMAPP // Apoptosis /// NM_002228 // GenMAPP // Apoptosis_GenMAPP /// NM_002228 // GenMAPP // MAPK_Cascade /// NM_002228 // GenMAPP // TGF_Beta_Signaling_Pathway /// NM_002228 // GenMAPP // Wnt_signaling /// NM_002228 // GenMAPP // Smooth_muscle_contraction /// BC068522 // GenMAPP // Apoptosis /// BC068522 // GenMAPP // Apoptosis_GenMAPP /// BC068522 // GenMAPP // MAPK_Cascade /// B…	3725///	http://www.ncbi.nlm.nih.gov/gene/?term=3725	7916609	NM_002228	7916609		-0.310815	-0.575976	-0.886791	-0.310815	-0.575976	-0.886791
7972369	189.704	302.316	325.627	299.801	7.56761	8.23991	8.34708	8.22786	UGGT2		55757///	http://www.ncbi.nlm.nih.gov/gene/?term=55757	7972369	NM_020121	7972369		-0.779467	-0.107161	-0.886628	-0.779467	-0.107161	-0.886628
8037408	283.219	340.903	422.5	300.41	8.14577	8.41322	8.72281	8.23079	KCNN4		3783///	http://www.ncbi.nlm.nih.gov/gene/?term=3783	8037408	NM_002250	8037408		-0.577035	-0.30959	-0.886625	-0.577035	-0.30959	-0.886625
7956876	183.877	153.055	228	194.505	7.5226	7.25791	7.83289	7.60367	LLPH		84298///	http://www.ncbi.nlm.nih.gov/gene/?term=84298	7956876	NM_032338	7956876		-0.310287	-0.574976	-0.885263	-0.310287	-0.574976	-0.885263
7897877	1157.64	600.71	1133.15	1046.29	10.177	9.23053	10.1461	10.0311	TNFRSF1B	NM_001066 // GenMAPP // Apoptosis /// NM_001066 // GenMAPP // Apoptosis_GenMAPP /// NM_001066 // GenMAPP // Apoptosis_KEGG /// NM_001066 // GenMAPP // Inflammatory_Response_Pathway /// BC052977 // GenMAPP // Apoptosis /// BC052977 // GenMAPP // Apoptosis_GenMAPP /// BC052977 // GenMAPP // Apoptosis_KEGG /// BC052977 // GenMAPP // Inflammatory_Response_Pathway	7133///	http://www.ncbi.nlm.nih.gov/gene/?term=7133	7897877	NM_001066	7897877		0.030849	-0.915592	-0.884743	0.030849	-0.915592	-0.884743
7980891	47.4342	108.469	97.4608	172.236	5.56786	6.76113	6.60675	7.42824	TC2N		123036///	http://www.ncbi.nlm.nih.gov/gene/?term=123036	7980891	NM_001128596|NM_152332|NM_001128595	7980891		-1.03889	0.154384	-0.884509	-1.03889	0.154384	-0.884509
8087790	1445.16	1072.86	1691.83	1563.48	10.497	10.0672	10.7244	10.6105	RRP9		9136///	http://www.ncbi.nlm.nih.gov/gene/?term=9136	8087790	NM_004704	8087790		-0.22736	-0.657131	-0.884491	-0.22736	-0.657131	-0.884491
8133345	2686.91	2502.64	3521.65	3256.66	11.3917	11.2892	11.782	11.6692	WBSCR22		114049///	http://www.ncbi.nlm.nih.gov/gene/?term=114049	8133345	NM_017528	8133345		-0.390303	-0.492802	-0.883105	-0.390303	-0.492802	-0.883105
7911359	3480.18	2335.59	3869.47	3823.65	11.7649	11.1896	11.9179	11.9007	NOC2L		26155///	http://www.ncbi.nlm.nih.gov/gene/?term=26155	7911359	NM_015658	7911359		-0.152974	-0.72835	-0.881324	-0.152974	-0.72835	-0.881324
8100688	30.7141	34.9986	44.4848	126.794	4.94083	5.12922	5.47524	6.98635	TMPRSS11F		389208///	http://www.ncbi.nlm.nih.gov/gene/?term=389208	8100688	NM_207407	8100688		-0.53441	-0.346016	-0.880426	-0.53441	-0.346016	-0.880426
7914214	464.392	281.728	490.684	536.154	8.8592	8.13816	8.93865	9.0665	SNORA44|SNHG12		677825///85028///	http://www.ncbi.nlm.nih.gov/gene/?term=677825 http://www.ncbi.nlm.nih.gov/gene/?term=85028	7914214	NR_002976	7914214		-0.079452	-0.800492	-0.879944	-0.079452	-0.800492	-0.879944
8089082	1290.36	495.839	1085.09	883.201	10.3336	8.95373	10.0836	9.7866	DCBLD2		131566///	http://www.ncbi.nlm.nih.gov/gene/?term=131566	8089082	NM_080927	8089082		0.249956	-1.12987	-0.879918	0.249956	-1.12987	-0.879918
7898602	354.935	252.868	406.039	400.868	8.47141	7.98224	8.66548	8.64698	OTUD3		23252///	http://www.ncbi.nlm.nih.gov/gene/?term=23252	7898602	NM_015207	7898602		-0.194063	-0.683233	-0.877296	-0.194063	-0.683233	-0.877296
7978923	242.503	244.66	330.076	279.187	7.92186	7.93464	8.36665	8.12509	C14orf138		79609///	http://www.ncbi.nlm.nih.gov/gene/?term=79609	7978923	NM_024558|NM_001040662	7978923		-0.444792	-0.432016	-0.876808	-0.444792	-0.432016	-0.876808
7943158	102.617	182.803	185.541	162.392	6.68113	7.51415	7.5356	7.34334	SCARNA9		619383///	http://www.ncbi.nlm.nih.gov/gene/?term=619383	7943158	NR_002569	7943158		-0.854467	-0.021451	-0.875918	-0.854467	-0.021451	-0.875918
7904131	710.601	620.17	899.179	847.882	9.4729	9.27652	9.81246	9.72772	DCLRE1B		64858///	http://www.ncbi.nlm.nih.gov/gene/?term=64858	7904131	NM_022836	7904131		-0.339568	-0.535945	-0.875513	-0.339568	-0.535945	-0.875513
7943690	851.298	662.605	1017.29	1038.05	9.73352	9.37201	9.99052	10.0197	DDX10		1662///	http://www.ncbi.nlm.nih.gov/gene/?term=1662	7943690	NM_004398	7943690		-0.256999	-0.618513	-0.875512	-0.256999	-0.618513	-0.875512
8022612	742.902	319.358	659.635	505.288	9.53703	8.31903	9.36552	8.98096	ZNF521		25925///	http://www.ncbi.nlm.nih.gov/gene/?term=25925	8022612	NM_015461	8022612		0.171504	-1.04649	-0.87499	0.171504	-1.04649	-0.87499
7988033	121.904	204.441	213.765	424.723	6.9296	7.67554	7.73988	8.73038	EPB42		2038///	http://www.ncbi.nlm.nih.gov/gene/?term=2038	7988033	NM_000119|NM_001114134	7988033		-0.810283	-0.0643401	-0.874623	-0.810283	-0.0643401	-0.874623
8123695	1435.8	1363.96	1894.31	1455.45	10.4876	10.4136	10.8875	10.5073	PECI|C6orf201		10455///404220///	http://www.ncbi.nlm.nih.gov/gene/?term=10455 http://www.ncbi.nlm.nih.gov/gene/?term=404220	8123695	NR_028588|NM_006117|NM_206836|NM_001166010	8123695		-0.399813	-0.473864	-0.873677	-0.399813	-0.473864	-0.873677
8117079	261.81	267.992	358.533	312.24	8.03238	8.06605	8.48596	8.28651	LOC644714		644714///	http://www.ncbi.nlm.nih.gov/gene/?term=644714	8117079		8117079		-0.453586	-0.419914	-0.8735	-0.453586	-0.419914	-0.8735
8121895	335.819	320.138	443.792	459.096	8.39154	8.32255	8.79374	8.84265	TRMT11		60487///	http://www.ncbi.nlm.nih.gov/gene/?term=60487	8121895	NM_001031712	8121895		-0.4022	-0.471188	-0.873388	-0.4022	-0.471188	-0.873388
8116051	699.735	556.321	844.447	673.219	9.45066	9.11977	9.72186	9.39493	DBN1		1627///	http://www.ncbi.nlm.nih.gov/gene/?term=1627	8116051	NM_080881|NM_004395	8116051		-0.271199	-0.602091	-0.87329	-0.271199	-0.602091	-0.87329
8073129	484.694	398.812	595.022	587.115	8.92093	8.63956	9.2168	9.1975	MGAT3		4248///	http://www.ncbi.nlm.nih.gov/gene/?term=4248	8073129	NM_002409|NM_001098270	8073129		-0.29587	-0.577234	-0.873105	-0.29587	-0.577234	-0.873105
8012581	145.28	340.474	300.965	267.881	7.18269	8.4114	8.23345	8.06545	STX8		9482///	http://www.ncbi.nlm.nih.gov/gene/?term=9482	8012581	NM_004853|NR_033656	8012581		-1.05076	0.177949	-0.872815	-1.05076	0.177949	-0.872815
7913667	1142.43	767.784	1266.96	1163.63	10.1579	9.58456	10.3072	10.1844	GALE		2582///	http://www.ncbi.nlm.nih.gov/gene/?term=2582	7913667	NM_000403|NM_001008216|NM_001127621	7913667		-0.149272	-0.722599	-0.871871	-0.149272	-0.722599	-0.871871
7969390	406.698	326.265	492.62	456.474	8.66781	8.3499	8.94433	8.83439	PIBF1|DIS3		10464///22894///	http://www.ncbi.nlm.nih.gov/gene/?term=10464 http://www.ncbi.nlm.nih.gov/gene/?term=22894	7969390	NM_006346|NM_014953|NM_001128226	7969390		-0.27652	-0.59443	-0.87095	-0.27652	-0.59443	-0.87095
7921076	834.242	651.843	997.156	910.004	9.70432	9.34838	9.96167	9.82973	GPATCH4		54865///	http://www.ncbi.nlm.nih.gov/gene/?term=54865	7921076	NM_182679|NM_015590	7921076		-0.257354	-0.613293	-0.870647	-0.257354	-0.613293	-0.870647
8107859	728.398	504.525	819.477	853.009	9.50858	8.97878	9.67856	9.73642	LYRM7		90624///	http://www.ncbi.nlm.nih.gov/gene/?term=90624	8107859	NM_181705	8107859		-0.169976	-0.699777	-0.869753	-0.169976	-0.699777	-0.869753
7902308	376.463	344.967	487.065	415.089	8.55636	8.43031	8.92797	8.69728	FPGT|TNNI3K		8790///51086///	http://www.ncbi.nlm.nih.gov/gene/?term=8790 http://www.ncbi.nlm.nih.gov/gene/?term=51086	7902308	NM_003838|NM_001112808	7902308		-0.371605	-0.497657	-0.869262	-0.371605	-0.497657	-0.869262
7915045	314.479	282.204	402.187	411.943	8.29682	8.1406	8.65172	8.6863	C1orf109		54955///	http://www.ncbi.nlm.nih.gov/gene/?term=54955	7915045		7915045		-0.3549	-0.511126	-0.866026	-0.3549	-0.511126	-0.866026
8082767	36.3442	38.8671	50.736	62.0785	5.18365	5.28048	5.66494	5.95602	TMEM108		66000///	http://www.ncbi.nlm.nih.gov/gene/?term=66000	8082767	NM_023943|NM_001136469	8082767		-0.481285	-0.384461	-0.865746	-0.481285	-0.384461	-0.865746
8126347	583.008	449.315	690.721	627.712	9.18737	8.81158	9.43196	9.29396	USP49		25862///	http://www.ncbi.nlm.nih.gov/gene/?term=25862	8126347	NM_018561	8126347		-0.244587	-0.620374	-0.864961	-0.244587	-0.620374	-0.864961
7898939	408.271	368.382	523.326	486.776	8.67338	8.52506	9.03157	8.92712	NIPAL3		57185///	http://www.ncbi.nlm.nih.gov/gene/?term=57185	7898939	NM_020448	7898939		-0.358182	-0.50651	-0.864692	-0.358182	-0.50651	-0.864692
8112803	504.349	300.29	524.633	460.335	8.97828	8.23021	9.03517	8.84654	LHFPL2		10184///	http://www.ncbi.nlm.nih.gov/gene/?term=10184	8112803	NM_005779	8112803		-0.056889	-0.804952	-0.861841	-0.056889	-0.804952	-0.861841
8011692	944.814	783.42	1159.77	1093.81	9.88389	9.61364	10.1796	10.0951	PELP1		27043///	http://www.ncbi.nlm.nih.gov/gene/?term=27043	8011692	NM_014389	8011692		-0.295741	-0.565986	-0.861727	-0.295741	-0.565986	-0.861727
8140113	203.147	199.05	271.04	196.395	7.66638	7.63699	8.08236	7.61762	STX1A		6804///	http://www.ncbi.nlm.nih.gov/gene/?term=6804	8140113	NM_004603|NM_001165903	8140113		-0.415986	-0.445377	-0.861363	-0.415986	-0.445377	-0.861363
8179055	2170.74	1557.35	2477.33	2202.11	11.084	10.6049	11.2746	11.1047	ZNRD1		30834///	http://www.ncbi.nlm.nih.gov/gene/?term=30834	8179055	NM_170783|NM_014596	8179055		-0.190598	-0.669695	-0.860293	-0.190598	-0.669695	-0.860293
8002121	241.757	168.986	272.18	293.668	7.91741	7.40076	8.08842	8.19804	CTRL		1506///	http://www.ncbi.nlm.nih.gov/gene/?term=1506	8002121	NM_001907	8002121		-0.171007	-0.687655	-0.858663	-0.171007	-0.687655	-0.858663
8122803	80.24	67.2046	98.8591	79.0912	6.32625	6.07049	6.6273	6.30544					8122803		8122803		-0.301053	-0.556814	-0.857867	-0.301053	-0.556814	-0.857867
7990757	2304.45	1078.16	2121.96	2629.48	11.1702	10.0744	11.0512	11.3606	CTSH		1512///	http://www.ncbi.nlm.nih.gov/gene/?term=1512	7990757	NM_004390	7990757		0.11903	-0.976824	-0.857794	0.11903	-0.976824	-0.857794
7928489	298.787	285.582	393.07	295.053	8.22298	8.15776	8.61864	8.20483					7928489		7928489		-0.395665	-0.460879	-0.856544	-0.395665	-0.460879	-0.856544
8063857	997.055	843.349	1233.84	1175.35	9.96153	9.71999	10.2689	10.1989	GTPBP5		26164///	http://www.ncbi.nlm.nih.gov/gene/?term=26164	8063857	NM_015666	8063857		-0.307415	-0.548959	-0.856374	-0.307415	-0.548959	-0.856374
8006690	2681.53	2199.35	3265.54	3105.37	11.3888	11.1029	11.6731	11.6005	AATF		26574///	http://www.ncbi.nlm.nih.gov/gene/?term=26574	8006690	NM_012138	8006690		-0.284265	-0.570243	-0.854508	-0.284265	-0.570243	-0.854508
8128977	256.681	268.385	352.926	249.264	8.00384	8.06816	8.46322	7.96153	TUBE1|C6orf225|WISP3		51175///619208///8838///	http://www.ncbi.nlm.nih.gov/gene/?term=51175 http://www.ncbi.nlm.nih.gov/gene/?term=619208 http://www.ncbi.nlm.nih.gov/gene/?term=8838	8128977	NM_016262|NM_001033564	8128977		-0.459385	-0.395063	-0.854448	-0.459385	-0.395063	-0.854448
7970569	903.825	690.198	1061.99	896.052	9.8199	9.43087	10.0525	9.80744	SACS		26278///	http://www.ncbi.nlm.nih.gov/gene/?term=26278	7970569	NM_014363	7970569		-0.232648	-0.621681	-0.854329	-0.232648	-0.621681	-0.854329
7973679	235.06	240.792	319.877	284.508	7.87689	7.91165	8.32137	8.15233	C14orf21|CIDEB|LTB4R2		161424///27141///56413///	http://www.ncbi.nlm.nih.gov/gene/?term=161424 http://www.ncbi.nlm.nih.gov/gene/?term=27141 http://www.ncbi.nlm.nih.gov/gene/?term=56413	7973679	NM_174913|NM_014430	7973679		-0.444487	-0.409728	-0.854215	-0.444487	-0.409728	-0.854215
7975453	44.8216	41.5214	57.9891	38.4571	5.48612	5.37578	5.85771	5.26518	SNORD56B		319139///	http://www.ncbi.nlm.nih.gov/gene/?term=319139	7975453	NR_001276	7975453		-0.371587	-0.481926	-0.853513	-0.371587	-0.481926	-0.853513
8066091	229.189	187.849	278.832	229.291	7.84039	7.55343	8.12325	7.84103	C20orf117		140710///	http://www.ncbi.nlm.nih.gov/gene/?term=140710	8066091	NM_080627|NM_199181	8066091		-0.282859	-0.569824	-0.852684	-0.282859	-0.569824	-0.852684
7967588	723.963	520.368	824.741	847.213	9.49977	9.02339	9.6878	9.72658	DHX37		57647///	http://www.ncbi.nlm.nih.gov/gene/?term=57647	7967588	NM_032656	7967588		-0.188027	-0.664411	-0.852438	-0.188027	-0.664411	-0.852438
8168873	349.266	475.708	547.672	390.529	8.44818	8.89393	9.09717	8.60929	ARMCX6		54470///	http://www.ncbi.nlm.nih.gov/gene/?term=54470	8168873	NM_019007|NM_001009584|NM_001184768|NR_033670	8168873		-0.648984	-0.203236	-0.85222	-0.648984	-0.203236	-0.85222
7924499	173.177	144.983	212.878	189.2	7.4361	7.17974	7.73388	7.56377	TLR5		7100///	http://www.ncbi.nlm.nih.gov/gene/?term=7100	7924499	NM_003268	7924499		-0.297782	-0.554143	-0.851925	-0.297782	-0.554143	-0.851925
7917779	620.893	554.349	788.04	805.298	9.2782	9.11465	9.62213	9.65338	GCLM		2730///	http://www.ncbi.nlm.nih.gov/gene/?term=2730	7917779	NM_002061	7917779		-0.343925	-0.507475	-0.8514	-0.343925	-0.507475	-0.8514
8136645	228.893	189.106	279.423	202.166	7.83853	7.56305	8.12631	7.65939	TAS2R4		50832///	http://www.ncbi.nlm.nih.gov/gene/?term=50832	8136645	NM_016944	8136645		-0.287776	-0.563259	-0.851036	-0.287776	-0.563259	-0.851036
7973414	1374.16	1231.34	1746.92	1545.82	10.4243	10.266	10.7706	10.5942	NGDN		25983///	http://www.ncbi.nlm.nih.gov/gene/?term=25983	7973414	NM_015514|NM_001042635	7973414		-0.346268	-0.504585	-0.850853	-0.346268	-0.504585	-0.850853
8143597	48.9757	46.7256	64.2295	63.7467	5.614	5.54614	6.00516	5.99428	FAM115A		9747///	http://www.ncbi.nlm.nih.gov/gene/?term=9747	8143597		8143597		-0.391169	-0.459024	-0.850193	-0.391169	-0.459024	-0.850193
7910915	39.417	36.315	50.787	43.0783	5.30074	5.18249	5.66639	5.42889	CHRM3	NM_000740 // GenMAPP // GPCRDB_Class_A_Rhodopsin-like /// NM_000740 // GenMAPP // GPCRDB_Other /// NM_000740 // GenMAPP // Monoamine_GPCRs /// NM_000740 // GenMAPP // Calcium_regulation_in_cardiac_cells	1131///	http://www.ncbi.nlm.nih.gov/gene/?term=1131	7910915	NM_000740	7910915		-0.365641	-0.483891	-0.849533	-0.365641	-0.483891	-0.849533
8135915	414.806	423.913	562.841	530.764	8.69629	8.72762	9.13658	9.05193	C7orf68		29923///	http://www.ncbi.nlm.nih.gov/gene/?term=29923	8135915	NM_013332|NM_001098786	8135915		-0.440291	-0.408957	-0.849248	-0.440291	-0.408957	-0.849248
8100179	457.742	489.358	635.177	521.926	8.83839	8.93474	9.31101	9.0277	NFXL1		152518///	http://www.ncbi.nlm.nih.gov/gene/?term=152518	8100179	NM_152995	8100179		-0.472625	-0.376269	-0.848894	-0.472625	-0.376269	-0.848894
7935425	1386.82	808.398	1420.96	1417.75	10.4376	9.65892	10.4726	10.4694	RRP12		23223///	http://www.ncbi.nlm.nih.gov/gene/?term=23223	7935425	NM_015179|NM_001145114	7935425		-0.035082	-0.813724	-0.848806	-0.035082	-0.813724	-0.848806
8011945	471.649	449.005	617.415	463.338	8.88157	8.81059	9.2701	8.85592	KIAA0753		9851///	http://www.ncbi.nlm.nih.gov/gene/?term=9851	8011945	NM_014804	8011945		-0.388528	-0.45951	-0.848038	-0.388528	-0.45951	-0.848038
7900087	460.618	324.123	518.337	461.33	8.84743	8.3404	9.01774	8.84965	ADPRHL2		54936///	http://www.ncbi.nlm.nih.gov/gene/?term=54936	7900087	NM_017825	7900087		-0.170317	-0.677349	-0.847666	-0.170317	-0.677349	-0.847666
8141950	409.092	596.778	662.613	2091.24	8.67628	9.22105	9.37202	11.0301	RELN		5649///	http://www.ncbi.nlm.nih.gov/gene/?term=5649	8141950	NM_005045|NM_173054	8141950		-0.695742	-0.150974	-0.846716	-0.695742	-0.150974	-0.846716
8127156	44.5258	45.5451	60.3742	44.5897	5.47657	5.50922	5.91586	5.47864					8127156		8127156		-0.43929	-0.406638	-0.845929	-0.43929	-0.406638	-0.845929
8163271	147.752	138.925	192.043	167.178	7.20703	7.11816	7.58529	7.38524					8163271		8163271		-0.378253	-0.467125	-0.845378	-0.378253	-0.467125	-0.845378
8076826	228.999	221.038	301.546	268.04	7.8392	7.78815	8.23624	8.0663	C22orf34		348645///	http://www.ncbi.nlm.nih.gov/gene/?term=348645	8076826	NR_026997	8076826		-0.397041	-0.448089	-0.84513	-0.397041	-0.448089	-0.84513
8082229	1254.33	1369.67	1756.58	1585.81	10.2927	10.4196	10.7786	10.631	UMPS		7372///	http://www.ncbi.nlm.nih.gov/gene/?term=7372	8082229	NM_000373|NR_033437|NR_033434	8082229		-0.485847	-0.358935	-0.844782	-0.485847	-0.358935	-0.844782
8018209	533.439	416.749	631.874	549.362	9.05918	8.70304	9.30349	9.10161	NAT9		26151///	http://www.ncbi.nlm.nih.gov/gene/?term=26151	8018209	NM_015654	8018209		-0.244314	-0.600456	-0.84477	-0.244314	-0.600456	-0.84477
8011817	272.726	299.141	382.748	278.074	8.09131	8.22468	8.58025	8.11932	ZNF232		7775///	http://www.ncbi.nlm.nih.gov/gene/?term=7775	8011817	NM_014519	8011817		-0.488945	-0.355569	-0.844514	-0.488945	-0.355569	-0.844514
8097543	826.73	850.876	1123.74	937.726	9.69127	9.7328	10.1341	9.87302	ZNF330		27309///	http://www.ncbi.nlm.nih.gov/gene/?term=27309	8097543	NM_014487	8097543		-0.442821	-0.401291	-0.844112	-0.442821	-0.401291	-0.844112
8033554	954.645	800.054	1170.44	1594.06	9.89882	9.64395	10.1928	10.6385	CD320		51293///	http://www.ncbi.nlm.nih.gov/gene/?term=51293	8033554	NM_016579|NM_001165895	8033554		-0.294014	-0.548882	-0.842896	-0.294014	-0.548882	-0.842896
7919560	1425.93	941.723	1551.89	1432.93	10.4777	9.87916	10.5998	10.4847					7919560		7919560		-0.122127	-0.72065	-0.842777	-0.122127	-0.72065	-0.842777
8077914	794.903	727.567	1018.3	813.184	9.63463	9.50694	9.99194	9.66744	TSEN2		80746///	http://www.ncbi.nlm.nih.gov/gene/?term=80746	8077914	NM_025265|NM_001145392|NM_001145394|NM_001145395|NM_001145393	8077914		-0.357307	-0.485005	-0.842312	-0.357307	-0.485005	-0.842312
8043413	705.829	637.715	898.34	801.902	9.46318	9.31677	9.81112	9.64728	RPIA	NM_144563 // GenMAPP // Pentose_Phosphate_Pathway /// AY050633 // GenMAPP // Pentose_Phosphate_Pathway	22934///	http://www.ncbi.nlm.nih.gov/gene/?term=22934	8043413	NM_144563	8043413		-0.347942	-0.494349	-0.842291	-0.347942	-0.494349	-0.842291
7896961	1532.54	975.645	1637.16	1643.06	10.5817	9.93021	10.677	10.6822	ATAD3B|ATAD3A		83858///55210///	http://www.ncbi.nlm.nih.gov/gene/?term=83858 http://www.ncbi.nlm.nih.gov/gene/?term=55210	7896961	NM_031921	7896961		-0.095271	-0.746763	-0.842034	-0.095271	-0.746763	-0.842034
7917331	520.356	394.677	606.661	574.535	9.02336	8.62453	9.24475	9.16625	C1orf52		148423///	http://www.ncbi.nlm.nih.gov/gene/?term=148423	7917331	NR_024113|NM_198077	7917331		-0.221393	-0.620221	-0.841613	-0.221393	-0.620221	-0.841613
8065596	455.03	477.551	623.984	492.427	8.82982	8.89951	9.28536	8.94377	PDRG1		81572///	http://www.ncbi.nlm.nih.gov/gene/?term=81572	8065596	NM_030815	8065596		-0.455545	-0.385852	-0.841397	-0.455545	-0.385852	-0.841397
7971422	842.281	806.465	1103.15	930.009	9.71816	9.65547	10.1074	9.8611	ZC3H13		23091///	http://www.ncbi.nlm.nih.gov/gene/?term=23091	7971422	NM_015070	7971422		-0.389251	-0.45194	-0.841192	-0.389251	-0.45194	-0.841192
7966638	1237.16	1034.42	1513.91	1299.69	10.2728	10.0146	10.5641	10.3439	RBM19		9904///	http://www.ncbi.nlm.nih.gov/gene/?term=9904	7966638	NM_016196|NM_001146699|NM_001146698	7966638		-0.291252	-0.549458	-0.84071	-0.291252	-0.549458	-0.84071
8144279	349.538	314.574	443.684	326.466	8.44931	8.29726	8.79339	8.35079	CLN8		2055///	http://www.ncbi.nlm.nih.gov/gene/?term=2055	8144279	NM_018941	8144279		-0.344081	-0.496132	-0.840214	-0.344081	-0.496132	-0.840214
8000244	501.193	493.348	665.241	608.955	8.96922	8.94646	9.37773	9.25019	USP31		57478///	http://www.ncbi.nlm.nih.gov/gene/?term=57478	8000244	NM_020718	8000244		-0.40851	-0.431272	-0.839782	-0.40851	-0.431272	-0.839782
8049957	52.5547	42.6609	63.344	45.4202	5.71575	5.41484	5.98513	5.50526	FLJ38379		285097///	http://www.ncbi.nlm.nih.gov/gene/?term=285097	8049957		8049957		-0.269388	-0.570291	-0.839679	-0.269388	-0.570291	-0.839679
8155359	68.6672	52.4668	80.2906	78.2046	6.10155	5.71333	6.32716	6.28918	CNTNAP3|CNTNAP3B		79937///728577///	http://www.ncbi.nlm.nih.gov/gene/?term=79937 http://www.ncbi.nlm.nih.gov/gene/?term=728577	8155359	NM_033655	8155359		-0.225609	-0.613827	-0.839435	-0.225609	-0.613827	-0.839435
8081256	1016.58	923.399	1295.88	1308.5	9.9895	9.85081	10.3397	10.3537	TBC1D23		55773///	http://www.ncbi.nlm.nih.gov/gene/?term=55773	8081256	NM_018309	8081256		-0.350211	-0.488903	-0.839114	-0.350211	-0.488903	-0.839114
8064098	69.8967	42.4443	72.8307	65.781	6.12715	5.4075	6.18647	6.0396					8064098		8064098		-0.0593216	-0.778975	-0.838296	-0.0593216	-0.778975	-0.838296
8143899	97.4422	102.34	133.5	127.003	6.60647	6.67722	7.0607	6.98872					8143899		8143899		-0.454226	-0.383479	-0.837706	-0.454226	-0.383479	-0.837706
7918955	1190.56	1128.25	1549.09	1333.8	10.2174	10.1399	10.5972	10.3813	GDAP2		54834///	http://www.ncbi.nlm.nih.gov/gene/?term=54834	7918955	NM_001135589|NM_017686	7918955		-0.379778	-0.457337	-0.837115	-0.379778	-0.457337	-0.837115
8017437	849.402	795.66	1098.78	1047.76	9.7303	9.63601	10.1017	10.0331	FTSJ3		117246///	http://www.ncbi.nlm.nih.gov/gene/?term=117246	8017437	NM_017647	8017437		-0.371383	-0.46568	-0.837063	-0.371383	-0.46568	-0.837063
8010248	728.754	719.669	967.827	904.28	9.50929	9.49119	9.9186	9.82062	AFMID		125061///	http://www.ncbi.nlm.nih.gov/gene/?term=125061	8010248	NM_001010982|NM_001145526|NR_027083	8010248		-0.409317	-0.427416	-0.836733	-0.409317	-0.427416	-0.836733
7919556	1243.36	832.569	1359.41	1258.65	10.28	9.70143	10.4088	10.2977					7919556		7919556		-0.128732	-0.707332	-0.836064	-0.128732	-0.707332	-0.836064
8108420	575.256	329.27	581.474	561.604	9.16806	8.36313	9.18357	9.13341	SNORA74A		26821///	http://www.ncbi.nlm.nih.gov/gene/?term=26821	8108420	NR_002915	8108420		-0.01551	-0.820441	-0.835951	-0.01551	-0.820441	-0.835951
8166714	149.801	126.092	183.602	252.114	7.2269	6.97834	7.52044	7.97793	LANCL3		347404///	http://www.ncbi.nlm.nih.gov/gene/?term=347404	8166714	NM_198511|NM_001170331	8166714		-0.293536	-0.542099	-0.835635	-0.293536	-0.542099	-0.835635
8018786	118.263	90.1484	137.908	103.769	6.88585	6.49423	7.10756	6.69724	MXRA7		439921///	http://www.ncbi.nlm.nih.gov/gene/?term=439921	8018786	NM_001008528|NM_001008529	8018786		-0.22171	-0.613331	-0.835041	-0.22171	-0.613331	-0.835041
8141273	768.434	765.703	1024.5	853.258	9.58578	9.58064	10.0007	9.73684	PDAP1		11333///	http://www.ncbi.nlm.nih.gov/gene/?term=11333	8141273	NM_014891	8141273		-0.414924	-0.42006	-0.834984	-0.414924	-0.42006	-0.834984
8135902	221.252	204.074	283.704	205.084	7.78955	7.67295	8.14824	7.68007	C7orf54		27099///	http://www.ncbi.nlm.nih.gov/gene/?term=27099	8135902	NR_027330	8135902		-0.358694	-0.475298	-0.833992	-0.358694	-0.475298	-0.833992
7964736	80.2155	77.2133	105.068	85.212	6.32581	6.27078	6.71517	6.41299	HMGA2|LOC100129940		8091///100129940///	http://www.ncbi.nlm.nih.gov/gene/?term=8091 http://www.ncbi.nlm.nih.gov/gene/?term=100129940	7964736		7964736		-0.389366	-0.444396	-0.833762	-0.389366	-0.444396	-0.833762
7899829	895.346	1050.72	1294.7	1017.05	9.8063	10.0372	10.3384	9.99017	S100PBP|YARS		64766///8565///	http://www.ncbi.nlm.nih.gov/gene/?term=64766 http://www.ncbi.nlm.nih.gov/gene/?term=8565	7899829	NM_022753|NM_001017406|NM_003680	7899829		-0.532094	-0.301234	-0.833328	-0.532094	-0.301234	-0.833328
7952335	522.644	400.852	610.96	643.486	9.02969	8.64693	9.25493	9.32977	SNORD14E		85391///	http://www.ncbi.nlm.nih.gov/gene/?term=85391	7952335	NR_003125	7952335		-0.225248	-0.608006	-0.833254	-0.225248	-0.608006	-0.833254
7915084	1834.12	1354.15	2102.94	2055.32	10.8409	10.4032	11.0382	11.0051	YRDC		79693///	http://www.ncbi.nlm.nih.gov/gene/?term=79693	7915084	NM_024640	7915084		-0.197326	-0.635025	-0.832351	-0.197326	-0.635025	-0.832351
8131927	881.354	726.743	1067.78	916.235	9.78358	9.5053	10.0604	9.83957	MPP6		51678///	http://www.ncbi.nlm.nih.gov/gene/?term=51678	8131927	NM_016447	8131927		-0.276827	-0.555104	-0.831931	-0.276827	-0.555104	-0.831931
8160670	1567.37	723.395	1420.62	1919.65	10.6141	9.49864	10.4723	10.9066	AQP3		360///	http://www.ncbi.nlm.nih.gov/gene/?term=360	8160670	NM_004925	8160670		0.141826	-0.973663	-0.831837	0.141826	-0.973663	-0.831837
7971615	1451.12	1291.66	1825.91	1729.54	10.503	10.335	10.8344	10.7562	EBPL		84650///	http://www.ncbi.nlm.nih.gov/gene/?term=84650	7971615	NM_032565	7971615		-0.331443	-0.49939	-0.830833	-0.331443	-0.49939	-0.830833
8018793	927.657	973.869	1266.98	1000.23	9.85745	9.92758	10.3072	9.96612	JMJD6		23210///	http://www.ncbi.nlm.nih.gov/gene/?term=23210	8018793	NM_001081461|NM_015167	8018793		-0.449729	-0.379594	-0.829324	-0.449729	-0.379594	-0.829324
7912882	35.4076	40.1572	50.2633	46.2887	5.14599	5.32759	5.65143	5.53259					7912882		7912882		-0.505446	-0.323849	-0.829295	-0.505446	-0.323849	-0.829295
8008339	542.914	422.093	638.09	590.22	9.08458	8.72142	9.31762	9.20511	RSAD1		55316///	http://www.ncbi.nlm.nih.gov/gene/?term=55316	8008339	NM_018346	8008339		-0.233035	-0.596198	-0.829232	-0.233035	-0.596198	-0.829232
7918379	170.715	43.212	114.477	194.594	7.41545	5.43336	6.83891	7.60433	GSTM3	BC000088 // GenMAPP // Circadian_Exercise	2947///	http://www.ncbi.nlm.nih.gov/gene/?term=2947	7918379	NM_000849|NR_024537	7918379		0.576535	-1.40555	-0.829016	0.576535	-1.40555	-0.829016
8164008	543.403	385.096	609.526	557.955	9.08588	8.58908	9.25155	9.12401	NCRNA00287		81571///	http://www.ncbi.nlm.nih.gov/gene/?term=81571	8164008	NR_026677	8164008		-0.165668	-0.662469	-0.828137	-0.165668	-0.662469	-0.828137
8137582	35.9237	37.7272	49.0524	41.0906	5.16686	5.23753	5.61625	5.36074					8137582		8137582		-0.44939	-0.378719	-0.828109	-0.44939	-0.378719	-0.828109
8054377	448.576	353.069	530.234	481.27	8.80921	8.46381	9.05049	8.9107	FHL2		2274///	http://www.ncbi.nlm.nih.gov/gene/?term=2274	8054377	NM_201555|NM_001450|NM_001039492|NM_201557	8054377		-0.241276	-0.586681	-0.827957	-0.241276	-0.586681	-0.827957
8146967	30.8762	32.2292	42.0152	32.5694	4.94843	5.0103	5.39284	5.02545	CRISPLD1		83690///	http://www.ncbi.nlm.nih.gov/gene/?term=83690	8146967	NM_031461	8146967		-0.444414	-0.382542	-0.826956	-0.444414	-0.382542	-0.826956
7911323	83.198	114.12	129.777	109.885	6.37848	6.83441	7.01989	6.77985	FAM138A|FAM138F|FAM138C|FAM138E|FAM138B|FAM138D		645520///641702///654835///100124412///654412///677784///	http://www.ncbi.nlm.nih.gov/gene/?term=645520 http://www.ncbi.nlm.nih.gov/gene/?term=641702 http://www.ncbi.nlm.nih.gov/gene/?term=654835 http://www.ncbi.nlm.nih.gov/gene/?term=100124412 http://www.ncbi.nlm.nih.gov/gene/?term=654412 http://www.ncbi.nlm.nih.gov/gene/?term=677784	7911323	NR_026818|NR_026820|NR_026822|NR_026819|NR_026821	7911323		-0.641413	-0.18548	-0.826893	-0.641413	-0.18548	-0.826893
7915015	3779.08	3046.01	4517.02	4548.62	11.8838	11.5727	12.1412	12.1512	GNL2		29889///	http://www.ncbi.nlm.nih.gov/gene/?term=29889	7915015	NM_013285	7915015		-0.257332	-0.568448	-0.82578	-0.257332	-0.568448	-0.82578
7917996	58.4349	58.8748	78.0468	73.1065	5.86876	5.87958	6.28627	6.19193	LRRC39|CCDC76		127495///54482///	http://www.ncbi.nlm.nih.gov/gene/?term=127495 http://www.ncbi.nlm.nih.gov/gene/?term=54482	7917996	NM_144620|NM_019083	7917996		-0.417509	-0.406689	-0.824198	-0.417509	-0.406689	-0.824198
8056766	878.15	865.56	1159.93	1128.26	9.77832	9.75749	10.1798	10.1399	SLC25A12		8604///	http://www.ncbi.nlm.nih.gov/gene/?term=8604	8056766	NM_003705	8056766		-0.401497	-0.422329	-0.823826	-0.401497	-0.422329	-0.823826
8031984	82.8615	114.138	129.363	109.875	6.37263	6.83463	7.01528	6.77972	FAM138A|FAM138F|FAM138C|FAM138E|FAM138B|FAM138D		645520///641702///654835///100124412///654412///677784///	http://www.ncbi.nlm.nih.gov/gene/?term=645520 http://www.ncbi.nlm.nih.gov/gene/?term=641702 http://www.ncbi.nlm.nih.gov/gene/?term=654835 http://www.ncbi.nlm.nih.gov/gene/?term=100124412 http://www.ncbi.nlm.nih.gov/gene/?term=654412 http://www.ncbi.nlm.nih.gov/gene/?term=677784	8031984	NR_026818|NR_026820|NR_026822|NR_026819|NR_026821	8031984		-0.642654	-0.180652	-0.823306	-0.642654	-0.180652	-0.823306
7909603	1709.57	1688.86	2259.27	2434.83	10.7394	10.7218	11.1416	11.2496	NENF		29937///	http://www.ncbi.nlm.nih.gov/gene/?term=29937	7909603	NM_013349|NR_026598	7909603		-0.40223	-0.419814	-0.822045	-0.40223	-0.419814	-0.822045
8169949	1728.43	1138.9	1865.43	1898.12	10.7552	10.1534	10.8653	10.8904	MST4		51765///	http://www.ncbi.nlm.nih.gov/gene/?term=51765	8169949	NM_016542|NM_001042453|NM_001042452	8169949		-0.110045	-0.711873	-0.821918	-0.110045	-0.711873	-0.821918
8105040	49.0151	40.5788	59.295	91.698	5.61515	5.34265	5.88984	6.51882	OSMR		9180///	http://www.ncbi.nlm.nih.gov/gene/?term=9180	8105040	NM_003999|NM_001168355	8105040		-0.274684	-0.547185	-0.821869	-0.274684	-0.547185	-0.821869
7962203	494.914	441.726	621.616	574.227	8.95103	8.78701	9.27988	9.16548	YARS2		51067///	http://www.ncbi.nlm.nih.gov/gene/?term=51067	7962203	NM_001040436	7962203		-0.328845	-0.492873	-0.821718	-0.328845	-0.492873	-0.821718
8026735	809.228	806.174	1073.81	1073.68	9.6604	9.65495	10.0685	10.0684	GTPBP3		84705///	http://www.ncbi.nlm.nih.gov/gene/?term=84705	8026735	NM_133644|NM_032620|NM_001128855|NM_001195422	8026735		-0.408116	-0.413571	-0.821687	-0.408116	-0.413571	-0.821687
8093141	416.892	422.019	557.6	481.914	8.70353	8.72117	9.12309	8.91263	WDR53		348793///	http://www.ncbi.nlm.nih.gov/gene/?term=348793	8093141	NM_182627	8093141		-0.419557	-0.401922	-0.821479	-0.419557	-0.401922	-0.821479
8092905	1816.55	1433	2144.4	2016.53	10.827	10.4848	11.0664	10.9777	LSG1		55341///	http://www.ncbi.nlm.nih.gov/gene/?term=55341	8092905	NM_018385	8092905		-0.239373	-0.581537	-0.82091	-0.239373	-0.581537	-0.82091
8072015	224.576	157.475	249.94	362.698	7.81106	7.29898	7.96544	8.50263	ADRBK2		157///	http://www.ncbi.nlm.nih.gov/gene/?term=157	8072015	NM_005160	8072015		-0.154378	-0.66646	-0.820838	-0.154378	-0.66646	-0.820838
7937890	44.28	42.3994	57.5811	47.0171	5.46858	5.40597	5.84752	5.55511					7937890		7937890		-0.378941	-0.441552	-0.820492	-0.378941	-0.441552	-0.820492
7964677	306.904	315.08	413.242	355.122	8.26164	8.29958	8.69084	8.47217	C12orf66		144577///	http://www.ncbi.nlm.nih.gov/gene/?term=144577	7964677	NM_152440	7964677		-0.429198	-0.391266	-0.820464	-0.429198	-0.391266	-0.820464
8122982	629.351	458.107	713.533	713.156	9.29772	8.83954	9.47884	9.47808	ZDHHC14		79683///	http://www.ncbi.nlm.nih.gov/gene/?term=79683	8122982	NM_024630|NM_153746	8122982		-0.181115	-0.639295	-0.82041	-0.181115	-0.639295	-0.82041
8152666	183.313	147.972	218.788	166.014	7.51817	7.20918	7.77339	7.37516					8152666		8152666		-0.255221	-0.564205	-0.819426	-0.255221	-0.564205	-0.819426
7957602	40.3631	34.9361	49.8712	39.1549	5.33497	5.12665	5.64013	5.29112					7957602		7957602		-0.30517	-0.513488	-0.818657	-0.30517	-0.513488	-0.818657
8063315	1035.63	931.052	1303.89	1148.6	10.0163	9.86272	10.3486	10.1657	DDX27		55661///	http://www.ncbi.nlm.nih.gov/gene/?term=55661	8063315	NM_017895	8063315		-0.332311	-0.485885	-0.818196	-0.332311	-0.485885	-0.818196
8104912	4072.66	3904.16	5292.98	5140.18	11.9918	11.9308	12.3699	12.3276	SKP2	AK291255 // GenMAPP // Cell_cycle_KEGG /// BC001441 // GenMAPP // Cell_cycle_KEGG /// BC007441 // GenMAPP // Cell_cycle_KEGG /// AB050981 // GenMAPP // Cell_cycle_KEGG /// AY029177 // GenMAPP // Cell_cycle_KEGG /// AB050979 // GenMAPP // Cell_cycle_KEGG /// AB050980 // GenMAPP // Cell_cycle_KEGG /// U33761 // GenMAPP // Cell_cycle_KEGG	6502///	http://www.ncbi.nlm.nih.gov/gene/?term=6502	8104912	NM_005983|NM_032637	8104912		-0.378108	-0.439064	-0.817172	-0.378108	-0.439064	-0.817172
8137709	1285.16	1365.79	1758.53	1340.92	10.3277	10.4155	10.7802	10.389	ZFAND2A		90637///	http://www.ncbi.nlm.nih.gov/gene/?term=90637	8137709	NM_182491	8137709		-0.452417	-0.364628	-0.817045	-0.452417	-0.364628	-0.817045
7901050	205.118	210.267	275.632	222.055	7.68031	7.71608	8.1066	7.79477	SNORD38A		94162///	http://www.ncbi.nlm.nih.gov/gene/?term=94162	7901050	NR_001456	7901050		-0.426291	-0.390523	-0.816814	-0.426291	-0.390523	-0.816814
7924055	556.619	583.693	756.444	683.973	9.12055	9.18906	9.56309	9.4178	C1orf74		148304///	http://www.ncbi.nlm.nih.gov/gene/?term=148304	7924055		7924055		-0.442544	-0.374025	-0.816569	-0.442544	-0.374025	-0.816569
8089729	81.6829	72.3651	102.018	110.571	6.35196	6.17722	6.67268	6.78883	IGSF11		152404///	http://www.ncbi.nlm.nih.gov/gene/?term=152404	8089729	NM_001015887|NM_152538	8089729		-0.320717	-0.495457	-0.816174	-0.320717	-0.495457	-0.816174
8005953	742.201	656.608	926.257	813.068	9.53567	9.35889	9.85527	9.66723	SNORD4A		26773///	http://www.ncbi.nlm.nih.gov/gene/?term=26773	8005953	NR_000010	8005953		-0.319603	-0.49638	-0.815983	-0.319603	-0.49638	-0.815983
8060484	466.128	417.207	585.089	558.381	8.86458	8.70462	9.19251	9.12511	NOP56|SNORD56		10528///26793///	http://www.ncbi.nlm.nih.gov/gene/?term=10528 http://www.ncbi.nlm.nih.gov/gene/?term=26793	8060484	NR_027700|NM_006392|NR_002739	8060484		-0.327932	-0.487892	-0.815824	-0.327932	-0.487892	-0.815824
7972217	173.397	352.068	327.793	309.057	7.43793	8.45971	8.35664	8.27173	SPRY2		10253///	http://www.ncbi.nlm.nih.gov/gene/?term=10253	7972217	NM_005842	7972217		-0.918708	0.103071	-0.815637	-0.918708	0.103071	-0.815637
7968234	165.468	174.089	225.169	184.922	7.37041	7.44368	7.81486	7.53077	SNORA27		619499///	http://www.ncbi.nlm.nih.gov/gene/?term=619499	7968234	NR_002575	7968234		-0.444451	-0.371179	-0.815631	-0.444451	-0.371179	-0.815631
8127824	224.556	221.31	295.736	281.303	7.81093	7.78993	8.20817	8.13598	UBE2CBP		90025///	http://www.ncbi.nlm.nih.gov/gene/?term=90025	8127824	NM_198920	8127824		-0.397239	-0.418239	-0.815478	-0.397239	-0.418239	-0.815478
8143747	28.1467	27.1979	36.7044	27.5149	4.81489	4.76543	5.19788	4.78214					8143747		8143747		-0.382988	-0.432456	-0.815444	-0.382988	-0.432456	-0.815444
8138504	103.813	87.4178	126.366	142.96	6.69785	6.44986	6.98146	7.15947	RAPGEF5		9771///	http://www.ncbi.nlm.nih.gov/gene/?term=9771	8138504	NM_012294	8138504		-0.283616	-0.531609	-0.815225	-0.283616	-0.531609	-0.815225
8021635	63.8891	53.4198	77.4769	70.1809	5.9975	5.7393	6.27569	6.13301	SERPINB2	NM_001143818 // GenMAPP // Blood_Clotting_Cascade /// NM_002575 // GenMAPP // Blood_Clotting_Cascade /// BC012609 // GenMAPP // Blood_Clotting_Cascade	5055///	http://www.ncbi.nlm.nih.gov/gene/?term=5055	8021635	NM_001143818|NM_002575	8021635		-0.278198	-0.536392	-0.81459	-0.278198	-0.536392	-0.81459
7899462	2181.26	1412.03	2327.4	2405.01	11.0909	10.4636	11.1845	11.2318	RCC1|SNHG3		1104///8420///	http://www.ncbi.nlm.nih.gov/gene/?term=1104 http://www.ncbi.nlm.nih.gov/gene/?term=8420	7899462	NM_001048194|NR_030725|NR_030726|NM_001048195|NM_001048199|NM_001269|NR_036473|NR_002909	7899462		-0.093558	-0.720943	-0.814501	-0.093558	-0.720943	-0.814501
7912112	2399.87	1949.29	2868.15	2499.08	11.2287	10.9287	11.4859	11.2872	DNAJC11|THAP3		55735///90326///	http://www.ncbi.nlm.nih.gov/gene/?term=55735 http://www.ncbi.nlm.nih.gov/gene/?term=90326	7912112	NM_018198|NM_138350	7912112		-0.257167	-0.557176	-0.814343	-0.257167	-0.557176	-0.814343
7928551	4908.76	3542.05	5528.86	4774.05	12.2611	11.7904	12.4328	12.221	RPS24	BX647260 // GenMAPP // Ribosomal_Proteins /// BX647260 // GenMAPP // mRNA_processing_binding_Reactome	6229///	http://www.ncbi.nlm.nih.gov/gene/?term=6229	7928551	NM_033022|NM_001142284|NM_001026|NM_001142283|NM_001142282|NM_001142285	7928551		-0.171625	-0.642397	-0.814022	-0.171625	-0.642397	-0.814022
8121251	1145.92	1087.87	1479.97	1328.7	10.1623	10.0873	10.5313	10.3758	LIN28B		389421///	http://www.ncbi.nlm.nih.gov/gene/?term=389421	8121251	NM_001004317	8121251		-0.369055	-0.44406	-0.813115	-0.369055	-0.44406	-0.813115
8099107	1584.83	1229.9	1850.43	1813.03	10.6301	10.2643	10.8536	10.8242	LYAR		55646///	http://www.ncbi.nlm.nih.gov/gene/?term=55646	8099107	NM_017816|NM_001145725	8099107		-0.223532	-0.589324	-0.812856	-0.223532	-0.589324	-0.812856
7990138	70.3476	64.6622	89.3683	144.798	6.13643	6.01485	6.48169	7.1779	GRAMD2		196996///	http://www.ncbi.nlm.nih.gov/gene/?term=196996	7990138	NM_001012642	7990138		-0.345261	-0.466841	-0.812102	-0.345261	-0.466841	-0.812102
7989023	1786.21	1631.92	2262.01	1759.97	10.8027	10.6724	11.1434	10.7813	RAB27A		5873///	http://www.ncbi.nlm.nih.gov/gene/?term=5873	7989023	NM_004580|NM_183234|NM_183235|NM_183236	7989023		-0.340708	-0.471033	-0.811741	-0.340708	-0.471033	-0.811741
7916928	890.098	732.618	1069.75	1135.71	9.79782	9.51692	10.0631	10.1494	ANKRD13C		81573///	http://www.ncbi.nlm.nih.gov/gene/?term=81573	7916928	NM_030816	7916928		-0.265238	-0.546142	-0.81138	-0.265238	-0.546142	-0.81138
8011861	1319.34	1038.59	1550.58	1453.02	10.3656	10.0204	10.5986	10.5048	DHX33		56919///	http://www.ncbi.nlm.nih.gov/gene/?term=56919	8011861	NM_020162	8011861		-0.232985	-0.578186	-0.811171	-0.232985	-0.578186	-0.811171
7916018	298.925	235.098	351.04	233.504	8.22364	7.87712	8.45549	7.8673					7916018		7916018		-0.231852	-0.578369	-0.810221	-0.231852	-0.578369	-0.810221
8126153	1307.45	900.35	1436.15	1528.97	10.3525	9.81434	10.488	10.5783	KCNK5		8645///	http://www.ncbi.nlm.nih.gov/gene/?term=8645	8126153	NM_003740	8126153		-0.135446	-0.673644	-0.80909	-0.135446	-0.673644	-0.80909
7957467	1062.53	879.704	1279.71	1293.92	10.0533	9.78087	10.3216	10.3375	C12orf29|CEP290		91298///80184///	http://www.ncbi.nlm.nih.gov/gene/?term=91298 http://www.ncbi.nlm.nih.gov/gene/?term=80184	7957467	NM_001009894|NM_025114	7957467		-0.268313	-0.540728	-0.809041	-0.268313	-0.540728	-0.809041
8000310	675.486	621.334	857.463	856.843	9.39978	9.27922	9.74393	9.74289	EARS2		124454///	http://www.ncbi.nlm.nih.gov/gene/?term=124454	8000310	NM_001083614|NR_003501	8000310		-0.344149	-0.464706	-0.808855	-0.344149	-0.464706	-0.808855
7901192	990.552	797.962	1176.7	940.342	9.95209	9.64018	10.2005	9.87704	RAD54L		8438///	http://www.ncbi.nlm.nih.gov/gene/?term=8438	7901192	NM_003579|NM_001142548	7901192		-0.248442	-0.560354	-0.808796	-0.248442	-0.560354	-0.808796
8107208	332.981	341.201	446.101	500.273	8.37929	8.41448	8.80123	8.96657	FER		2241///	http://www.ncbi.nlm.nih.gov/gene/?term=2241	8107208	NM_005246	8107208		-0.421934	-0.386751	-0.808685	-0.421934	-0.386751	-0.808685
7902992	901.611	614.391	984.894	880.169	9.81636	9.26301	9.94382	9.78164	RPAP2		79871///	http://www.ncbi.nlm.nih.gov/gene/?term=79871	7902992	NM_024813	7902992		-0.127462	-0.68081	-0.808272	-0.127462	-0.68081	-0.808272
7980998	316.218	322.01	422.263	327.609	8.30477	8.33096	8.722	8.35583	BTBD7		55727///	http://www.ncbi.nlm.nih.gov/gene/?term=55727	7980998	NM_001002860|NM_018167	7980998		-0.417225	-0.391038	-0.808263	-0.417225	-0.391038	-0.808263
7933180	356.258	345.411	464.16	370.207	8.47678	8.43217	8.85848	8.53219	ZNF239		8187///	http://www.ncbi.nlm.nih.gov/gene/?term=8187	7933180	NM_001099282|NM_005674|NM_001099284|NM_001099283	7933180		-0.381703	-0.426307	-0.80801	-0.381703	-0.426307	-0.80801
8139706	323.205	423.536	489.424	365.844	8.33631	8.72634	8.93494	8.51508	SEC61G		23480///	http://www.ncbi.nlm.nih.gov/gene/?term=23480	8139706	NM_014302|NM_001012456	8139706		-0.598632	-0.2086	-0.807232	-0.598632	-0.2086	-0.807232
8048752	402.196	467.239	573.441	410.081	8.65176	8.86802	9.1635	8.67977	MRPL44		65080///	http://www.ncbi.nlm.nih.gov/gene/?term=65080	8048752	NM_022915	8048752		-0.511746	-0.295486	-0.807232	-0.511746	-0.295486	-0.807232
7903334	1863.1	1307.83	2064.73	2244.21	10.8635	10.353	11.0117	11.132	CDC14A	AF064102 // GenMAPP // Cell_cycle_KEGG	8556///	http://www.ncbi.nlm.nih.gov/gene/?term=8556	7903334	NM_003672|NM_033312|NM_033313	7903334		-0.148251	-0.65878	-0.807031	-0.148251	-0.65878	-0.807031
7974870	367.509	370.445	488.044	419.472	8.52163	8.53312	8.93087	8.71243	SNAPC1		6617///	http://www.ncbi.nlm.nih.gov/gene/?term=6617	7974870	NM_003082	7974870		-0.409233	-0.39775	-0.806983	-0.409233	-0.39775	-0.806983
8032491	1574.68	1553.45	2068.72	1646.73	10.6208	10.6013	11.0145	10.6854	LMNB2		84823///	http://www.ncbi.nlm.nih.gov/gene/?term=84823	8032491	NM_032737	8032491		-0.393676	-0.413262	-0.806938	-0.393676	-0.413262	-0.806938
7981781	36.9803	40.8087	51.3776	46.1508	5.20868	5.35081	5.68307	5.52828	OR4M2|LOC727924		390538///727924///	http://www.ncbi.nlm.nih.gov/gene/?term=390538 http://www.ncbi.nlm.nih.gov/gene/?term=727924	7981781	NM_001004719	7981781		-0.474384	-0.332262	-0.806646	-0.474384	-0.332262	-0.806646
7901123	1096.83	1003.83	1387.72	1269	10.0991	9.9713	10.4385	10.3095	NASP		4678///	http://www.ncbi.nlm.nih.gov/gene/?term=4678	7901123	NM_002482|NM_152298|NM_001195193	7901123		-0.339373	-0.467193	-0.806566	-0.339373	-0.467193	-0.806566
8042381	1365.44	1142.04	1651.48	1624.68	10.4151	10.1574	10.6895	10.6659	PNO1		56902///	http://www.ncbi.nlm.nih.gov/gene/?term=56902	8042381	NM_020143	8042381		-0.2744	-0.532145	-0.806545	-0.2744	-0.532145	-0.806545
8110841	1688.58	1297.78	1957.38	1648.32	10.7216	10.3418	10.9347	10.6868	LPCAT1		79888///	http://www.ncbi.nlm.nih.gov/gene/?term=79888	8110841	NM_024830	8110841		-0.213113	-0.592878	-0.805991	-0.213113	-0.592878	-0.805991
7969626	379.302	479.91	564.106	382.838	8.5672	8.90662	9.13982	8.58059	GPR180		160897///	http://www.ncbi.nlm.nih.gov/gene/?term=160897	7969626	NM_180989	7969626		-0.572618	-0.233202	-0.80582	-0.572618	-0.233202	-0.80582
8023696	32.829	28.04	40.1148	35.5597	5.0369	4.80942	5.32606	5.15217	SERPINB3		6317///	http://www.ncbi.nlm.nih.gov/gene/?term=6317	8023696	NM_006919	8023696		-0.289164	-0.516648	-0.805812	-0.289164	-0.516648	-0.805812
7930226	1359.57	1119.86	1631.41	1671.81	10.4089	10.1291	10.6719	10.7072	PDCD11		22984///	http://www.ncbi.nlm.nih.gov/gene/?term=22984	7930226	NM_014976	7930226		-0.262971	-0.5428	-0.805771	-0.262971	-0.5428	-0.805771
8044473	1602.97	1532.16	2071.43	1878.59	10.6465	10.5813	11.0164	10.8754	POLR1B	NM_019014 // GenMAPP // RNA_transcription_Reactome /// NM_001137604 // GenMAPP // RNA_transcription_Reactome	84172///	http://www.ncbi.nlm.nih.gov/gene/?term=84172	8044473	NM_019014|NM_001137604	8044473		-0.369876	-0.435062	-0.804938	-0.369876	-0.435062	-0.804938
8140859	267.357	282.414	363.19	338.646	8.06262	8.14167	8.50458	8.40363	MTERF		7978///	http://www.ncbi.nlm.nih.gov/gene/?term=7978	8140859	NM_006980	8140859		-0.441958	-0.362914	-0.804872	-0.441958	-0.362914	-0.804872
7951485	2662.18	1835.07	2920.99	2504.72	11.3784	10.8416	11.5122	11.2904	SLC35F2		54733///	http://www.ncbi.nlm.nih.gov/gene/?term=54733	7951485	NM_017515	7951485		-0.133853	-0.670625	-0.804478	-0.133853	-0.670625	-0.804478
8098342	1227.7	1435.32	1753.55	1569.37	10.2617	10.4872	10.7761	10.616	SAP30		8819///	http://www.ncbi.nlm.nih.gov/gene/?term=8819	8098342	NM_003864	8098342		-0.514322	-0.288903	-0.803225	-0.514322	-0.288903	-0.803225
8092230	455.111	434.867	587.631	582.603	8.83007	8.76443	9.19877	9.18637	ZMAT3		64393///	http://www.ncbi.nlm.nih.gov/gene/?term=64393	8092230	NM_022470|NM_152240	8092230		-0.368692	-0.434335	-0.803027	-0.368692	-0.434335	-0.803027
8013616	327.379	438.441	500.379	471.987	8.35482	8.77624	8.96688	8.8826	SLC46A1|SARM1|TMEM199		113235///23098///147007///	http://www.ncbi.nlm.nih.gov/gene/?term=113235 http://www.ncbi.nlm.nih.gov/gene/?term=23098 http://www.ncbi.nlm.nih.gov/gene/?term=147007	8013616	NM_080669|NM_015077	8013616		-0.61206	-0.19064	-0.8027	-0.61206	-0.19064	-0.8027
7959604	586.055	619.419	795.717	705.449	9.19489	9.27477	9.63611	9.4624	DDX55		57696///	http://www.ncbi.nlm.nih.gov/gene/?term=57696	7959604	NM_020936	7959604		-0.441218	-0.361339	-0.802557	-0.441218	-0.361339	-0.802557
8000236	546.232	547.41	722.123	520.545	9.09337	9.09648	9.4961	9.02388	CDR2		1039///	http://www.ncbi.nlm.nih.gov/gene/?term=1039	8000236	NM_001802	8000236		-0.402732	-0.399623	-0.802355	-0.402732	-0.399623	-0.802355
7968029	162.524	111.856	178.034	149.281	7.34451	6.80549	7.47601	7.22188	PCOTH|C1QTNF9B		542767///387911///	http://www.ncbi.nlm.nih.gov/gene/?term=542767 http://www.ncbi.nlm.nih.gov/gene/?term=387911	7968029	NM_001014442|NM_001007537|NM_001135816	7968029		-0.131496	-0.670516	-0.802012	-0.131496	-0.670516	-0.802012
7945110	251.616	178.545	279.812	219.319	7.97508	7.48015	8.12831	7.77688	ST3GAL4		6484///	http://www.ncbi.nlm.nih.gov/gene/?term=6484	7945110	NM_006278	7945110		-0.153232	-0.648165	-0.801397	-0.153232	-0.648165	-0.801397
7907531	152.348	146.257	197.057	138.799	7.25123	7.19236	7.62247	7.11685	GPR52		9293///	http://www.ncbi.nlm.nih.gov/gene/?term=9293	7907531	NM_005684	7907531		-0.371243	-0.430107	-0.801351	-0.371243	-0.430107	-0.801351
7984620	297.773	292.343	389.488	265.599	8.21807	8.19152	8.60544	8.05311					7984620		7984620		-0.387367	-0.413919	-0.801286	-0.387367	-0.413919	-0.801286
8152759	241.496	183.178	277.646	262.336	7.91586	7.51711	8.11711	8.03527	TATDN1		83940///	http://www.ncbi.nlm.nih.gov/gene/?term=83940	8152759	NR_027427|NM_032026|NM_001146160	8152759		-0.201249	-0.6	-0.801249	-0.201249	-0.6	-0.801249
7915275	52.9427	61.8109	75.4922	59.3548	5.72636	5.94979	6.23826	5.89129					7915275		7915275		-0.511896	-0.288466	-0.800361	-0.511896	-0.288466	-0.800361
7899504	1068.49	782.284	1206.13	1078.59	10.0614	9.61155	10.2362	10.0749	GMEB1		10691///	http://www.ncbi.nlm.nih.gov/gene/?term=10691	7899504	NM_006582|NM_024482	7899504		-0.174809	-0.624618	-0.799427	-0.174809	-0.624618	-0.799427
8090664	182.455	196.834	249.957	211.723	7.5114	7.62083	7.96554	7.72604	ASTE1		28990///	http://www.ncbi.nlm.nih.gov/gene/?term=28990	8090664	NM_014065	8090664		-0.45414	-0.344702	-0.798842	-0.45414	-0.344702	-0.798842
7903032	2269.48	1598.68	2512.14	2409.55	11.1481	10.6427	11.2947	11.2345	MTF2		22823///	http://www.ncbi.nlm.nih.gov/gene/?term=22823	7903032	NM_007358|NM_001164392|NM_001164391|NM_001164393	7903032		-0.146555	-0.652032	-0.798587	-0.146555	-0.652032	-0.798587
8169000	55.0081	48.4761	68.1045	47.0965	5.78157	5.5992	6.08968	5.55755					8169000		8169000		-0.308107	-0.490477	-0.798584	-0.308107	-0.490477	-0.798584
8110253	597.952	587.561	781.59	769.774	9.22389	9.1986	9.61027	9.58829	ZNF346		23567///	http://www.ncbi.nlm.nih.gov/gene/?term=23567	8110253	NM_012279	8110253		-0.386383	-0.411673	-0.798056	-0.386383	-0.411673	-0.798056
8149825	78.8143	95.9196	114.633	103.196	6.30039	6.58375	6.84088	6.68924	STC1		6781///	http://www.ncbi.nlm.nih.gov/gene/?term=6781	8149825	NM_003155	8149825		-0.540499	-0.25713	-0.797628	-0.540499	-0.25713	-0.797628
7971027	551.34	502.78	694.115	658.616	9.1068	8.97378	9.43903	9.3633	ALG5		29880///	http://www.ncbi.nlm.nih.gov/gene/?term=29880	7971027	NM_013338|NM_001142364	7971027		-0.332232	-0.465248	-0.79748	-0.332232	-0.465248	-0.79748
8023195	862.803	1193.35	1337.71	1308.36	9.75289	10.2208	10.3856	10.3535	SMAD2	BC014840 // GenMAPP // TGF_Beta_Signaling_Pathway	4087///	http://www.ncbi.nlm.nih.gov/gene/?term=4087	8023195	NM_005901|NM_001003652|NM_001135937	8023195		-0.632665	-0.164748	-0.797413	-0.632665	-0.164748	-0.797413
8084832	127.972	89.865	141.356	129.233	6.99968	6.48969	7.14319	7.01383	PYDC2		152138///	http://www.ncbi.nlm.nih.gov/gene/?term=152138	8084832	NM_001083308	8084832		-0.143512	-0.653507	-0.797019	-0.143512	-0.653507	-0.797019
7966448	882.323	789.223	1099.82	1096.36	9.78516	9.62429	10.1031	10.0985	TMEM116		89894///	http://www.ncbi.nlm.nih.gov/gene/?term=89894	7966448	NM_001193531|NM_138341|NM_001193453	7966448		-0.317895	-0.47877	-0.796665	-0.317895	-0.47877	-0.796665
8131111	3074.56	2694.44	3793.12	3364.36	11.5862	11.3958	11.8892	11.7161	EIF3B	NM_001037283 // GenMAPP // Translation_Factors /// NM_003751 // GenMAPP // Translation_Factors /// U78525 // GenMAPP // Translation_Factors	8662///	http://www.ncbi.nlm.nih.gov/gene/?term=8662	8131111	NM_001037283|NM_003751	8131111		-0.303005	-0.493401	-0.796406	-0.303005	-0.493401	-0.796406
7962893	160.835	196.181	234.075	351.336	7.32944	7.61604	7.87083	8.45671					7962893		7962893		-0.541391	-0.254787	-0.796178	-0.541391	-0.254787	-0.796178
8081254	153.495	100.677	163.808	109.642	7.26205	6.65359	7.35586	6.77666					8081254		8081254		-0.0938137	-0.702273	-0.796086	-0.0938137	-0.702273	-0.796086
8095343	29.8007	28.8582	38.6401	49.8502	4.89727	4.85091	5.27203	5.63953	STAP1		26228///	http://www.ncbi.nlm.nih.gov/gene/?term=26228	8095343	NM_012108	8095343		-0.374752	-0.421118	-0.795869	-0.374752	-0.421118	-0.795869
7929424	316.404	282.487	393.901	360.407	8.30562	8.14204	8.62169	8.49348	TBC1D12		23232///	http://www.ncbi.nlm.nih.gov/gene/?term=23232	7929424	NM_015188	7929424		-0.316067	-0.479649	-0.795716	-0.316067	-0.479649	-0.795716
8003621	370.101	352.404	475.823	411.318	8.53177	8.46109	8.89428	8.68411	RNMTL1		55178///	http://www.ncbi.nlm.nih.gov/gene/?term=55178	8003621	NM_018146	8003621		-0.362507	-0.433194	-0.795701	-0.362507	-0.433194	-0.795701
8159854	519.149	402.131	601.954	586.077	9.02	8.65152	9.23351	9.19495	KIAA0020		9933///	http://www.ncbi.nlm.nih.gov/gene/?term=9933	8159854	NM_014878	8159854		-0.213506	-0.581986	-0.795492	-0.213506	-0.581986	-0.795492
8059413	38.711	37.9257	50.4718	42.5208	5.27467	5.2451	5.65741	5.4101	DOCK10		55619///	http://www.ncbi.nlm.nih.gov/gene/?term=55619	8059413	NM_014689	8059413		-0.382735	-0.412302	-0.795037	-0.382735	-0.412302	-0.795037
7964907	56.8676	60.6337	77.3479	84.8363	5.82954	5.92205	6.27329	6.40661	PTPRR		5801///	http://www.ncbi.nlm.nih.gov/gene/?term=5801	7964907	NM_002849|NM_130846	7964907		-0.443755	-0.351243	-0.794998	-0.443755	-0.351243	-0.794998
8064218	1125.6	1054.86	1434.98	1402.19	10.1365	10.0428	10.4868	10.4535	PRPF6	NM_012469 // GenMAPP // mRNA_processing_Reactome /// AF026031 // GenMAPP // mRNA_processing_Reactome	24148///	http://www.ncbi.nlm.nih.gov/gene/?term=24148	8064218	NM_012469	8064218		-0.350328	-0.443973	-0.794301	-0.350328	-0.443973	-0.794301
8045171	2654.68	1895.59	2953.32	2968.89	11.3743	10.8884	11.5281	11.5357	IMP4		92856///	http://www.ncbi.nlm.nih.gov/gene/?term=92856	8045171	NM_033416	8045171		-0.153799	-0.639694	-0.793493	-0.153799	-0.639694	-0.793493
8056217	969.378	466.874	885.441	673.686	9.92092	8.86689	9.79025	9.39593	MXRA7		439921///	http://www.ncbi.nlm.nih.gov/gene/?term=439921	8056217	NM_198530	8056217		0.130665	-0.923361	-0.792696	0.130665	-0.923361	-0.792696
7918345	2433.71	1958.13	2872.15	2739.12	11.2489	10.9353	11.4879	11.4195	PSMA5	NM_002790 // GenMAPP // Proteasome_Degradation /// BC103751 // GenMAPP // Proteasome_Degradation	5686///	http://www.ncbi.nlm.nih.gov/gene/?term=5686	7918345	NM_002790	7918345		-0.238976	-0.552655	-0.791631	-0.238976	-0.552655	-0.791631
8094843	93.3462	87.1777	118.68	104.062	6.54452	6.44589	6.89093	6.7013	DCAF4L1		285429///	http://www.ncbi.nlm.nih.gov/gene/?term=285429	8094843	NM_001029955	8094843		-0.346415	-0.445046	-0.791461	-0.346415	-0.445046	-0.791461
8115831	1099.8	1041.71	1407.79	912.64	10.103	10.0247	10.4592	9.8339	DUSP1		1843///	http://www.ncbi.nlm.nih.gov/gene/?term=1843	8115831	NM_004417	8115831		-0.356191	-0.434477	-0.790668	-0.356191	-0.434477	-0.790668
7913787	371.25	357.269	478.99	419.737	8.53625	8.48086	8.90385	8.71334	C1orf201		90529///	http://www.ncbi.nlm.nih.gov/gene/?term=90529	7913787		7913787		-0.367606	-0.422987	-0.790593	-0.367606	-0.422987	-0.790593
7898211	1873.35	1401.45	2130.72	2185.31	10.8714	10.4527	11.0571	11.0936	DDI2|RSC1A1		84301///6248///	http://www.ncbi.nlm.nih.gov/gene/?term=84301 http://www.ncbi.nlm.nih.gov/gene/?term=6248	7898211	NM_032341|NM_006511	7898211		-0.185719	-0.604419	-0.790138	-0.185719	-0.604419	-0.790138
8128472	1157.54	924.789	1360.31	1404.96	10.1768	9.85298	10.4097	10.4563	ASCC3		10973///	http://www.ncbi.nlm.nih.gov/gene/?term=10973	8128472	NM_006828|NM_022091	8128472		-0.232874	-0.556738	-0.789612	-0.232874	-0.556738	-0.789612
8076221	141.176	138.244	183.669	144.071	7.14135	7.11107	7.52097	7.17064	SNORD83A	NR_000027 // GenMAPP // Ribosomal_Proteins	116937///	http://www.ncbi.nlm.nih.gov/gene/?term=116937	8076221	NR_000027	8076221		-0.379612	-0.409897	-0.789509	-0.379612	-0.409897	-0.789509
7907404	402.04	333.707	481.523	498.798	8.6512	8.38244	8.91146	8.96231	C1orf9		51430///	http://www.ncbi.nlm.nih.gov/gene/?term=51430	7907404	NM_014283|NM_016227	7907404		-0.260265	-0.529024	-0.789289	-0.260265	-0.529024	-0.789289
7962274	424.51	554.123	637.424	598.233	8.72965	9.11406	9.31611	9.22456	KIF21A		55605///	http://www.ncbi.nlm.nih.gov/gene/?term=55605	7962274	NM_001173464|NM_017641|NM_001173463|NM_001173465	7962274		-0.586455	-0.202049	-0.788504	-0.586455	-0.202049	-0.788504
8029969	870.617	1059.7	1262.34	1091.47	9.7659	10.0494	10.3019	10.0921	SEPW1		6415///	http://www.ncbi.nlm.nih.gov/gene/?term=6415	8029969	NM_003009	8029969		-0.535994	-0.252452	-0.788446	-0.535994	-0.252452	-0.788446
7970426	93.8493	99.5313	127.016	105.11	6.55227	6.63708	6.98887	6.71575					7970426		7970426		-0.436597	-0.351793	-0.78839	-0.436597	-0.351793	-0.78839
7999903	691.769	679.74	900.869	757.013	9.43415	9.40884	9.81517	9.56418	C16orf88		400506///	http://www.ncbi.nlm.nih.gov/gene/?term=400506	7999903	NM_001012991	7999903		-0.381027	-0.406334	-0.787361	-0.381027	-0.406334	-0.787361
8159702	598.851	546.722	751.534	632.941	9.22605	9.09466	9.55369	9.30593	EHMT1		79813///	http://www.ncbi.nlm.nih.gov/gene/?term=79813	8159702	NM_024757|NM_001145527	8159702		-0.327641	-0.45903	-0.786671	-0.327641	-0.45903	-0.786671
8023212	231.656	303.52	348.118	315.693	7.85584	8.24565	8.44343	8.30238	ZBTB7C		201501///	http://www.ncbi.nlm.nih.gov/gene/?term=201501	8023212	NM_001039360	8023212		-0.587588	-0.197785	-0.785373	-0.587588	-0.197785	-0.785373
8073680	256.361	185.483	286.222	309.533	8.00203	7.53514	8.16099	8.27395					8073680		8073680		-0.158955	-0.625846	-0.784801	-0.158955	-0.625846	-0.784801
8032974	818.656	791.436	1056.5	987.155	9.67711	9.62833	10.0451	9.94713	SAFB2		9667///	http://www.ncbi.nlm.nih.gov/gene/?term=9667	8032974	NM_014649	8032974		-0.367964	-0.41675	-0.784714	-0.367964	-0.41675	-0.784714
8122773	1396.89	1126.41	1646.38	1487.61	10.448	10.1375	10.6851	10.5388	MTHFD1L		25902///	http://www.ncbi.nlm.nih.gov/gene/?term=25902	8122773	NM_015440	8122773		-0.237073	-0.547557	-0.78463	-0.237073	-0.547557	-0.78463
7996772	1882.68	1475.53	2186.72	2367.72	10.8786	10.527	11.0946	11.2093	SLC7A6|SLC7A6OS		9057///84138///	http://www.ncbi.nlm.nih.gov/gene/?term=9057 http://www.ncbi.nlm.nih.gov/gene/?term=84138	7996772	NM_003983|NM_001076785|NM_032178	7996772		-0.215978	-0.567533	-0.783511	-0.215978	-0.567533	-0.783511
8062409	572.673	558.405	741.782	641.91	9.16157	9.12517	9.53485	9.32623	CTNNBL1		56259///	http://www.ncbi.nlm.nih.gov/gene/?term=56259	8062409	NM_030877	8062409		-0.373284	-0.409682	-0.782966	-0.373284	-0.409682	-0.782966
8143710	83.3515	85.3522	110.61	79.6954	6.38114	6.41536	6.78934	6.31642					8143710		8143710		-0.408205	-0.373984	-0.782189	-0.408205	-0.373984	-0.782189
7898894	1555.45	1313.84	1874.67	1822.83	10.6031	10.3596	10.8724	10.832	C1orf128		57095///	http://www.ncbi.nlm.nih.gov/gene/?term=57095	7898894	NM_020362	7898894		-0.269303	-0.512846	-0.782149	-0.269303	-0.512846	-0.782149
8170407	145.497	161.35	200.911	216.256	7.18485	7.33405	7.65041	7.75659	MAGEA9|MAGEA9B		4108///728269///	http://www.ncbi.nlm.nih.gov/gene/?term=4108 http://www.ncbi.nlm.nih.gov/gene/?term=728269	8170407	NM_005365|NM_001080790	8170407		-0.465562	-0.316355	-0.781917	-0.465562	-0.316355	-0.781917
8073943	769.652	562.794	862.982	740.483	9.58806	9.13646	9.75319	9.53232	ZBED4		9889///	http://www.ncbi.nlm.nih.gov/gene/?term=9889	8073943	NM_014838	8073943		-0.165124	-0.616725	-0.781849	-0.165124	-0.616725	-0.781849
7987403	54.6828	49.4861	68.193	40.3745	5.77302	5.62895	6.09155	5.33537					7987403		7987403		-0.318536	-0.462601	-0.781137	-0.318536	-0.462601	-0.781137
8075089	950.429	810.024	1150.21	1082.96	9.89243	9.66182	10.1677	10.0808	TFIP11		24144///	http://www.ncbi.nlm.nih.gov/gene/?term=24144	8075089	NM_001008697|NM_012143	8075089		-0.275251	-0.505864	-0.781116	-0.275251	-0.505864	-0.781116
7939265	3097.05	2395.23	3570.29	3545.29	11.5967	11.2259	11.8018	11.7917	NAT10		55226///	http://www.ncbi.nlm.nih.gov/gene/?term=55226	7939265	NM_024662|NM_001144030	7939265		-0.205145	-0.575878	-0.781022	-0.205145	-0.575878	-0.781022
7956105	381.04	469.869	554.551	492.67	8.5738	8.87612	9.11518	8.94448	IKZF4		64375///	http://www.ncbi.nlm.nih.gov/gene/?term=64375	7956105	NM_022465	7956105		-0.541378	-0.239062	-0.78044	-0.541378	-0.239062	-0.78044
8100362	107.07	122.691	150.207	150.143	6.74242	6.93889	7.23081	7.23019	LNX1|FIP1L1		84708///81608///	http://www.ncbi.nlm.nih.gov/gene/?term=84708 http://www.ncbi.nlm.nih.gov/gene/?term=81608	8100362	NM_001126328|NM_032622|NM_030917|NM_001134937|NM_001134938	8100362		-0.488392	-0.291922	-0.780313	-0.488392	-0.291922	-0.780313
8094393	732.304	637.194	895.206	816.577	9.5163	9.31559	9.80607	9.67345	ZCCHC4		29063///	http://www.ncbi.nlm.nih.gov/gene/?term=29063	8094393	NM_024936	8094393		-0.289777	-0.490487	-0.780264	-0.289777	-0.490487	-0.780264
8046408	823.315	478.452	822.356	1159.92	9.6853	8.90223	9.68362	10.1798	PDK1	NM_002610 // GenMAPP // Krebs-TCA_Cycle /// BC039158 // GenMAPP // Krebs-TCA_Cycle	5163///	http://www.ncbi.nlm.nih.gov/gene/?term=5163	8046408	NM_002610	8046408		0.0016815	-0.781391	-0.779709	0.0016815	-0.781391	-0.779709
7945394	207.011	214.507	276.036	356.63	7.69356	7.74488	8.10871	8.47828	ANO9		338440///	http://www.ncbi.nlm.nih.gov/gene/?term=338440	7945394	NM_001012302	7945394		-0.415152	-0.363832	-0.778984	-0.415152	-0.363832	-0.778984
7963313	242.354	160.222	258.119	277.955	7.92097	7.32393	8.01189	8.11871	GALNT6		11226///	http://www.ncbi.nlm.nih.gov/gene/?term=11226	7963313	NM_007210	7963313		-0.0909193	-0.687963	-0.778882	-0.0909193	-0.687963	-0.778882
8149358	77.6348	91.1565	110.182	94.6478	6.27863	6.51027	6.78374	6.5645	DEFB109P1B		641517///245912///	http://www.ncbi.nlm.nih.gov/gene/?term=641517 http://www.ncbi.nlm.nih.gov/gene/?term=245912	8149358	NR_003668|NR_024044	8149358		-0.505109	-0.273467	-0.778576	-0.505109	-0.273467	-0.778576
8175611	145.517	161.49	200.766	216.56	7.18505	7.3353	7.64937	7.75862	MAGEA9|MAGEA9B		4108///728269///	http://www.ncbi.nlm.nih.gov/gene/?term=4108 http://www.ncbi.nlm.nih.gov/gene/?term=728269	8175611	NM_005365|NM_001080790	8175611		-0.464328	-0.314073	-0.778401	-0.464328	-0.314073	-0.778401
7925611	4349.97	3433.07	5059.68	5203.52	12.0868	11.7453	12.3048	12.3453	TFB2M		64216///	http://www.ncbi.nlm.nih.gov/gene/?term=64216	7925611	NM_022366	7925611		-0.218042	-0.559548	-0.77759	-0.218042	-0.559548	-0.77759
8069985	396.394	370.939	501.916	420.936	8.63079	8.53504	8.9713	8.71746	SNORA80		677846///	http://www.ncbi.nlm.nih.gov/gene/?term=677846	8069985	NR_002996	8069985		-0.340509	-0.436263	-0.776772	-0.340509	-0.436263	-0.776772
7972557	126.865	80.0412	131.868	114.118	6.98715	6.32267	7.04295	6.83439	GPR183	NM_004951 // GenMAPP // GPCRDB_Other /// BC020752 // GenMAPP // GPCRDB_Other	1880///	http://www.ncbi.nlm.nih.gov/gene/?term=1880	7972557	NM_004951	7972557		-0.0558076	-0.720281	-0.776089	-0.0558076	-0.720281	-0.776089
7902808	65.0894	55.5613	78.686	115.974	6.02435	5.79601	6.29804	6.85765	LOC339524|HS2ST1		339524///9653///	http://www.ncbi.nlm.nih.gov/gene/?term=339524 http://www.ncbi.nlm.nih.gov/gene/?term=9653	7902808	NR_026989	7902808		-0.273685	-0.502029	-0.775714	-0.273685	-0.502029	-0.775714
8118833	494.308	423.706	598.773	589.615	8.94927	8.72692	9.22587	9.20363	UHRF1BP1		54887///	http://www.ncbi.nlm.nih.gov/gene/?term=54887	8118833	NM_017754	8118833		-0.276597	-0.498947	-0.775544	-0.276597	-0.498947	-0.775544
8117594	258.683	224.901	315.492	346.455	8.01504	7.81315	8.30146	8.43652	HIST1H2BM		8342///	http://www.ncbi.nlm.nih.gov/gene/?term=8342	8117594	NM_003521	8117594		-0.286419	-0.488311	-0.77473	-0.286419	-0.488311	-0.77473
8066279	182.267	161.699	224.536	235.345	7.50991	7.33717	7.8108	7.87863	ZHX3		23051///	http://www.ncbi.nlm.nih.gov/gene/?term=23051	8066279	NM_015035	8066279		-0.300891	-0.473634	-0.774524	-0.300891	-0.473634	-0.774524
8159337	1548.77	1363.76	1900.48	1653.9	10.5969	10.4134	10.8922	10.6917	PMPCA		23203///	http://www.ncbi.nlm.nih.gov/gene/?term=23203	8159337	NM_015160	8159337		-0.295242	-0.478777	-0.774019	-0.295242	-0.478777	-0.774019
7964739	445.57	429.929	572.282	493.358	8.79951	8.74795	9.16058	8.94649	LLPH		84298///	http://www.ncbi.nlm.nih.gov/gene/?term=84298	7964739	NM_032338	7964739		-0.361074	-0.412629	-0.773704	-0.361074	-0.412629	-0.773704
7901513	1056.47	768.081	1177.81	1143.21	10.045	9.58512	10.2019	10.1589	SCP2	AB208789 // GenMAPP // Mitochondrial_fatty_acid_betaoxidation	6342///	http://www.ncbi.nlm.nih.gov/gene/?term=6342	7901513	NM_002979|NM_001193599|NM_001193617|NM_001193600|NM_001007098|NM_001007099|NM_001007100|NM_001007250	7901513		-0.156857	-0.616782	-0.773639	-0.156857	-0.616782	-0.773639
8162880	3357.18	2757.59	3977.21	3798.55	11.713	11.4292	11.9575	11.8912	MRPL50		54534///	http://www.ncbi.nlm.nih.gov/gene/?term=54534	8162880	NM_019051	8162880		-0.244506	-0.528351	-0.772857	-0.244506	-0.528351	-0.772857
8105663	1023.35	785.917	1172.16	1130.32	9.99909	9.61823	10.1949	10.1425	NLN		57486///	http://www.ncbi.nlm.nih.gov/gene/?term=57486	8105663	NM_020726	8105663		-0.19586	-0.576716	-0.772576	-0.19586	-0.576716	-0.772576
7904572	1650.1	1371.22	1965.52	1817.08	10.6883	10.4212	10.9407	10.8274					7904572		7904572		-0.252354	-0.519448	-0.771802	-0.252354	-0.519448	-0.771802
8130438	637.305	675.469	857.265	821.904	9.31584	9.39975	9.7436	9.68283	TFB1M|TIAM2		51106///26230///	http://www.ncbi.nlm.nih.gov/gene/?term=51106 http://www.ncbi.nlm.nih.gov/gene/?term=26230	8130438	NM_016020	8130438		-0.427758	-0.343851	-0.771609	-0.427758	-0.343851	-0.771609
7912194	117.705	117.749	153.806	117.799	6.87903	6.87958	7.26496	6.88019					7912194		7912194		-0.385931	-0.385388	-0.771319	-0.385931	-0.385388	-0.771319
8128991	59.9155	54.3442	74.5216	89.4932	5.90486	5.76405	6.21959	6.48371	LAMA4		3910///	http://www.ncbi.nlm.nih.gov/gene/?term=3910	8128991	NM_001105206|NM_002290|NM_001105207|NM_001105208|NM_001105209	8128991		-0.314729	-0.455533	-0.770262	-0.314729	-0.455533	-0.770262
7942476	476.734	660.477	732.757	615.731	8.89704	9.36736	9.51719	9.26616	PAAF1		80227///	http://www.ncbi.nlm.nih.gov/gene/?term=80227	7942476	NM_025155	7942476		-0.62015	-0.149827	-0.769977	-0.62015	-0.149827	-0.769977
7980113	35.4451	36.7708	47.133	45.5666	5.14751	5.20049	5.55867	5.5099					7980113		7980113		-0.411153	-0.358176	-0.769329	-0.411153	-0.358176	-0.769329
8017143	1054.38	1021.73	1354.88	1164.41	10.0422	9.9968	10.4039	10.1854	PTRH2		51651///	http://www.ncbi.nlm.nih.gov/gene/?term=51651	8017143	NM_016077	8017143		-0.361774	-0.40715	-0.768924	-0.361774	-0.40715	-0.768924
8029688	487.795	518.655	656.555	612.084	8.93013	9.01863	9.35877	9.25759	CD3EAP		10849///	http://www.ncbi.nlm.nih.gov/gene/?term=10849	8029688	NM_012099	8029688		-0.428641	-0.340138	-0.768779	-0.428641	-0.340138	-0.768779
8174610	103.061	110.832	139.488	121.699	6.68735	6.79223	7.12399	6.92718	LRCH2		57631///	http://www.ncbi.nlm.nih.gov/gene/?term=57631	8174610	NM_020871	8174610		-0.436645	-0.331767	-0.768411	-0.436645	-0.331767	-0.768411
7965022	1362.21	1325.46	1753.44	1694.65	10.4117	10.3723	10.776	10.7268	KRR1|GLIPR1		11103///11010///	http://www.ncbi.nlm.nih.gov/gene/?term=11103 http://www.ncbi.nlm.nih.gov/gene/?term=11010	7965022	NM_007043|NM_006851	7965022		-0.36424	-0.40369	-0.76793	-0.36424	-0.40369	-0.76793
7901931	177.201	153.326	215.075	147.003	7.46924	7.26046	7.74869	7.19971	EFCAB7		84455///	http://www.ncbi.nlm.nih.gov/gene/?term=84455	7901931	NM_032437	7901931		-0.279448	-0.488232	-0.76768	-0.279448	-0.488232	-0.76768
8106107	671.279	745.206	922.789	843.005	9.39077	9.54149	9.84986	9.7194	PTCD2		79810///	http://www.ncbi.nlm.nih.gov/gene/?term=79810	8106107	NM_024754	8106107		-0.459088	-0.308362	-0.76745	-0.459088	-0.308362	-0.76745
7946328	31.1251	30.1319	39.9554	34.8344	4.96001	4.91322	5.32032	5.12244					7946328		7946328		-0.360313	-0.407099	-0.767412	-0.360313	-0.407099	-0.767412
8044111	322.047	332.357	426.824	426.616	8.33113	8.37659	8.7375	8.73679	MRPS9		64965///	http://www.ncbi.nlm.nih.gov/gene/?term=64965	8044111	NM_182640	8044111		-0.406367	-0.360907	-0.767274	-0.406367	-0.360907	-0.767274
8159476	551.722	516.493	696.182	640.565	9.1078	9.01261	9.44332	9.3232	TRAF2	BC064662 // GenMAPP // Apoptosis /// BC064662 // GenMAPP // Apoptosis_GenMAPP /// BC064662 // GenMAPP // Apoptosis_KEGG	7186///	http://www.ncbi.nlm.nih.gov/gene/?term=7186	8159476	NM_021138	8159476		-0.335523	-0.430715	-0.766238	-0.335523	-0.430715	-0.766238
7911870	754.944	732.07	969.491	870.652	9.56023	9.51584	9.92108	9.76595	KIAA0562		9731///	http://www.ncbi.nlm.nih.gov/gene/?term=9731	7911870	NM_014704	7911870		-0.360859	-0.405246	-0.766105	-0.360859	-0.405246	-0.766105
8126387	83.0146	78.9787	105.588	87.8199	6.37529	6.30339	6.7223	6.45648	GUCA1B		2979///	http://www.ncbi.nlm.nih.gov/gene/?term=2979	8126387	NM_002098	8126387		-0.347007	-0.418907	-0.765914	-0.347007	-0.418907	-0.765914
8142774	1983.92	1683.53	2383.01	2119.31	10.9541	10.7173	11.2186	11.0494	RBM28		55131///	http://www.ncbi.nlm.nih.gov/gene/?term=55131	8142774	NM_018077|NM_001166135	8142774		-0.264432	-0.501296	-0.765728	-0.264432	-0.501296	-0.765728
7990830	598.76	622.935	796.166	627.436	9.22584	9.28294	9.63693	9.29332	MESDC2		23184///	http://www.ncbi.nlm.nih.gov/gene/?term=23184	7990830	NM_015154	7990830		-0.411091	-0.353988	-0.765079	-0.411091	-0.353988	-0.765079
7943193	86.0232	91.3498	115.562	87.5332	6.42665	6.51333	6.85253	6.45176					7943193		7943193		-0.425875	-0.339199	-0.765073	-0.425875	-0.339199	-0.765073
7904211	316.745	360.578	440.382	401.939	8.30718	8.49417	8.78261	8.65083	VANGL1		81839///	http://www.ncbi.nlm.nih.gov/gene/?term=81839	7904211	NM_138959|NM_001172412|NM_001172411	7904211		-0.475434	-0.288445	-0.763879	-0.475434	-0.288445	-0.763879
8057045	473.851	331.733	516.428	462.517	8.88829	8.37388	9.01242	8.85336	FKBP7		51661///	http://www.ncbi.nlm.nih.gov/gene/?term=51661	8057045	NM_181342|NM_001135212	8057045		-0.124135	-0.638545	-0.762679	-0.124135	-0.638545	-0.762679
7992414	1105.06	1031.41	1390.52	1231.25	10.1099	10.0104	10.4414	10.2659	TBL3		10607///	http://www.ncbi.nlm.nih.gov/gene/?term=10607	7992414	NM_006453	7992414		-0.331488	-0.431007	-0.762495	-0.331488	-0.431007	-0.762495
8138454	531.618	445.566	633.854	678.719	9.05425	8.7995	9.30801	9.40667	TWISTNB		221830///	http://www.ncbi.nlm.nih.gov/gene/?term=221830	8138454	NM_001002926	8138454		-0.25376	-0.508511	-0.762271	-0.25376	-0.508511	-0.762271
7979529	100.249	56.1646	97.7235	75.5552	6.64744	5.81159	6.61063	6.23946	KCNH5		27133///	http://www.ncbi.nlm.nih.gov/gene/?term=27133	7979529	NM_139318|NM_172376|NM_172375	7979529		0.036808	-0.799042	-0.762234	0.036808	-0.799042	-0.762234
8164907	446.214	357.258	519.924	446.025	8.80159	8.48082	9.02216	8.80098	REXO4		57109///	http://www.ncbi.nlm.nih.gov/gene/?term=57109	8164907	NM_020385	8164907		-0.220565	-0.541333	-0.761898	-0.220565	-0.541333	-0.761898
8055639	288.09	225.167	331.643	158.387	8.17037	7.81485	8.37349	7.30731					8055639		8055639		-0.203114	-0.558633	-0.761747	-0.203114	-0.558633	-0.761747
7900931	1721.94	1324.86	1966.72	2001.06	10.7498	10.3716	10.9416	10.9665	B4GALT2		8704///	http://www.ncbi.nlm.nih.gov/gene/?term=8704	7900931	NM_003780|NM_001005417	7900931		-0.19176	-0.569952	-0.761712	-0.19176	-0.569952	-0.761712
8071382	904.645	809.431	1114.19	971.684	9.82121	9.66076	10.1218	9.92434	ZNF74		7625///	http://www.ncbi.nlm.nih.gov/gene/?term=7625	8071382	NM_003426|NR_003253	8071382		-0.300572	-0.461013	-0.761585	-0.300572	-0.461013	-0.761585
8078918	372.141	379.869	489.501	365.055	8.5397	8.56936	8.93517	8.51197	SNORA62|RPSA		6044///3921///	http://www.ncbi.nlm.nih.gov/gene/?term=6044 http://www.ncbi.nlm.nih.gov/gene/?term=3921	8078918	NR_002324	8078918		-0.395463	-0.36581	-0.761273	-0.395463	-0.36581	-0.761273
7920944	1080.15	839.765	1239.74	1228.97	10.077	9.71384	10.2758	10.2632	SMG5		23381///	http://www.ncbi.nlm.nih.gov/gene/?term=23381	7920944	NM_015327	7920944		-0.198808	-0.561977	-0.760785	-0.198808	-0.561977	-0.760785
8078014	1373.91	1107.67	1605.7	1437.34	10.4241	10.1133	10.649	10.4892	SLC6A6		6533///	http://www.ncbi.nlm.nih.gov/gene/?term=6533	8078014	NM_003043|NM_001134367|NM_001134368	8078014		-0.224916	-0.535679	-0.760595	-0.224916	-0.535679	-0.760595
8075406	1174.82	851.617	1301.91	1416.51	10.1982	9.73406	10.3464	10.4681	PES1		23481///	http://www.ncbi.nlm.nih.gov/gene/?term=23481	8075406	NR_036550|NM_014303	8075406		-0.14819	-0.612355	-0.760544	-0.14819	-0.612355	-0.760544
8041204	1669.47	1329.61	1939.15	1555.57	10.7052	10.3768	10.9212	10.6032	SNORA10		574042///	http://www.ncbi.nlm.nih.gov/gene/?term=574042	8041204	NR_002327	8041204		-0.216035	-0.544426	-0.760461	-0.216035	-0.544426	-0.760461
7928531	82.1182	111.638	124.608	81.1332	6.35963	6.80269	6.96126	6.34222	NCRNA00245		100131213///	http://www.ncbi.nlm.nih.gov/gene/?term=100131213	7928531	NR_024421|NR_024422	7928531		-0.601628	-0.15857	-0.760198	-0.601628	-0.15857	-0.760198
8094830	2395.61	2369.26	3099.82	2740.17	11.2262	11.2102	11.598	11.42	TMEM33		55161///	http://www.ncbi.nlm.nih.gov/gene/?term=55161	8094830	NM_018126	8094830		-0.371794	-0.387745	-0.759539	-0.371794	-0.387745	-0.759539
7998664	1669.86	1329.71	1938.81	1556.03	10.7055	10.3769	10.921	10.6037	SNORA10		574042///	http://www.ncbi.nlm.nih.gov/gene/?term=574042	7998664	NR_002327	7998664		-0.215447	-0.544066	-0.759513	-0.215447	-0.544066	-0.759513
7946089	307.752	386.858	448.766	409.632	8.26562	8.59566	8.80982	8.67818	TRIM5		85363///	http://www.ncbi.nlm.nih.gov/gene/?term=85363	7946089	NM_033092|NM_033034|NM_033093	7946089		-0.544197	-0.214159	-0.758356	-0.544197	-0.214159	-0.758356
7979811	26.7225	29.1153	36.2767	26.8688	4.73998	4.8637	5.18097	4.74786					7979811		7979811		-0.440989	-0.317267	-0.758257	-0.440989	-0.317267	-0.758257
8012823	907.881	807.096	1112.87	978.792	9.82636	9.6566	10.1201	9.93486	SCO1	NM_004589 // GenMAPP // Electron_Transport_Chain /// AF026852 // GenMAPP // Electron_Transport_Chain	6341///	http://www.ncbi.nlm.nih.gov/gene/?term=6341	8012823	NM_004589	8012823		-0.293708	-0.463472	-0.75718	-0.293708	-0.463472	-0.75718
8110043	280.732	222.641	324.95	264.433	8.13305	7.79858	8.34407	8.04676	BNIP1		662///	http://www.ncbi.nlm.nih.gov/gene/?term=662	8110043	NM_013979|NM_013980|NM_001205|NM_013978	8110043		-0.211022	-0.545497	-0.756519	-0.211022	-0.545497	-0.756519
8074227	492.02	322.14	517.146	446.598	8.94257	8.33154	9.01443	8.80283	CECR5		27440///	http://www.ncbi.nlm.nih.gov/gene/?term=27440	8074227	NM_033070|NM_017829	8074227		-0.0718545	-0.682886	-0.754741	-0.0718545	-0.682886	-0.754741
8089040	454.385	413.997	563.301	530.197	8.82777	8.69348	9.13776	9.05039	MINA		84864///	http://www.ncbi.nlm.nih.gov/gene/?term=84864	8089040	NM_001042533|NM_032778|NM_153182	8089040		-0.309992	-0.444286	-0.754278	-0.309992	-0.444286	-0.754278
8077777	41.2	47.0076	57.1463	48.3034	5.36457	5.55482	5.83659	5.59405					8077777		8077777		-0.472014	-0.281765	-0.753779	-0.472014	-0.281765	-0.753779
8152867	1272.39	962.895	1437.12	1315.46	10.3133	9.91123	10.489	10.3614	ASAP1		50807///	http://www.ncbi.nlm.nih.gov/gene/?term=50807	8152867	NM_018482	8152867		-0.175639	-0.577729	-0.753368	-0.175639	-0.577729	-0.753368
8113039	2525.84	1811.59	2777.19	3020.31	11.3025	10.823	11.4394	11.5605	MEF2C		4208///	http://www.ncbi.nlm.nih.gov/gene/?term=4208	8113039	NM_002397|NM_001193350|NM_001193347|NM_001131005|NM_001193348|NM_001193349	8113039		-0.136863	-0.616366	-0.753229	-0.136863	-0.616366	-0.753229
7907611	99.6837	75.3367	112.508	83.3938	6.63929	6.23528	6.81388	6.38187	RASAL2		9462///	http://www.ncbi.nlm.nih.gov/gene/?term=9462	7907611	NM_170692|NM_004841	7907611		-0.174598	-0.578602	-0.7532	-0.174598	-0.578602	-0.7532
8164967	182.369	118.032	190.377	155.543	7.51072	6.88303	7.57272	7.28117	VAV2	NM_001134398 // GenMAPP // Integrin-mediated_cell_adhesion_KEGG /// NM_003371 // GenMAPP // Integrin-mediated_cell_adhesion_KEGG /// BC132965 // GenMAPP // Integrin-mediated_cell_adhesion_KEGG /// BC132967 // GenMAPP // Integrin-mediated_cell_adhesion_KEGG	7410///	http://www.ncbi.nlm.nih.gov/gene/?term=7410	8164967	NM_001134398|NM_003371	8164967		-0.0619975	-0.689684	-0.751682	-0.0619975	-0.689684	-0.751682
7974380	939.763	730.866	1075.3	997.742	9.87615	9.51346	10.0705	9.96252	PSMC6		5706///	http://www.ncbi.nlm.nih.gov/gene/?term=5706	7974380	NM_002806	7974380		-0.194368	-0.557059	-0.751427	-0.194368	-0.557059	-0.751427
7918703	767.618	576.368	862.972	838.103	9.58424	9.17085	9.75317	9.71098	AP4B1		10717///	http://www.ncbi.nlm.nih.gov/gene/?term=10717	7918703	NM_006594	7918703		-0.168925	-0.582324	-0.751249	-0.168925	-0.582324	-0.751249
7931239	903.744	989.506	1226.82	1136.3	9.81977	9.95056	10.2607	10.1501	C10orf137		26098///	http://www.ncbi.nlm.nih.gov/gene/?term=26098	7931239	NM_015608	7931239		-0.440936	-0.310142	-0.751078	-0.440936	-0.310142	-0.751078
8065903	245.299	245.634	318.43	281.463	7.93839	7.94037	8.31483	8.1368					8065903		8065903		-0.376437	-0.374467	-0.750904	-0.376437	-0.374467	-0.750904
8076792	980.371	595.704	991.289	755.745	9.93718	9.21845	9.95316	9.56175	CERK		64781///	http://www.ncbi.nlm.nih.gov/gene/?term=64781	8076792	NM_022766	8076792		-0.015978	-0.73471	-0.750688	-0.015978	-0.73471	-0.750688
7915444	504.013	406.161	586.879	622.508	8.97732	8.66591	9.19692	9.28195	LEPRE1		64175///	http://www.ncbi.nlm.nih.gov/gene/?term=64175	7915444	NM_022356|NM_001146289	7915444		-0.219602	-0.53101	-0.750611	-0.219602	-0.53101	-0.750611
7951701	120.367	95.6654	139.183	157.423	6.91129	6.57992	7.12084	7.2985					7951701		7951701		-0.209543	-0.540912	-0.750455	-0.209543	-0.540912	-0.750455
8008598	636.655	1353.97	1204.05	1724.72	9.31437	10.403	10.2337	10.7521	PCTP		58488///	http://www.ncbi.nlm.nih.gov/gene/?term=58488	8008598	NM_021213|NM_001102402	8008598		-0.919314	0.169298	-0.750016	-0.919314	0.169298	-0.750016
8051501	1053.75	1321.18	1529.81	1133.45	10.0413	10.3676	10.5791	10.1465	EIF2AK2	NM_002759 // GenMAPP // Translation_Factors /// NM_001135651 // GenMAPP // Translation_Factors /// NM_001135652 // GenMAPP // Translation_Factors /// AK290655 // GenMAPP // Translation_Factors	5610///	http://www.ncbi.nlm.nih.gov/gene/?term=5610	8051501	NM_002759|NM_001135651|NM_001135652	8051501		-0.537816	-0.21152	-0.749336	-0.537816	-0.21152	-0.749336
7950983	891.798	1018.64	1235.69	931.289	9.80057	9.99243	10.2711	9.86309	CHORDC1		26973///	http://www.ncbi.nlm.nih.gov/gene/?term=26973	7950983	NM_012124|NM_001144073	7950983		-0.470527	-0.278669	-0.749196	-0.470527	-0.278669	-0.749196
8003233	241.948	259.514	324.754	251.805	7.91856	8.01967	8.3432	7.97616	MTHFSD		64779///	http://www.ncbi.nlm.nih.gov/gene/?term=64779	8003233	NM_001159377|NM_022764|NM_001159380|NR_027490|NM_001159378|NM_001159379|NR_027489	8003233		-0.424648	-0.323534	-0.748182	-0.424648	-0.323534	-0.748182
8079517	965.292	989.983	1266.56	1013.31	9.91482	9.95126	10.3067	9.98485	KLHL18|KIF9		23276///64147///	http://www.ncbi.nlm.nih.gov/gene/?term=23276 http://www.ncbi.nlm.nih.gov/gene/?term=64147	8079517	NM_025010	8079517		-0.391881	-0.355442	-0.747323	-0.391881	-0.355442	-0.747323
8152900	76.6704	50.6312	80.7232	66.0711	6.2606	5.66196	6.33491	6.04595					8152900		8152900		-0.074314	-0.672955	-0.747269	-0.074314	-0.672955	-0.747269
8081200	38.5185	35.3125	47.779	47.703	5.26748	5.14211	5.57831	5.57601					8081200		8081200		-0.310824	-0.4362	-0.747024	-0.310824	-0.4362	-0.747024
7931899	495.634	544.125	672.689	701.054	8.95313	9.08779	9.3938	9.45338	IL15RA		3601///	http://www.ncbi.nlm.nih.gov/gene/?term=3601	7931899	NM_002189|NR_033494|NM_172200	7931899		-0.440663	-0.306003	-0.746666	-0.440663	-0.306003	-0.746666
8050993	41.6785	42.507	54.5046	45.5659	5.38123	5.40963	5.76831	5.50988	CIB4		130106///	http://www.ncbi.nlm.nih.gov/gene/?term=130106	8050993	NM_001029881	8050993		-0.387074	-0.358679	-0.745753	-0.387074	-0.358679	-0.745753
7966570	1329.05	1212.45	1643.12	1422.47	10.3762	10.2437	10.6822	10.4742	DDX54		79039///	http://www.ncbi.nlm.nih.gov/gene/?term=79039	7966570	NM_001111322|NM_024072	7966570		-0.306045	-0.438511	-0.744556	-0.306045	-0.438511	-0.744556
8169603	755.342	425.748	733.985	832.886	9.56099	8.73386	9.51961	9.70198	LONRF3		79836///	http://www.ncbi.nlm.nih.gov/gene/?term=79836	8169603	NM_001031855|NM_024778	8169603		0.0413805	-0.785751	-0.74437	0.0413805	-0.785751	-0.74437
8036689	272.061	216.244	313.917	358.825	8.08779	7.75652	8.29424	8.48714	FBXO27		126433///	http://www.ncbi.nlm.nih.gov/gene/?term=126433	8036689	NM_178820	8036689		-0.206454	-0.537724	-0.744178	-0.206454	-0.537724	-0.744178
7926708	355.939	468.358	528.364	482.375	8.47549	8.87147	9.04539	8.91401	THNSL1		79896///	http://www.ncbi.nlm.nih.gov/gene/?term=79896	7926708	NM_024838	7926708		-0.569904	-0.17392	-0.743824	-0.569904	-0.17392	-0.743824
8089988	1321.28	1123.9	1576.73	1410.89	10.3677	10.1343	10.6227	10.4624	CCDC58		131076///	http://www.ncbi.nlm.nih.gov/gene/?term=131076	8089988	NM_001017928	8089988		-0.254994	-0.488421	-0.743415	-0.254994	-0.488421	-0.743415
8044643	82.5019	107.291	121.729	104.705	6.36635	6.74538	6.92753	6.71018	FAM138B|FAM138A|FAM138F|FAM138C|FAM138E|FAM138D		654412///645520///641702///654835///100124412///677784///	http://www.ncbi.nlm.nih.gov/gene/?term=654412 http://www.ncbi.nlm.nih.gov/gene/?term=645520 http://www.ncbi.nlm.nih.gov/gene/?term=641702 http://www.ncbi.nlm.nih.gov/gene/?term=654835 http://www.ncbi.nlm.nih.gov/gene/?term=100124412 http://www.ncbi.nlm.nih.gov/gene/?term=677784	8044643	NR_026821|NR_026818|NR_026820|NR_026822|NR_026819	8044643		-0.561172	-0.182145	-0.743317	-0.561172	-0.182145	-0.743317
7914557	168.455	115.064	180.122	194.265	7.39622	6.84629	7.49283	7.60188	SYNC		81493///	http://www.ncbi.nlm.nih.gov/gene/?term=81493	7914557	NM_030786|NM_001161708	7914557		-0.0966127	-0.64654	-0.743153	-0.0966127	-0.64654	-0.743153
8078688	28.7625	29.2526	37.5262	29.1202	4.84612	4.8705	5.22983	4.86395					8078688		8078688		-0.38371	-0.359331	-0.743041	-0.38371	-0.359331	-0.743041
8112731	47.1619	55.4778	66.1627	59.3257	5.55955	5.79384	6.04795	5.89058	F2RL2	NM_004101 // GenMAPP // GPCRDB_Class_A_Rhodopsin-like /// BX537386 // GenMAPP // GPCRDB_Class_A_Rhodopsin-like	2151///	http://www.ncbi.nlm.nih.gov/gene/?term=2151	8112731	NM_004101	8112731		-0.488397	-0.254109	-0.742507	-0.488397	-0.254109	-0.742507
7924150	440.025	420.755	556.49	499.932	8.78144	8.71684	9.12021	8.96559	TMEM206		55248///	http://www.ncbi.nlm.nih.gov/gene/?term=55248	7924150	NM_018252	7924150		-0.33877	-0.403373	-0.742143	-0.33877	-0.403373	-0.742143
8174351	1135.31	813.925	1243.18	1179.92	10.1489	9.66875	10.2798	10.2045	NUP62CL		54830///	http://www.ncbi.nlm.nih.gov/gene/?term=54830	8174351	NM_017681|NR_033676	8174351		-0.130946	-0.611069	-0.742015	-0.130946	-0.611069	-0.742015
8013500	431.386	353.807	505.126	466.876	8.75283	8.46682	8.9805	8.86689	TMEM11|ENO1		8834///2023///	http://www.ncbi.nlm.nih.gov/gene/?term=8834 http://www.ncbi.nlm.nih.gov/gene/?term=2023	8013500	NM_003876|NR_024547	8013500		-0.227664	-0.513679	-0.741343	-0.227664	-0.513679	-0.741343
7985213	498.181	832.799	832.771	773.198	8.96053	9.70182	9.70178	9.59469	CHRNA5		1138///	http://www.ncbi.nlm.nih.gov/gene/?term=1138	7985213	NM_000745	7985213		-0.741251	4.9e-05	-0.741202	-0.741251	4.9e-05	-0.741202
7961083	149.02	65.8537	128.056	140.185	7.21936	6.04119	7.00063	7.13119	CLEC2B		9976///	http://www.ncbi.nlm.nih.gov/gene/?term=9976	7961083	NM_005127	7961083		0.218737	-0.959433	-0.740695	0.218737	-0.959433	-0.740695
8159127	793.097	669.325	941.743	830.396	9.63135	9.38656	9.87919	9.69766	RXRA	NM_002957 // GenMAPP // Nuclear_Receptors /// BC110998 // GenMAPP // Nuclear_Receptors	6256///	http://www.ncbi.nlm.nih.gov/gene/?term=6256	8159127	NM_002957	8159127		-0.247837	-0.492628	-0.740464	-0.247837	-0.492628	-0.740464
8112582	94.2084	90.1373	119.006	97.1011	6.55778	6.49405	6.89489	6.60142					8112582		8112582		-0.337104	-0.400836	-0.73794	-0.337104	-0.400836	-0.73794
8044793	450.438	429.522	567.712	552.43	8.81518	8.74659	9.14902	9.10965	STEAP3		55240///	http://www.ncbi.nlm.nih.gov/gene/?term=55240	8044793	NM_182915|NM_018234|NM_001008410	8044793		-0.333831	-0.402426	-0.736257	-0.333831	-0.402426	-0.736257
8001981	767.508	608.659	882.135	737.904	9.58404	9.24949	9.78486	9.52729	FHOD1|SLC9A5		29109///6553///	http://www.ncbi.nlm.nih.gov/gene/?term=29109 http://www.ncbi.nlm.nih.gov/gene/?term=6553	8001981	NM_013241	8001981		-0.200816	-0.535364	-0.73618	-0.200816	-0.535364	-0.73618
8074335	83.3099	77.5541	103.724	92.5957	6.38042	6.27713	6.6966	6.53287	PRODH		5625///	http://www.ncbi.nlm.nih.gov/gene/?term=5625	8074335	NM_016335|NM_001195226	8074335		-0.316189	-0.419473	-0.735662	-0.316189	-0.419473	-0.735662
7940669	296.996	346.833	414.093	391.896	8.2143	8.4381	8.69381	8.61433	C11orf83		790955///	http://www.ncbi.nlm.nih.gov/gene/?term=790955	7940669	NM_001085372	7940669		-0.47951	-0.255711	-0.735221	-0.47951	-0.255711	-0.735221
8093156	523.178	597.788	721.355	684.925	9.03116	9.22349	9.49457	9.4198	NCBP2	NM_007362 // GenMAPP // mRNA_processing_Reactome /// NM_001042540 // GenMAPP // mRNA_processing_Reactome /// BX537372 // GenMAPP // mRNA_processing_Reactome	22916///	http://www.ncbi.nlm.nih.gov/gene/?term=22916	8093156	NM_007362|NM_001042540	8093156		-0.463408	-0.271076	-0.734485	-0.463408	-0.271076	-0.734485
7977879	3160.67	3077.46	4022.42	3421.64	11.626	11.5875	11.9738	11.7405	PSMB5	NM_001144932 // GenMAPP // Proteasome_Degradation /// NM_002797 // GenMAPP // Proteasome_Degradation /// AK300714 // GenMAPP // Proteasome_Degradation	5693///	http://www.ncbi.nlm.nih.gov/gene/?term=5693	7977879	NM_001144932|NM_002797|NM_001130725	7977879		-0.347834	-0.386324	-0.734158	-0.347834	-0.386324	-0.734158
8076339	1286.93	1196.57	1600.31	1443.89	10.3297	10.2247	10.6441	10.4957	PHF5A	BC007321 // GenMAPP // mRNA_processing_Reactome	84844///	http://www.ncbi.nlm.nih.gov/gene/?term=84844	8076339	NM_032758	8076339		-0.314422	-0.419444	-0.733866	-0.314422	-0.419444	-0.733866
8148263	402.018	422.24	531.297	436.214	8.65111	8.72192	9.05337	8.76889	TRMT12		55039///	http://www.ncbi.nlm.nih.gov/gene/?term=55039	8148263	NM_017956	8148263		-0.402259	-0.331455	-0.733714	-0.402259	-0.331455	-0.733714
7949377	4041.39	3446.05	4812.09	4523.49	11.9806	11.7507	12.2324	12.1432	FAU	NM_001997 // GenMAPP // Ribosomal_Proteins /// BC033877 // GenMAPP // Ribosomal_Proteins /// CR541974 // GenMAPP // Ribosomal_Proteins	2197///	http://www.ncbi.nlm.nih.gov/gene/?term=2197	7949377	NM_001997	7949377		-0.25181	-0.481719	-0.733529	-0.25181	-0.481719	-0.733529
8031825	1341.52	1176.68	1620.01	1374.9	10.3897	10.2005	10.6618	10.4251	ZNF552|ZNF814|ZNF587		79818///730051///84914///	http://www.ncbi.nlm.nih.gov/gene/?term=79818 http://www.ncbi.nlm.nih.gov/gene/?term=730051 http://www.ncbi.nlm.nih.gov/gene/?term=84914	8031825	NM_024762|NM_001144989	8031825		-0.272134	-0.461275	-0.733409	-0.272134	-0.461275	-0.733409
8012856	2621.32	2152.18	3062.56	3110.67	11.3561	11.0716	11.5805	11.603	ELAC2		60528///	http://www.ncbi.nlm.nih.gov/gene/?term=60528	8012856	NM_018127|NM_173717|NM_001165962	8012856		-0.224447	-0.508938	-0.733385	-0.224447	-0.508938	-0.733385
8063382	1041.96	617.343	1034.12	882.071	10.0251	9.26993	10.0142	9.78475	SNAI1		6615///	http://www.ncbi.nlm.nih.gov/gene/?term=6615	8063382	NM_005985	8063382		0.010899	-0.744264	-0.733365	0.010899	-0.744264	-0.733365
8047265	628.217	535.962	748.136	667.143	9.29512	9.06599	9.54716	9.38185	C2orf47|C2orf60		79568///129450///	http://www.ncbi.nlm.nih.gov/gene/?term=79568 http://www.ncbi.nlm.nih.gov/gene/?term=129450	8047265	NM_024520|NR_004862|NM_001039693	8047265		-0.252038	-0.481168	-0.733206	-0.252038	-0.481168	-0.733206
8066757	379.649	258.385	403.781	474.34	8.56852	8.01338	8.65743	8.88978	SLC13A3		64849///	http://www.ncbi.nlm.nih.gov/gene/?term=64849	8066757	NM_022829|NM_001011554|NM_001193339|NM_001193340|NM_001193342	8066757		-0.0889075	-0.64405	-0.732958	-0.0889075	-0.64405	-0.732958
8037767	437.209	403.31	541.164	555.03	8.77218	8.65574	9.07992	9.11642	PNMAL1		55228///	http://www.ncbi.nlm.nih.gov/gene/?term=55228	8037767	NM_018215|NM_001103149	8037767		-0.307745	-0.424179	-0.731924	-0.307745	-0.424179	-0.731924
8098924	1274.06	1098.37	1524.46	1402.66	10.3152	10.1011	10.5741	10.454	LETM1		3954///	http://www.ncbi.nlm.nih.gov/gene/?term=3954	8098924	NM_012318	8098924		-0.258869	-0.472936	-0.731805	-0.258869	-0.472936	-0.731805
8072979	2755.74	2119.61	3114.34	2862.06	11.4282	11.0496	11.6047	11.4828	POLR2F		5435///	http://www.ncbi.nlm.nih.gov/gene/?term=5435	8072979	NM_021974	8072979		-0.17649	-0.555131	-0.731621	-0.17649	-0.555131	-0.731621
7917472	2172.24	1403.91	2249.85	2349.71	11.085	10.4552	11.1356	11.1983	GTF2B	NM_001514 // GenMAPP // RNA_transcription_Reactome /// BC020597 // GenMAPP // RNA_transcription_Reactome /// M76766 // GenMAPP // RNA_transcription_Reactome /// AK289822 // GenMAPP // RNA_transcription_Reactome /// AB451296 // GenMAPP // RNA_transcription_Reactome /// X59268 // GenMAPP // RNA_transcription_Reactome	2959///	http://www.ncbi.nlm.nih.gov/gene/?term=2959	7917472	NM_001514	7917472		-0.050648	-0.68038	-0.731028	-0.050648	-0.68038	-0.731028
7907349	84.8885	78.1633	104.929	76.6221	6.4075	6.28842	6.71327	6.25969					7907349		7907349		-0.305776	-0.424853	-0.730629	-0.305776	-0.424853	-0.730629
7945539	548.317	407.868	609.117	547.585	9.09887	8.67196	9.25057	9.09694	SLC25A22		79751///	http://www.ncbi.nlm.nih.gov/gene/?term=79751	7945539	NM_024698|NM_001191060|NM_001191061	7945539		-0.151708	-0.578615	-0.730323	-0.151708	-0.578615	-0.730323
7944302	280.711	197.166	302.963	277.79	8.13294	7.62327	8.243	8.11785	PHLDB1		23187///	http://www.ncbi.nlm.nih.gov/gene/?term=23187	7944302	NM_015157|NM_001144758|NM_001144759	7944302		-0.110057	-0.619732	-0.729789	-0.110057	-0.619732	-0.729789
8004867	754.429	685.838	926.31	884.965	9.55924	9.42172	9.85535	9.78948	NDEL1		81565///	http://www.ncbi.nlm.nih.gov/gene/?term=81565	8004867	NM_001025579|NM_030808	8004867		-0.296111	-0.433627	-0.729738	-0.296111	-0.433627	-0.729738
8124622	143.71	160.013	195.272	155.824	7.16701	7.32204	7.60934	7.28378	ZNF311		282890///	http://www.ncbi.nlm.nih.gov/gene/?term=282890	8124622	NM_001010877	8124622		-0.442329	-0.287298	-0.729626	-0.442329	-0.287298	-0.729626
7941707	414.304	361.981	498.566	479.139	8.69455	8.49977	8.96164	8.9043	RBM14		10432///	http://www.ncbi.nlm.nih.gov/gene/?term=10432	7941707	NM_006328	7941707		-0.267094	-0.461871	-0.728965	-0.267094	-0.461871	-0.728965
7948643	338.13	445.852	499.823	432.384	8.40144	8.80042	8.96527	8.75617	RAB3IL1		5866///	http://www.ncbi.nlm.nih.gov/gene/?term=5866	7948643	NM_013401	7948643		-0.563837	-0.164852	-0.728689	-0.563837	-0.164852	-0.728689
7948088	1218.46	881.348	1333.81	1330.98	10.2508	9.78357	10.3813	10.3783	SLC25A33		84275///	http://www.ncbi.nlm.nih.gov/gene/?term=84275	7948088	NM_032315	7948088		-0.130497	-0.597773	-0.72827	-0.130497	-0.597773	-0.72827
8178275	143.441	159.961	194.938	155.438	7.16432	7.32158	7.60687	7.28019	ZNF311		282890///	http://www.ncbi.nlm.nih.gov/gene/?term=282890	8178275	NM_001010877	8178275		-0.442552	-0.285294	-0.727846	-0.442552	-0.285294	-0.727846
7983298	348.32	374.926	465.035	314.124	8.44427	8.55046	8.8612	8.29519	C15orf63|SERF2		25764///10169///	http://www.ncbi.nlm.nih.gov/gene/?term=25764 http://www.ncbi.nlm.nih.gov/gene/?term=10169	7983298	NM_016400	7983298		-0.416926	-0.310734	-0.72766	-0.416926	-0.310734	-0.72766
7923698	50.6943	68.9553	76.0806	92.1568	5.66375	6.10759	6.24946	6.52602					7923698		7923698		-0.585705	-0.141866	-0.727571	-0.585705	-0.141866	-0.727571
8084634	1216.94	1393.84	1675.21	1319.18	10.249	10.4448	10.7101	10.3654	DNAJB11		51726///	http://www.ncbi.nlm.nih.gov/gene/?term=51726	8084634	NM_016306	8084634		-0.461078	-0.265273	-0.726351	-0.461078	-0.265273	-0.726351
7899096	1183.18	866.876	1302.59	1191.22	10.2085	9.75968	10.3472	10.2182	ZNF593		51042///	http://www.ncbi.nlm.nih.gov/gene/?term=51042	7899096	NM_015871	7899096		-0.13871	-0.58748	-0.72619	-0.13871	-0.58748	-0.72619
8175732	447.012	753.499	746.427	831.821	8.80417	9.55746	9.54386	9.70013	MAGEA2|MAGEA2B		4101///266740///	http://www.ncbi.nlm.nih.gov/gene/?term=4101 http://www.ncbi.nlm.nih.gov/gene/?term=266740	8175732	NM_175742|NM_175743|NM_005361|NM_153488|NM_001166387|NM_001166386	8175732		-0.739688	0.013605	-0.726083	-0.739688	0.013605	-0.726083
7973826	255.115	232.262	313.06	279.643	7.99501	7.85961	8.2903	8.12744	NUBPL		80224///	http://www.ncbi.nlm.nih.gov/gene/?term=80224	7973826	NM_025152	7973826		-0.295289	-0.430684	-0.725973	-0.295289	-0.430684	-0.725973
7971163	905.368	821.868	1109.37	938.118	9.82236	9.68276	10.1155	9.87363					7971163	NR_033356	7971163		-0.293162	-0.432759	-0.725921	-0.293162	-0.432759	-0.725921
8057744	804.854	1182.98	1254.74	1300.4	9.65258	10.2082	10.2932	10.3447	STAT1		6772///	http://www.ncbi.nlm.nih.gov/gene/?term=6772	8057744	NM_007315|NM_139266	8057744		-0.640591	-0.084969	-0.72556	-0.640591	-0.084969	-0.72556
8073032	1066.2	840.063	1216.91	1197.84	10.0583	9.71435	10.249	10.2262	TOMM22		56993///	http://www.ncbi.nlm.nih.gov/gene/?term=56993	8073032	NM_020243	8073032		-0.19074	-0.534648	-0.725387	-0.19074	-0.534648	-0.725387
8095680	85.4881	74.7557	102.788	136.4	6.41765	6.22411	6.68352	7.0917	IL8		3576///	http://www.ncbi.nlm.nih.gov/gene/?term=3576	8095680	NM_000584	8095680		-0.265869	-0.45941	-0.725279	-0.265869	-0.45941	-0.725279
8170562	448.625	758.171	749.841	836.517	8.80937	9.56638	9.55044	9.70825	MAGEA2|MAGEA2B		4101///266740///	http://www.ncbi.nlm.nih.gov/gene/?term=4101 http://www.ncbi.nlm.nih.gov/gene/?term=266740	8170562	NM_175742|NM_175743|NM_005361|NM_153488|NM_001166387|NM_001166386	8170562		-0.741076	0.015937	-0.725139	-0.741076	0.015937	-0.725139
7934297	93.6968	89.7316	117.874	81.6212	6.54993	6.48754	6.8811	6.35087					7934297		7934297		-0.331173	-0.393557	-0.72473	-0.331173	-0.393557	-0.72473
7995843	4891.18	4268.24	5873.56	5530.63	12.256	12.0594	12.52	12.4332	NUP93		9688///	http://www.ncbi.nlm.nih.gov/gene/?term=9688	7995843	NM_014669	7995843		-0.264055	-0.460596	-0.724651	-0.264055	-0.460596	-0.724651
7975976	1275.13	1312.37	1662.61	1367.39	10.3164	10.358	10.6992	10.4172	AHSA1		10598///	http://www.ncbi.nlm.nih.gov/gene/?term=10598	7975976	NM_012111	7975976		-0.382808	-0.341278	-0.724086	-0.382808	-0.341278	-0.724086
7987361	731.946	706.69	924.309	862.908	9.51559	9.46493	9.85223	9.75306	ZNF770		54989///	http://www.ncbi.nlm.nih.gov/gene/?term=54989	7987361	NM_014106	7987361		-0.336638	-0.387298	-0.723936	-0.336638	-0.387298	-0.723936
7917052	38.724	46.8843	54.7483	64.7033	5.27515	5.55103	5.77474	6.01577	SLC44A5		204962///	http://www.ncbi.nlm.nih.gov/gene/?term=204962	7917052	NM_152697|NM_001130058	7917052		-0.499588	-0.22371	-0.723298	-0.499588	-0.22371	-0.723298
7951325	1928.16	2141.11	2609.21	2496.97	10.913	11.0641	11.3494	11.286	DCUN1D5		84259///	http://www.ncbi.nlm.nih.gov/gene/?term=84259	7951325	NM_032299	7951325		-0.436391	-0.285258	-0.721649	-0.436391	-0.285258	-0.721649
7930921	943.68	1073.67	1292.52	855.739	9.88215	10.0683	10.336	9.74103	BAG3		9531///	http://www.ncbi.nlm.nih.gov/gene/?term=9531	7930921	NM_004281	7930921		-0.453818	-0.267637	-0.721455	-0.453818	-0.267637	-0.721455
8049123	59.4487	55.7597	73.9292	59.0955	5.89357	5.80115	6.20807	5.88498	ALPP		250///	http://www.ncbi.nlm.nih.gov/gene/?term=250	8049123	NM_001632	8049123		-0.314499	-0.40692	-0.721419	-0.314499	-0.40692	-0.721419
8002865	408.617	403.394	521.259	432.899	8.67461	8.65604	9.02586	8.75789	CFDP1|C17orf60		10428///284021///	http://www.ncbi.nlm.nih.gov/gene/?term=10428 http://www.ncbi.nlm.nih.gov/gene/?term=284021	8002865	NM_006324	8002865		-0.35125	-0.369812	-0.721062	-0.35125	-0.369812	-0.721062
7902227	1127.79	922.921	1309.75	1118.35	10.1393	9.85006	10.3551	10.1272	GADD45A	M60974 // GenMAPP // Cell_cycle_KEGG /// M60974 // GenMAPP // G1_to_S_cell_cycle_Reactome	1647///	http://www.ncbi.nlm.nih.gov/gene/?term=1647	7902227	NM_001924	7902227		-0.215793	-0.505015	-0.720808	-0.215793	-0.505015	-0.720808
8175747	1227.09	2150.32	2084.69	2166.22	10.261	11.0703	11.0256	11.081	MAGEA3|MAGEA6		4102///4105///	http://www.ncbi.nlm.nih.gov/gene/?term=4102 http://www.ncbi.nlm.nih.gov/gene/?term=4105	8175747	NM_005362|NM_005363|NM_175868	8175747		-0.764585	0.044722	-0.719863	-0.764585	0.044722	-0.719863
7942204	1260.2	1226.32	1595.37	1314.65	10.2994	10.2601	10.6397	10.3605	CTTN		2017///	http://www.ncbi.nlm.nih.gov/gene/?term=2017	7942204	NM_005231|NM_138565|NM_001184740	7942204		-0.340232	-0.379552	-0.719784	-0.340232	-0.379552	-0.719784
7934278	776.923	708.803	952.245	800.949	9.60163	9.46924	9.89519	9.64557	P4HA1		5033///	http://www.ncbi.nlm.nih.gov/gene/?term=5033	7934278	NM_000917|NM_001017962|NM_001142595|NM_001142596	7934278		-0.293561	-0.425948	-0.719509	-0.293561	-0.425948	-0.719509
7965264	267.442	244.831	328.328	306.973	8.06308	7.93564	8.35899	8.26197	CEP290|C12orf29		80184///91298///	http://www.ncbi.nlm.nih.gov/gene/?term=80184 http://www.ncbi.nlm.nih.gov/gene/?term=91298	7965264	NM_025114|NM_001009894	7965264		-0.295912	-0.423351	-0.719263	-0.295912	-0.423351	-0.719263
8139820	238.814	252.634	315.162	282.855	7.89975	7.98091	8.29995	8.14392	ZNF680		340252///	http://www.ncbi.nlm.nih.gov/gene/?term=340252	8139820	NM_178558|NM_001130022	8139820		-0.400203	-0.319042	-0.719245	-0.400203	-0.319042	-0.719245
7906863	2761.77	2161.49	3134.16	3254.95	11.4314	11.0778	11.6139	11.6684	UAP1		6675///	http://www.ncbi.nlm.nih.gov/gene/?term=6675	7906863	NM_003115	7906863		-0.182489	-0.536054	-0.718543	-0.182489	-0.536054	-0.718543
8104422	3019.25	2514.52	3534.08	3388.53	11.56	11.2961	11.7871	11.7264	MTRR		4552///	http://www.ncbi.nlm.nih.gov/gene/?term=4552	8104422	NM_002454|NM_024010	8104422		-0.227145	-0.491048	-0.718193	-0.227145	-0.491048	-0.718193
8142332	240.66	208.767	287.469	262.122	7.91085	7.70575	8.16726	8.0341	IMMP2L		83943///	http://www.ncbi.nlm.nih.gov/gene/?term=83943	8142332	NM_032549	8142332		-0.256411	-0.461515	-0.717926	-0.256411	-0.461515	-0.717926
8087568	296.281	231.272	335.71	306.737	8.21082	7.85345	8.39107	8.26086	MON1A		84315///	http://www.ncbi.nlm.nih.gov/gene/?term=84315	8087568	NM_032355|NM_001142501	8087568		-0.180252	-0.537624	-0.717876	-0.180252	-0.537624	-0.717876
8039892	56.0135	53.7576	70.3682	49.6474	5.8077	5.7484	6.13685	5.63365	KIR2DS5|KIR2DS3		3810///3808///	http://www.ncbi.nlm.nih.gov/gene/?term=3810 http://www.ncbi.nlm.nih.gov/gene/?term=3808	8039892	NM_014513|NM_012313	8039892		-0.329151	-0.388457	-0.717608	-0.329151	-0.388457	-0.717608
8014749	1061.74	952.055	1289.26	1171.52	10.0522	9.8949	10.3323	10.1942	RPL23|SNORA21	BC104651 // GenMAPP // Ribosomal_Proteins /// BC106061 // GenMAPP // Ribosomal_Proteins /// BC010114 // GenMAPP // Ribosomal_Proteins /// BC062716 // GenMAPP // Ribosomal_Proteins /// X55954 // GenMAPP // Ribosomal_Proteins /// AK129836 // GenMAPP // Ribosomal_Proteins	9349///619505///	http://www.ncbi.nlm.nih.gov/gene/?term=9349 http://www.ncbi.nlm.nih.gov/gene/?term=619505	8014749	NM_000978	8014749		-0.280106	-0.437426	-0.717532	-0.280106	-0.437426	-0.717532
8063380	81.3799	76.0793	100.895	95.9519	6.3466	6.24943	6.65672	6.58424					8063380		8063380		-0.310118	-0.407287	-0.717405	-0.310118	-0.407287	-0.717405
8026090	580.846	588.566	749.663	665.347	9.18201	9.20106	9.5501	9.37796	GCDH		2639///	http://www.ncbi.nlm.nih.gov/gene/?term=2639	8026090	NM_000159|NM_013976	8026090		-0.368086	-0.349039	-0.717125	-0.368086	-0.349039	-0.717125
8004804	1057.94	892.358	1245.72	1161.69	10.047	9.80148	10.2828	10.182	PFAS		5198///	http://www.ncbi.nlm.nih.gov/gene/?term=5198	8004804	NM_012393	8004804		-0.235727	-0.481289	-0.717016	-0.235727	-0.481289	-0.717016
8163000	263.093	179.446	278.573	198.407	8.03943	7.4874	8.12191	7.63232					8163000		8163000		-0.082485	-0.63451	-0.716995	-0.082485	-0.63451	-0.716995
8066254	883.235	831.702	1098.83	825.4	9.78665	9.69992	10.1017	9.68895					8066254		8066254		-0.315096	-0.401826	-0.716922	-0.315096	-0.401826	-0.716922
7960365	387.698	200.294	357.248	327.085	8.59879	7.64597	8.48078	8.35352	EFCAB4B		84766///	http://www.ncbi.nlm.nih.gov/gene/?term=84766	7960365	NM_001144958	7960365		0.118007	-0.834806	-0.716799	0.118007	-0.834806	-0.716799
7905067	1647.12	1724.74	2160.68	1507.4	10.6857	10.7522	11.0773	10.5578	HIST2H4A|HIST2H4B		8370///554313///	http://www.ncbi.nlm.nih.gov/gene/?term=8370 http://www.ncbi.nlm.nih.gov/gene/?term=554313	7905067	NM_003548|NM_001034077	7905067		-0.391543	-0.325106	-0.716649	-0.391543	-0.325106	-0.716649
7945740	1527.04	1418.4	1886.62	1563.01	10.5765	10.4701	10.8816	10.6101	RPL26L1		51121///	http://www.ncbi.nlm.nih.gov/gene/?term=51121	7945740	NM_016093	7945740		-0.305073	-0.411541	-0.716614	-0.305073	-0.411541	-0.716614
8095894	463.908	339.019	508.377	594.198	8.85769	8.40522	8.98976	9.2148	MRPL1		65008///	http://www.ncbi.nlm.nih.gov/gene/?term=65008	8095894	NM_020236	8095894		-0.132061	-0.584535	-0.716596	-0.132061	-0.584535	-0.716596
8033319	128.756	130.982	166.434	144.841	7.0085	7.03322	7.37881	7.17833	SH2D3A		10045///	http://www.ncbi.nlm.nih.gov/gene/?term=10045	8033319	NM_005490	8033319		-0.370311	-0.345586	-0.715896	-0.370311	-0.345586	-0.715896
8058373	2468.89	2129.46	2938.43	2872.9	11.2696	11.0563	11.5208	11.4883	WDR12		55759///	http://www.ncbi.nlm.nih.gov/gene/?term=55759	8058373	NM_018256	8058373		-0.251185	-0.464557	-0.715742	-0.251185	-0.464557	-0.715742
8051622	1668.88	1708.04	2163.53	1971.39	10.7047	10.7381	11.0792	10.945	SRSF7	AK091425 // GenMAPP // mRNA_processing_Reactome	6432///	http://www.ncbi.nlm.nih.gov/gene/?term=6432	8051622	NM_001031684|NM_001195446	8051622		-0.374513	-0.341045	-0.715558	-0.374513	-0.341045	-0.715558
7903457	434.242	364.904	510.092	420.868	8.76236	8.51137	8.99461	8.71722	PRMT6		55170///	http://www.ncbi.nlm.nih.gov/gene/?term=55170	7903457	NM_018137	7903457		-0.232258	-0.483241	-0.715499	-0.232258	-0.483241	-0.715499
7927649	1771.97	1619.21	2170.46	2131.62	10.7911	10.6611	11.0838	11.0577	CISD1		55847///	http://www.ncbi.nlm.nih.gov/gene/?term=55847	7927649	NM_018464	7927649		-0.292641	-0.422705	-0.715345	-0.292641	-0.422705	-0.715345
8073631	44.1733	41.2628	54.7029	51.9647	5.4651	5.36677	5.77355	5.69946					8073631		8073631		-0.308444	-0.406777	-0.715221	-0.308444	-0.406777	-0.715221
8086880	1249.86	1069.17	1480.63	1416.39	10.2876	10.0623	10.532	10.468	CDC25A	NM_001789 // GenMAPP // Cell_cycle_KEGG /// NM_001789 // GenMAPP // G1_to_S_cell_cycle_Reactome /// NM_201567 // GenMAPP // Cell_cycle_KEGG /// NM_201567 // GenMAPP // G1_to_S_cell_cycle_Reactome /// M81933 // GenMAPP // Cell_cycle_KEGG /// M81933 // GenMAPP // G1_to_S_cell_cycle_Reactome	993///	http://www.ncbi.nlm.nih.gov/gene/?term=993	8086880	NM_001789|NM_201567	8086880		-0.244446	-0.469717	-0.714163	-0.244446	-0.469717	-0.714163
8076344	1017.5	843.478	1186.48	1124.99	9.99081	9.72021	10.2125	10.1357	POLR3H	NM_001018050 // GenMAPP // RNA_transcription_Reactome /// NM_138338 // GenMAPP // RNA_transcription_Reactome /// NM_001018052 // GenMAPP // RNA_transcription_Reactome /// BC088367 // GenMAPP // RNA_transcription_Reactome /// BC017248 // GenMAPP // RNA_transcription_Reactome /// AY092087 // GenMAPP // RNA_transcription_Reactome /// CR456459 // GenMAPP // RNA_transcription_Reactome	171568///	http://www.ncbi.nlm.nih.gov/gene/?term=171568	8076344	NM_001018050|NM_138338|NM_001018052	8076344		-0.221665	-0.492269	-0.713934	-0.221665	-0.492269	-0.713934
8173928	21.8946	22.5165	28.4363	22.8673	4.4525	4.49291	4.82966	4.51522					8173928		8173928		-0.377161	-0.336753	-0.713914	-0.377161	-0.336753	-0.713914
7936817	417.666	504.923	588.141	521.454	8.70621	8.97992	9.20002	9.0264	C10orf88		80007///	http://www.ncbi.nlm.nih.gov/gene/?term=80007	7936817	NM_024942	7936817		-0.493811	-0.220098	-0.713909	-0.493811	-0.220098	-0.713909
8120362	69.5543	63.5121	85.1183	76.0225	6.12007	5.98896	6.4114	6.24835	BEND6		221336///	http://www.ncbi.nlm.nih.gov/gene/?term=221336	8120362	NM_152731	8120362		-0.291329	-0.422437	-0.713766	-0.291329	-0.422437	-0.713766
7919627	1646.87	1723.62	2157.57	1505.6	10.6855	10.7512	11.0752	10.5561	HIST2H4A|HIST2H4B		8370///554313///	http://www.ncbi.nlm.nih.gov/gene/?term=8370 http://www.ncbi.nlm.nih.gov/gene/?term=554313	7919627	NM_003548|NM_001034077	7919627		-0.389681	-0.323966	-0.713647	-0.389681	-0.323966	-0.713647
8057933	930.739	1007.72	1240.1	1166.38	9.86223	9.97687	10.2762	10.1878	GTF3C3		9330///	http://www.ncbi.nlm.nih.gov/gene/?term=9330	8057933	NM_012086	8057933		-0.414003	-0.299363	-0.713366	-0.414003	-0.299363	-0.713366
7928589	3636.43	3098.18	4297.61	4021.25	11.8283	11.5972	12.0693	11.9734	PPIF		10105///	http://www.ncbi.nlm.nih.gov/gene/?term=10105	7928589	NM_005729	7928589		-0.241008	-0.472113	-0.713121	-0.241008	-0.472113	-0.713121
7972737	304.562	367.865	428.512	367.1	8.25059	8.52303	8.74319	8.52003	LIG4		3981///	http://www.ncbi.nlm.nih.gov/gene/?term=3981	7972737	NM_002312|NM_001098268|NM_206937	7972737		-0.492597	-0.220159	-0.712756	-0.492597	-0.220159	-0.712756
7913110	2672	1905.82	2888.73	3040.01	11.3837	10.8962	11.4962	11.5699	KIAA0090		23065///	http://www.ncbi.nlm.nih.gov/gene/?term=23065	7913110		7913110		-0.112513	-0.600025	-0.712538	-0.112513	-0.600025	-0.712538
7902396	368.609	319.876	439.563	430.606	8.52595	8.32137	8.77993	8.75022	SNORD45C		692085///	http://www.ncbi.nlm.nih.gov/gene/?term=692085	7902396	NR_003042	7902396		-0.253978	-0.458558	-0.712536	-0.253978	-0.458558	-0.712536
7925755	53.8252	56.8309	70.7953	64.6119	5.75021	5.8286	6.14558	6.01373	OR2T11		127077///	http://www.ncbi.nlm.nih.gov/gene/?term=127077	7925755	NM_001001964	7925755		-0.395371	-0.316977	-0.712348	-0.395371	-0.316977	-0.712348
8065165	1667.32	1425.65	1973.34	2033.96	10.7033	10.4774	10.9464	10.9901	SNX5		27131///	http://www.ncbi.nlm.nih.gov/gene/?term=27131	8065165	NM_152227|NM_014426	8065165		-0.24311	-0.469019	-0.712129	-0.24311	-0.469019	-0.712129
7958011	152.211	134.064	182.814	165.207	7.24993	7.06678	7.51424	7.36813					7958011		7958011		-0.264304	-0.447458	-0.711762	-0.264304	-0.447458	-0.711762
8081069	262.578	319.191	370.463	320.526	8.0366	8.31827	8.53318	8.3243	ZNF654|CGGBP1		55279///8545///	http://www.ncbi.nlm.nih.gov/gene/?term=55279 http://www.ncbi.nlm.nih.gov/gene/?term=8545	8081069	NM_018293|NM_001195308	8081069		-0.496584	-0.214911	-0.711495	-0.496584	-0.214911	-0.711495
7999317	332.621	339.832	430.176	352.489	8.37773	8.40868	8.74878	8.46143	TMEM186		25880///	http://www.ncbi.nlm.nih.gov/gene/?term=25880	7999317	NM_015421	7999317		-0.371049	-0.340106	-0.711155	-0.371049	-0.340106	-0.711155
8174937	179.938	57.6468	130.302	213.328	7.49136	5.84917	7.02572	7.73693	ODZ1		10178///	http://www.ncbi.nlm.nih.gov/gene/?term=10178	8174937	NM_001163278|NM_001163279|NM_014253	8174937		0.465639	-1.17655	-0.710912	0.465639	-1.17655	-0.710912
8030035	2002.23	1596.54	2287.15	2374.97	10.9674	10.6407	11.1593	11.2137	GRWD1		83743///	http://www.ncbi.nlm.nih.gov/gene/?term=83743	8030035	NM_031485	8030035		-0.191941	-0.518599	-0.71054	-0.191941	-0.518599	-0.71054
8164362	638.388	647.179	822.193	667.211	9.31829	9.33802	9.68333	9.382	PTGES2		80142///	http://www.ncbi.nlm.nih.gov/gene/?term=80142	8164362	NM_025072|NR_027811|NR_027812	8164362		-0.365044	-0.345312	-0.710356	-0.365044	-0.345312	-0.710356
8009299	60.9563	47.6618	68.9343	63.1148	5.9297	5.57476	6.10715	5.97991					8009299		8009299		-0.177446	-0.532389	-0.709835	-0.177446	-0.532389	-0.709835
7908409	136.902	139.001	176.418	153.657	7.097	7.11895	7.46285	7.26357	RGS2	NM_002923 // GenMAPP // Calcium_regulation_in_cardiac_cells /// NM_002923 // GenMAPP // Smooth_muscle_contraction /// BC042755 // GenMAPP // Calcium_regulation_in_cardiac_cells /// BC042755 // GenMAPP // Smooth_muscle_contraction	5997///	http://www.ncbi.nlm.nih.gov/gene/?term=5997	7908409	NM_002923	7908409		-0.365854	-0.343899	-0.709754	-0.365854	-0.343899	-0.709754
8058973	715.751	671.511	886.583	785.588	9.48331	9.39127	9.79211	9.61763	ZNF142		7701///	http://www.ncbi.nlm.nih.gov/gene/?term=7701	8058973	NM_001105537	8058973		-0.308797	-0.400844	-0.709641	-0.308797	-0.400844	-0.709641
7981951	75.3493	81.1689	99.9813	109.593	6.23552	6.34286	6.64359	6.77602	SNORD116-2		100033414///	http://www.ncbi.nlm.nih.gov/gene/?term=100033414	7981951	NR_003317	7981951		-0.408064	-0.30073	-0.708794	-0.408064	-0.30073	-0.708794
7942592	731.91	435.472	721.738	684.487	9.51552	8.76644	9.49533	9.41888	SNORD15A		6079///	http://www.ncbi.nlm.nih.gov/gene/?term=6079	7942592	NR_000005	7942592		0.02019	-0.728896	-0.708706	0.02019	-0.728896	-0.708706
8170553	1085.19	1784.45	1778.87	1808.49	10.0837	10.8013	10.7967	10.8206	MAGEA6|MAGEA3		4105///4102///	http://www.ncbi.nlm.nih.gov/gene/?term=4105 http://www.ncbi.nlm.nih.gov/gene/?term=4102	8170553	NM_175868|NM_005362|NM_005363	8170553		-0.71302	0.004521	-0.708499	-0.71302	0.004521	-0.708499
7969428	2001.05	2085.21	2611.15	2573.23	10.9665	11.026	11.3505	11.3294	UCHL3		7347///	http://www.ncbi.nlm.nih.gov/gene/?term=7347	7969428	NM_006002	7969428		-0.38393	-0.324494	-0.708424	-0.38393	-0.324494	-0.708424
7938422	2102.07	2292.07	2805.76	2378.18	11.0376	11.1624	11.4542	11.2156	CTR9		9646///	http://www.ncbi.nlm.nih.gov/gene/?term=9646	7938422	NM_014633	7938422		-0.416582	-0.291739	-0.708321	-0.416582	-0.291739	-0.708321
7965150	35.1235	33.1973	43.6369	32.7808	5.13436	5.05299	5.44747	5.03478					7965150		7965150		-0.31311	-0.39448	-0.70759	-0.31311	-0.39448	-0.70759
7911231	180.549	240.888	266.506	246.832	7.49624	7.91222	8.05802	7.94738	OR2W3		343171///	http://www.ncbi.nlm.nih.gov/gene/?term=343171	7911231	NM_001001957	7911231		-0.561779	-0.145801	-0.70758	-0.561779	-0.145801	-0.70758
7914218	799.94	786.675	1013.66	917.342	9.64375	9.61962	9.98536	9.84131	TAF12	BC011986 // GenMAPP // RNA_transcription_Reactome	6883///	http://www.ncbi.nlm.nih.gov/gene/?term=6883	7914218	NM_001135218|NM_005644	7914218		-0.341607	-0.365732	-0.707339	-0.341607	-0.365732	-0.707339
7907353	922.669	1081.86	1276.41	1306.34	9.84967	10.0793	10.3179	10.3513	METTL13		51603///	http://www.ncbi.nlm.nih.gov/gene/?term=51603	7907353	NM_015935|NM_014955|NM_001007239	7907353		-0.468204	-0.238568	-0.706772	-0.468204	-0.238568	-0.706772
7941702	416.499	365.035	498.108	487.518	8.70217	8.51189	8.96031	8.92931	RBM14		10432///	http://www.ncbi.nlm.nih.gov/gene/?term=10432	7941702	NM_006328	7941702		-0.258145	-0.448424	-0.706569	-0.258145	-0.448424	-0.706569
8074481	801.406	619.81	900.191	843.773	9.64639	9.27568	9.81409	9.72071	GNB1L|C22orf29		54584///79680///	http://www.ncbi.nlm.nih.gov/gene/?term=54584 http://www.ncbi.nlm.nih.gov/gene/?term=79680	8074481	NM_053004|NM_024627	8074481		-0.167698	-0.538406	-0.706104	-0.167698	-0.538406	-0.706104
7947989	527.536	411.834	595.318	563.098	9.04313	8.68592	9.21752	9.13724					7947989		7947989		-0.174391	-0.531598	-0.705989	-0.174391	-0.531598	-0.705989
8155794	213.532	210.26	270.627	221.151	7.73831	7.71603	8.08016	7.78889	C9orf85		138241///	http://www.ncbi.nlm.nih.gov/gene/?term=138241	8155794	NM_182505	8155794		-0.341851	-0.364129	-0.70598	-0.341851	-0.364129	-0.70598
8172654	85.6323	101.587	119.119	112.19	6.42008	6.66657	6.89626	6.8098	LOC158572		158572///	http://www.ncbi.nlm.nih.gov/gene/?term=158572	8172654	NR_026742	8172654		-0.476179	-0.229692	-0.705871	-0.476179	-0.229692	-0.705871
8069003	1309.38	1011.17	1469.26	1381.39	10.3547	9.9818	10.5209	10.4319	PWP2		5822///	http://www.ncbi.nlm.nih.gov/gene/?term=5822	8069003	NM_005049	8069003		-0.166208	-0.539067	-0.705275	-0.166208	-0.539067	-0.705275
8144526	41.2633	37.3788	50.1461	40.4002	5.36679	5.22415	5.64807	5.33629					8144526		8144526		-0.28128	-0.423917	-0.705197	-0.28128	-0.423917	-0.705197
8022927	374.808	341.343	456.671	438.6	8.55001	8.41508	8.83501	8.77676	SLC39A6		25800///	http://www.ncbi.nlm.nih.gov/gene/?term=25800	8022927	NM_012319|NM_001099406	8022927		-0.285001	-0.419934	-0.704935	-0.285001	-0.419934	-0.704935
7999596	1667.23	1459.22	1991.39	1989.26	10.7032	10.511	10.9596	10.958	KIAA2013|LOC728138		90231///728138///	http://www.ncbi.nlm.nih.gov/gene/?term=90231 http://www.ncbi.nlm.nih.gov/gene/?term=728138	7999596	NM_138346	7999596		-0.25632	-0.448577	-0.704897	-0.25632	-0.448577	-0.704897
8080093	412.07	375.138	501.969	462.865	8.68675	8.55128	8.97146	8.85445	RBM15B|VPRBP		29890///9730///	http://www.ncbi.nlm.nih.gov/gene/?term=29890 http://www.ncbi.nlm.nih.gov/gene/?term=9730	8080093	NM_013286|NM_014703|NM_001171904	8080093		-0.284709	-0.420179	-0.704888	-0.284709	-0.420179	-0.704888
8055965	59.1719	60.7629	76.5287	65.7746	5.88684	5.92512	6.25793	6.03946					8055965		8055965		-0.371089	-0.332809	-0.703898	-0.371089	-0.332809	-0.703898
8077250	1413.97	1008.02	1523.4	1349.44	10.4655	9.97731	10.5731	10.3981	THAP4		51078///	http://www.ncbi.nlm.nih.gov/gene/?term=51078	8077250	NM_015963|NM_001164356	8077250		-0.10755	-0.595772	-0.703322	-0.10755	-0.595772	-0.703322
8071259	1044.21	634.207	1038.24	1315.62	10.0282	9.30881	10.0199	10.3615	SEPT5|GP1BB		5413///2812///	http://www.ncbi.nlm.nih.gov/gene/?term=5413 http://www.ncbi.nlm.nih.gov/gene/?term=2812	8071259	NM_002688|NM_000407	8071259		0.008274	-0.711119	-0.702845	0.008274	-0.711119	-0.702845
8066117	462.734	577.818	659.702	638.846	8.85404	9.17447	9.36567	9.31932	SAMHD1|C20orf118		25939///140711///	http://www.ncbi.nlm.nih.gov/gene/?term=25939 http://www.ncbi.nlm.nih.gov/gene/?term=140711	8066117	NM_015474|NM_080628	8066117		-0.51163	-0.1912	-0.70283	-0.51163	-0.1912	-0.70283
8157761	383.467	401.053	500.286	464.582	8.58296	8.64765	8.96661	8.85979	NEK6		10783///	http://www.ncbi.nlm.nih.gov/gene/?term=10783	8157761	NM_001145001|NM_014397|NM_001166167|NM_001166171|NM_001166169|NM_001166168|NM_001166170	8157761		-0.38365	-0.318957	-0.702607	-0.38365	-0.318957	-0.702607
7938420	52.6377	49.8607	65.3527	64.2426	5.71802	5.63983	6.03017	6.00546					7938420		7938420		-0.31215	-0.390345	-0.702495	-0.31215	-0.390345	-0.702495
7918620	116.054	77.402	120.9	113.342	6.85865	6.2743	6.91767	6.82454	FLJ36116		388666///	http://www.ncbi.nlm.nih.gov/gene/?term=388666	7918620		7918620		-0.0590187	-0.643373	-0.702392	-0.0590187	-0.643373	-0.702392
7931081	859.054	464.304	805.481	491.302	9.74661	8.85893	9.65371	8.94047	PLEKHA1		59338///	http://www.ncbi.nlm.nih.gov/gene/?term=59338	7931081	NM_021622|NM_001001974|NM_001195608	7931081		0.0928975	-0.79478	-0.701883	0.0928975	-0.79478	-0.701883
8020903	2480.65	1178.94	2180.71	1798.25	11.2765	10.2033	11.0906	10.8124	GALNT1		2589///	http://www.ncbi.nlm.nih.gov/gene/?term=2589	8020903	NM_020474	8020903		0.185918	-0.887312	-0.701394	0.185918	-0.887312	-0.701394
8072009	566.894	462.38	652.829	561.628	9.14693	8.85294	9.35056	9.13347	CRYBB2P1		1416///	http://www.ncbi.nlm.nih.gov/gene/?term=1416	8072009	NR_033733|NR_033734	8072009		-0.203627	-0.497625	-0.701252	-0.203627	-0.497625	-0.701252
7950282	178.62	133.565	196.925	183.02	7.48075	7.06139	7.6215	7.51586					7950282		7950282		-0.14075	-0.560106	-0.700856	-0.14075	-0.560106	-0.700856
8060274	1414.2	1008.83	1522.72	1349.95	10.4658	9.97847	10.5724	10.3987	THAP4		51078///	http://www.ncbi.nlm.nih.gov/gene/?term=51078	8060274	NM_015963|NM_001164356	8060274		-0.106668	-0.593966	-0.700634	-0.106668	-0.593966	-0.700634
8002729	1314.02	1243.34	1629.32	1612.96	10.3598	10.28	10.6701	10.6555	GLG1		2734///	http://www.ncbi.nlm.nih.gov/gene/?term=2734	8002729	NM_001145667|NR_027264|NM_012201|NM_001145666|NR_027265	8002729		-0.310283	-0.390053	-0.700336	-0.310283	-0.390053	-0.700336
8129522	1696.21	1224.46	1836.33	1678.22	10.7281	10.2579	10.8426	10.7127	MED23		9439///	http://www.ncbi.nlm.nih.gov/gene/?term=9439	8129522	NM_004830|NM_015979	8129522		-0.11451	-0.584676	-0.699186	-0.11451	-0.584676	-0.699186
8081546	49.4277	55.5972	66.7776	51.2118	5.62725	5.79694	6.06129	5.6784					8081546		8081546		-0.434045	-0.264352	-0.698396	-0.434045	-0.264352	-0.698396
8161554	616.194	612.673	782.569	624.048	9.26724	9.25897	9.61208	9.28551					8161554		8161554		-0.344835	-0.353102	-0.697937	-0.344835	-0.353102	-0.697937
8068938	1400.09	1174.62	1633.34	1547.44	10.4513	10.198	10.6736	10.5957	RRP1		8568///	http://www.ncbi.nlm.nih.gov/gene/?term=8568	8068938	NM_003683	8068938		-0.222303	-0.47563	-0.697933	-0.222303	-0.47563	-0.697933
7963139	188.001	216.382	256.882	201.004	7.55459	7.75744	8.00496	7.65108	BCDIN3D		144233///	http://www.ncbi.nlm.nih.gov/gene/?term=144233	7963139	NM_181708	7963139		-0.450366	-0.247521	-0.697887	-0.450366	-0.247521	-0.697887
8049042	80.4247	69.2479	95.0452	57.4914	6.32957	6.1137	6.57054	5.84527					8049042		8049042		-0.240975	-0.456843	-0.697818	-0.240975	-0.456843	-0.697818
8142405	153.292	149.41	192.738	159.722	7.26014	7.22314	7.5905	7.31942					8142405		8142405		-0.330357	-0.36736	-0.697716	-0.330357	-0.36736	-0.697716
7938890	664.974	591.018	798.395	781.269	9.37715	9.20706	9.64096	9.60967	PRMT3		10196///	http://www.ncbi.nlm.nih.gov/gene/?term=10196	7938890	NM_005788|NM_001145167|NM_001145166	7938890		-0.263806	-0.4339	-0.697706	-0.263806	-0.4339	-0.697706
8059714	29.1267	31.6618	38.6722	35.83	4.86427	4.98467	5.27323	5.1631					8059714		8059714		-0.408957	-0.288554	-0.697511	-0.408957	-0.288554	-0.697511
8144492	115.6	98.4723	135.866	123.703	6.853	6.62165	7.08604	6.95074	LOC349196		349196///	http://www.ncbi.nlm.nih.gov/gene/?term=349196	8144492	NR_027000	8144492		-0.233042	-0.464393	-0.697436	-0.233042	-0.464393	-0.697436
8076455	976.953	802.235	1127.34	939.824	9.93215	9.64788	10.1387	9.87625	RRP7A|RRP7B		27341///91695///	http://www.ncbi.nlm.nih.gov/gene/?term=27341 http://www.ncbi.nlm.nih.gov/gene/?term=91695	8076455	NM_015703|NR_002184	8076455		-0.20656	-0.490823	-0.697383	-0.20656	-0.490823	-0.697383
8094688	1154.34	1234.83	1520.01	1460.89	10.1728	10.2701	10.5699	10.5126	LIAS		11019///	http://www.ncbi.nlm.nih.gov/gene/?term=11019	8094688	NM_006859|NM_194451	8094688		-0.397019	-0.29977	-0.696789	-0.397019	-0.29977	-0.696789
8027074	1576.5	1491.99	1952.43	1820.15	10.6225	10.543	10.9311	10.8298	UPF1		5976///	http://www.ncbi.nlm.nih.gov/gene/?term=5976	8027074	NM_002911	8027074		-0.308548	-0.38803	-0.696578	-0.308548	-0.38803	-0.696578
7990231	828.943	775.368	1020.61	953.791	9.69513	9.59874	9.99522	9.89753	ADPGK		83440///	http://www.ncbi.nlm.nih.gov/gene/?term=83440	7990231	NR_023318|NM_031284|NR_023319	7990231		-0.300087	-0.396479	-0.696566	-0.300087	-0.396479	-0.696566
8006181	216.993	170.859	245.121	212.305	7.7615	7.41666	7.93735	7.72999					8006181		8006181		-0.175845	-0.520687	-0.696532	-0.175845	-0.520687	-0.696532
8161373	616.04	612.814	782.114	624.041	9.26688	9.2593	9.61124	9.2855					8161373		8161373		-0.344355	-0.351931	-0.696286	-0.344355	-0.351931	-0.696286
8084947	1082.76	999.343	1324.08	1493.34	10.0805	9.96484	10.3708	10.5443	FBXO45		200933///	http://www.ncbi.nlm.nih.gov/gene/?term=200933	8084947	NM_001105573	8084947		-0.29028	-0.40594	-0.69622	-0.29028	-0.40594	-0.69622
8086538	279.066	313.109	376.187	369.106	8.12446	8.29052	8.55531	8.52789	LOC644714		644714///	http://www.ncbi.nlm.nih.gov/gene/?term=644714	8086538		8086538		-0.430844	-0.264785	-0.695629	-0.430844	-0.264785	-0.695629
8002992	86.7613	70.7575	99.6922	112.708	6.43898	6.14481	6.63941	6.81644	C16orf46		123775///	http://www.ncbi.nlm.nih.gov/gene/?term=123775	8002992	NM_152337|NM_001100873	8002992		-0.200429	-0.494598	-0.695027	-0.200429	-0.494598	-0.695027
7911229	180.406	240.888	265.238	246.832	7.4951	7.91222	8.05115	7.94738	OR2W3		343171///	http://www.ncbi.nlm.nih.gov/gene/?term=343171	7911229	NM_001001957	7911229		-0.556044	-0.138925	-0.694968	-0.556044	-0.138925	-0.694968
7981708	125.115	191.675	197.032	194.119	6.96711	7.58252	7.62229	7.6008	IGHE		3497///	http://www.ncbi.nlm.nih.gov/gene/?term=3497	7981708		7981708		-0.65518	-0.0397675	-0.694947	-0.65518	-0.0397675	-0.694947
8149809	95.3792	102.908	126.032	115.205	6.5756	6.68522	6.97765	6.84806					8149809		8149809		-0.402049	-0.292435	-0.694484	-0.402049	-0.292435	-0.694484
8128767	483.939	508.584	631.083	635.312	8.91868	8.99034	9.30169	9.31132	ZBTB24|MICAL1		9841///64780///	http://www.ncbi.nlm.nih.gov/gene/?term=9841 http://www.ncbi.nlm.nih.gov/gene/?term=64780	8128767	NM_014797|NM_001164313	8128767		-0.383003	-0.311344	-0.694347	-0.383003	-0.311344	-0.694347
8052331	1771.75	1575.34	2124.85	2114.51	10.791	10.6214	11.0531	11.0461	PNPT1		87178///	http://www.ncbi.nlm.nih.gov/gene/?term=87178	8052331	NM_033109	8052331		-0.262189	-0.431696	-0.693885	-0.262189	-0.431696	-0.693885
8005202	295.169	245.012	342.032	377.957	8.2054	7.93671	8.41799	8.56208	SNORD49A		26800///	http://www.ncbi.nlm.nih.gov/gene/?term=26800	8005202	NR_002744	8005202		-0.212587	-0.481279	-0.693865	-0.212587	-0.481279	-0.693865
8039905	2439.8	1662.58	2561.51	2696.13	11.2525	10.6992	11.3228	11.3967	TMEM167B		56900///	http://www.ncbi.nlm.nih.gov/gene/?term=56900	8039905	NM_020141	8039905		-0.070231	-0.62357	-0.693801	-0.070231	-0.62357	-0.693801
8086572	402.89	338.146	469.419	437.84	8.65424	8.4015	8.87473	8.77426	FYCO1		79443///	http://www.ncbi.nlm.nih.gov/gene/?term=79443	8086572	NM_024513	8086572		-0.220491	-0.47323	-0.693721	-0.220491	-0.47323	-0.693721
8143825	1169.12	1403.45	1628.88	1908.67	10.1912	10.4548	10.6697	10.8983	KCNH2		3757///	http://www.ncbi.nlm.nih.gov/gene/?term=3757	8143825	NM_000238|NM_172056|NM_172057	8143825		-0.478449	-0.214904	-0.693353	-0.478449	-0.214904	-0.693353
7903586	2440.12	1662.91	2561.51	2696.39	11.2527	10.6995	11.3228	11.3968	TMEM167B		56900///	http://www.ncbi.nlm.nih.gov/gene/?term=56900	7903586	NM_020141	7903586		-0.070043	-0.623281	-0.693324	-0.070043	-0.623281	-0.693324
8029521	1759.51	1531.38	2087.12	1915.53	10.781	10.5806	11.0273	10.9035	TOMM40		10452///	http://www.ncbi.nlm.nih.gov/gene/?term=10452	8029521	NM_001128917|NM_001128916|NM_006114	8029521		-0.246338	-0.446681	-0.693019	-0.246338	-0.446681	-0.693019
7915227	434.14	320.309	474.118	444.136	8.76202	8.32332	8.8891	8.79486	SNORA55		677834///	http://www.ncbi.nlm.nih.gov/gene/?term=677834	7915227	NR_002983	7915227		-0.127086	-0.565781	-0.692867	-0.127086	-0.565781	-0.692867
8162870	50.973	43.491	59.852	64.4607	5.67166	5.44265	5.90333	6.01035	BAAT		570///	http://www.ncbi.nlm.nih.gov/gene/?term=570	8162870	NM_001701|NM_001127610	8162870		-0.231665	-0.460681	-0.692346	-0.231665	-0.460681	-0.692346
8099240	119.898	159.369	175.696	164.551	6.90566	7.31623	7.45694	7.3624					8099240		8099240		-0.551278	-0.140714	-0.691992	-0.551278	-0.140714	-0.691992
7933092	87.1544	111.312	125.187	112.766	6.4455	6.79847	6.96795	6.81719	ZNF248		57209///	http://www.ncbi.nlm.nih.gov/gene/?term=57209	7933092	NM_021045	7933092		-0.522445	-0.169474	-0.691919	-0.522445	-0.169474	-0.691919
7902382	1657.8	1276.23	1848.62	1964.84	10.6951	10.3177	10.8522	10.9402	RABGGTB		5876///	http://www.ncbi.nlm.nih.gov/gene/?term=5876	7902382	NM_004582	7902382		-0.157178	-0.53456	-0.691738	-0.157178	-0.53456	-0.691738
8121214	62.2863	51.2075	71.7712	53.2998	5.96084	5.67828	6.16533	5.73606					8121214		8121214		-0.204491	-0.48705	-0.691541	-0.204491	-0.48705	-0.691541
7985016	474.034	442.658	582.122	397.037	8.88885	8.79005	9.18518	8.63313	SNX33		257364///	http://www.ncbi.nlm.nih.gov/gene/?term=257364	7985016	NM_153271	7985016		-0.296332	-0.395129	-0.691461	-0.296332	-0.395129	-0.691461
7897685	2050.03	1391.75	2146.27	2271.76	11.0014	10.4427	11.0676	11.1496	UBIAD1		29914///	http://www.ncbi.nlm.nih.gov/gene/?term=29914	7897685	NM_013319	7897685		-0.0661855	-0.624933	-0.691118	-0.0661855	-0.624933	-0.691118
8157092	1268.64	1121.62	1515.7	1366.33	10.3091	10.1314	10.5658	10.4161	TMEM38B		55151///	http://www.ncbi.nlm.nih.gov/gene/?term=55151	8157092	NM_018112	8157092		-0.256704	-0.434396	-0.6911	-0.256704	-0.434396	-0.6911
7939932	50.4899	43.5654	59.5815	51.6915	5.65792	5.44511	5.89679	5.69186	OR4C6		219432///	http://www.ncbi.nlm.nih.gov/gene/?term=219432	7939932	NM_001004704	7939932		-0.238869	-0.45168	-0.69055	-0.238869	-0.45168	-0.69055
8080100	627.65	691.838	837.071	856.23	9.29382	9.43429	9.70921	9.74185	RAD54L2		23132///	http://www.ncbi.nlm.nih.gov/gene/?term=23132	8080100	NM_015106	8080100		-0.415389	-0.274917	-0.690306	-0.415389	-0.274917	-0.690306
8177834	92.5375	78.4077	108.197	94.188	6.53197	6.29292	6.75752	6.55747	ATAT1		79969///	http://www.ncbi.nlm.nih.gov/gene/?term=79969	8177834	NM_001031722|NM_001190724|NR_033823|NM_024909|NR_033821|NR_033822	8177834		-0.225551	-0.464593	-0.690144	-0.225551	-0.464593	-0.690144
8127822	114.882	104.016	138.83	111.052	6.844	6.70066	7.11717	6.7951					8127822		8127822		-0.27317	-0.416514	-0.689684	-0.27317	-0.416514	-0.689684
7982535	2431.31	1695.4	2578.45	2574.32	11.2475	10.7274	11.3323	11.33	C15orf41		84529///	http://www.ncbi.nlm.nih.gov/gene/?term=84529	7982535	NM_032499|NM_001130010	7982535		-0.0847715	-0.604882	-0.689654	-0.0847715	-0.604882	-0.689654
8010078	298.968	278.576	366.481	318.377	8.22385	8.12192	8.5176	8.31459	SNORD1C		677850///	http://www.ncbi.nlm.nih.gov/gene/?term=677850	8010078	NR_004397	8010078		-0.293746	-0.39567	-0.689416	-0.293746	-0.39567	-0.689416
7961285	108.522	86.1921	122.817	98.414	6.76185	6.42948	6.94037	6.62079	TAS2R20		259295///	http://www.ncbi.nlm.nih.gov/gene/?term=259295	7961285	NM_176889	7961285		-0.178518	-0.510883	-0.689401	-0.178518	-0.510883	-0.689401
8144378	1969.86	1679.73	2309.8	2347.06	10.9439	10.714	11.1736	11.1966	AGPAT5		55326///	http://www.ncbi.nlm.nih.gov/gene/?term=55326	8144378	NM_018361	8144378		-0.229669	-0.459539	-0.689208	-0.229669	-0.459539	-0.689208
8162719	831.091	1517.13	1425.81	1275.04	9.69886	10.5671	10.4776	10.3163	HEMGN		55363///	http://www.ncbi.nlm.nih.gov/gene/?term=55363	8162719	NM_018437|NM_197978	8162719		-0.778702	0.089561	-0.689141	-0.778702	0.089561	-0.689141
7937079	1765.18	2286.73	2550.9	2645.73	10.7856	11.1591	11.3168	11.3694	BNIP3		664///	http://www.ncbi.nlm.nih.gov/gene/?term=664	7937079	NM_004052	7937079		-0.531197	-0.157725	-0.688921	-0.531197	-0.157725	-0.688921
8109254	1422.17	1063.6	1561.11	1510.61	10.4739	10.0547	10.6084	10.5609	TCOF1		6949///	http://www.ncbi.nlm.nih.gov/gene/?term=6949	8109254	NM_001135243|NM_001135244|NM_001195141|NM_000356|NM_001135245|NM_001008657	8109254		-0.134486	-0.553626	-0.688112	-0.134486	-0.553626	-0.688112
7962951	992.413	904.316	1202.24	1015.92	9.9548	9.82068	10.2315	9.98856	MLL2		8085///	http://www.ncbi.nlm.nih.gov/gene/?term=8085	7962951	NM_003482	7962951		-0.276717	-0.41083	-0.687547	-0.276717	-0.41083	-0.687547
7959563	408.491	409.118	518.801	501.979	8.67416	8.67637	9.01904	8.97148	C12orf65		91574///	http://www.ncbi.nlm.nih.gov/gene/?term=91574	7959563	NM_152269|NM_001143905|NM_001194995	7959563		-0.344877	-0.342665	-0.687542	-0.344877	-0.342665	-0.687542
8036676	822.011	707.023	967.461	892.975	9.68301	9.46561	9.91806	9.80248	FBXO17|SARS2		115290///54938///	http://www.ncbi.nlm.nih.gov/gene/?term=115290 http://www.ncbi.nlm.nih.gov/gene/?term=54938	8036676	NM_024907|NM_148169	8036676		-0.235046	-0.452448	-0.687494	-0.235046	-0.452448	-0.687494
7917741	2785.62	1960.62	2965.66	2977.23	11.4438	10.9371	11.5341	11.5398	TMED5		50999///	http://www.ncbi.nlm.nih.gov/gene/?term=50999	7917741	NM_016040|NM_001167830|NR_030761	7917741		-0.090359	-0.597044	-0.687403	-0.090359	-0.597044	-0.687403
8077786	224.577	209.337	275.149	215.771	7.81107	7.70969	8.10407	7.75336	IRAK2		3656///	http://www.ncbi.nlm.nih.gov/gene/?term=3656	8077786	NM_001570	8077786		-0.293002	-0.394381	-0.687383	-0.293002	-0.394381	-0.687383
8063835	337.663	469.81	505.408	369.767	8.39944	8.87593	8.98131	8.53047	LSM14B		149986///	http://www.ncbi.nlm.nih.gov/gene/?term=149986	8063835	NM_144703	8063835		-0.581864	-0.105372	-0.687236	-0.581864	-0.105372	-0.687236
7919038	809.284	463.401	776.791	887.892	9.6605	8.85612	9.60138	9.79424	WARS2		10352///	http://www.ncbi.nlm.nih.gov/gene/?term=10352	7919038	NM_201263|NM_015836	7919038		0.0591195	-0.745264	-0.686144	0.0591195	-0.745264	-0.686144
7969091	45.1946	45.4872	57.5115	57.6957	5.49808	5.50739	5.84578	5.85039					7969091		7969091		-0.3477	-0.338389	-0.686088	-0.3477	-0.338389	-0.686088
8097459	43.0267	41.5275	53.615	56.5703	5.42716	5.376	5.74456	5.82197					8097459		8097459		-0.317406	-0.368569	-0.685975	-0.317406	-0.368569	-0.685975
8044745	2567.64	2288.57	3074.29	3161.49	11.3262	11.1602	11.586	11.6264	DDX18		8886///	http://www.ncbi.nlm.nih.gov/gene/?term=8886	8044745	NM_006773	8044745		-0.25981	-0.425804	-0.685614	-0.25981	-0.425804	-0.685614
7899343	1849.47	885.933	1623.18	1398.22	10.8529	9.79105	10.6646	10.4494	GPR3	NM_005281 // GenMAPP // GPCRDB_Class_A_Rhodopsin-like /// BC032702 // GenMAPP // GPCRDB_Class_A_Rhodopsin-like	2827///	http://www.ncbi.nlm.nih.gov/gene/?term=2827	7899343	NM_005281	7899343		0.188292	-0.873554	-0.685262	0.188292	-0.873554	-0.685262
8088919	70.1172	73.5284	91.0406	101.525	6.1317	6.20023	6.50844	6.66569	ROBO1		6091///	http://www.ncbi.nlm.nih.gov/gene/?term=6091	8088919	NM_133631|NM_001145845|NM_002941	8088919		-0.376741	-0.30821	-0.68495	-0.376741	-0.30821	-0.68495
7944803	177.292	165.557	217.151	313.548	7.46999	7.37118	7.76255	8.29254	VWA5A		4013///	http://www.ncbi.nlm.nih.gov/gene/?term=4013	7944803	NM_001130142|NM_014622|NM_198315	7944803		-0.292566	-0.39137	-0.683936	-0.292566	-0.39137	-0.683936
8045499	47.2234	46.6341	59.4803	48.1176	5.56143	5.54331	5.89434	5.58849	HNMT		3176///	http://www.ncbi.nlm.nih.gov/gene/?term=3176	8045499	NM_006895|NM_001024075|NM_001024074	8045499		-0.332911	-0.351025	-0.683936	-0.332911	-0.351025	-0.683936
7902634	1817.1	1519.4	2105.75	2012.41	10.8274	10.5693	11.0401	10.9747	RPF1		80135///	http://www.ncbi.nlm.nih.gov/gene/?term=80135	7902634	NM_025065	7902634		-0.212695	-0.470837	-0.683532	-0.212695	-0.470837	-0.683532
8105612	500.846	483.332	623.517	547.662	8.96823	8.91687	9.28429	9.09714	CWC27		10283///	http://www.ncbi.nlm.nih.gov/gene/?term=10283	8105612	NM_005869	8105612		-0.316061	-0.367416	-0.683477	-0.316061	-0.367416	-0.683477
8003332	803.057	753.841	985.819	886.286	9.64936	9.55812	9.94518	9.79163	MVD	BC000011 // GenMAPP // Cholesterol_Biosynthesis	4597///	http://www.ncbi.nlm.nih.gov/gene/?term=4597	8003332	NM_002461	8003332		-0.29582	-0.387063	-0.682883	-0.29582	-0.387063	-0.682883
8144490	115.893	98.7148	135.515	124.02	6.85665	6.62519	7.0823	6.95443	LOC349196		349196///	http://www.ncbi.nlm.nih.gov/gene/?term=349196	8144490	NR_027000	8144490		-0.225657	-0.45711	-0.682767	-0.225657	-0.45711	-0.682767
8108603	457.142	510.566	612.037	559.926	8.8365	8.99595	9.25747	9.12909	HARS2		23438///	http://www.ncbi.nlm.nih.gov/gene/?term=23438	8108603	NM_012208	8108603		-0.420975	-0.261521	-0.682496	-0.420975	-0.261521	-0.682496
7915472	4491.78	4401.66	5632.47	6445.61	12.1331	12.1038	12.4596	12.6541	SLC2A1		6513///	http://www.ncbi.nlm.nih.gov/gene/?term=6513	7915472	NM_006516	7915472		-0.32648	-0.355721	-0.682201	-0.32648	-0.355721	-0.682201
7916592	1441.45	1144.24	1626.62	1635.14	10.4933	10.1602	10.6677	10.6752	MYSM1		114803///	http://www.ncbi.nlm.nih.gov/gene/?term=114803	7916592	NM_001085487	7916592		-0.17436	-0.507489	-0.681849	-0.17436	-0.507489	-0.681849
7922416	1052.87	902.625	1234.6	1086.65	10.0401	9.81798	10.2698	10.0857	SNORD75		692195///	http://www.ncbi.nlm.nih.gov/gene/?term=692195	7922416	NR_003941	7922416		-0.229715	-0.45184	-0.681555	-0.229715	-0.45184	-0.681555
8073603	188.942	151.6	214.324	183.948	7.5618	7.24412	7.74365	7.52315	RNU12		267010///	http://www.ncbi.nlm.nih.gov/gene/?term=267010	8073603	NR_029422	8073603		-0.18185	-0.499525	-0.681375	-0.18185	-0.499525	-0.681375
8144418	115.611	98.4811	135.09	123.239	6.85313	6.62178	7.07778	6.94531	LOC349196		349196///	http://www.ncbi.nlm.nih.gov/gene/?term=349196	8144418	NR_027000	8144418		-0.22465	-0.456004	-0.680654	-0.22465	-0.456004	-0.680654
8144416	115.715	98.5676	135.202	123.339	6.85443	6.62304	7.07897	6.94649	LOC349196		349196///	http://www.ncbi.nlm.nih.gov/gene/?term=349196	8144416	NR_027000	8144416		-0.224541	-0.455932	-0.680474	-0.224541	-0.455932	-0.680474
8147785	808.12	731.173	972.836	890.334	9.65843	9.51407	9.92605	9.7982	DCAF13		25879///	http://www.ncbi.nlm.nih.gov/gene/?term=25879	8147785	NM_015420	8147785		-0.267627	-0.411983	-0.67961	-0.267627	-0.411983	-0.67961
7946757	75.371	69.4621	91.5728	140.435	6.23594	6.11815	6.51685	7.13376	SOX6		55553///	http://www.ncbi.nlm.nih.gov/gene/?term=55553	7946757	NM_017508|NM_001145819|NM_001145811|NM_033326	7946757		-0.280908	-0.398691	-0.679599	-0.280908	-0.398691	-0.679599
7908492	40.2715	36.9459	48.8152	48.8224	5.33169	5.20734	5.60926	5.60947	CFHR4		10877///	http://www.ncbi.nlm.nih.gov/gene/?term=10877	7908492	NM_006684	7908492		-0.277573	-0.401915	-0.679487	-0.277573	-0.401915	-0.679487
8071234	1203.56	864.92	1291.09	1466.09	10.2331	9.75642	10.3344	10.5178	SEPT5|GP1BB		5413///2812///	http://www.ncbi.nlm.nih.gov/gene/?term=5413 http://www.ncbi.nlm.nih.gov/gene/?term=2812	8071234	NM_002688|NM_000407	8071234		-0.101286	-0.577952	-0.679238	-0.101286	-0.577952	-0.679238
7918517	2560.6	1831.58	2740.3	2813.87	11.3223	10.8389	11.4201	11.4583	WDR77		79084///	http://www.ncbi.nlm.nih.gov/gene/?term=79084	7918517	NM_024102	7918517		-0.097849	-0.581243	-0.679092	-0.097849	-0.581243	-0.679092
7961175	28.1404	27.5588	35.2362	37.9649	4.81457	4.78444	5.13898	5.24659	KLRC3		3823///	http://www.ncbi.nlm.nih.gov/gene/?term=3823	7961175	NM_002261|NM_007333	7961175		-0.324412	-0.354544	-0.678955	-0.324412	-0.354544	-0.678955
8155246	295.306	221.807	323.755	273.618	8.20607	7.79316	8.33876	8.09602					8155246		8155246		-0.132693	-0.545597	-0.67829	-0.132693	-0.545597	-0.67829
7902102	25.8458	26.1622	32.8935	32.3048	4.69186	4.70941	5.03973	5.01368					7902102		7902102		-0.347871	-0.33032	-0.678191	-0.347871	-0.33032	-0.678191
8146633	57.7236	55.8175	71.8023	66.3577	5.85109	5.80265	6.16596	6.05219	LOC643763		643763///	http://www.ncbi.nlm.nih.gov/gene/?term=643763	8146633	NR_027378	8146633		-0.314868	-0.363312	-0.67818	-0.314868	-0.363312	-0.67818
7912743	304.7	273.392	365.044	295.968	8.25125	8.09483	8.51193	8.20929	C1orf89		79363///	http://www.ncbi.nlm.nih.gov/gene/?term=79363	7912743	NM_030907	7912743		-0.260681	-0.417098	-0.677779	-0.260681	-0.417098	-0.677779
7977018	479.253	354.82	521.522	468.452	8.90464	8.47094	9.02659	8.87176	TRAF3	NM_145725 // GenMAPP // Apoptosis /// NM_145725 // GenMAPP // Apoptosis_KEGG /// NM_145726 // GenMAPP // Apoptosis /// NM_145726 // GenMAPP // Apoptosis_KEGG /// NM_003300 // GenMAPP // Apoptosis /// NM_003300 // GenMAPP // Apoptosis_KEGG /// U21092 // GenMAPP // Apoptosis /// U21092 // GenMAPP // Apoptosis_KEGG	7187///	http://www.ncbi.nlm.nih.gov/gene/?term=7187	7977018	NM_145725|NM_145726|NM_003300	7977018		-0.121942	-0.555642	-0.677584	-0.121942	-0.555642	-0.677584
8137466	43.9331	35.455	49.9134	44.0793	5.45724	5.14792	5.64135	5.46203					8137466		8137466		-0.184118	-0.493437	-0.677555	-0.184118	-0.493437	-0.677555
7917103	1465.95	984.867	1519.51	1715.14	10.5176	9.94379	10.5694	10.7441	ZZZ3		26009///	http://www.ncbi.nlm.nih.gov/gene/?term=26009	7917103	NM_015534	7917103		-0.051773	-0.625609	-0.677382	-0.051773	-0.625609	-0.677382
8150175	597.32	668.257	798.79	741.549	9.22236	9.38426	9.64167	9.5344	C8orf41|MAK16		80185///84549///	http://www.ncbi.nlm.nih.gov/gene/?term=80185 http://www.ncbi.nlm.nih.gov/gene/?term=84549	8150175	NM_025115|NM_001102401|NM_032509	8150175		-0.419313	-0.257415	-0.676728	-0.419313	-0.257415	-0.676728
7927854	1537.01	1730.64	2062.05	1555.45	10.5859	10.7571	11.0099	10.6031	HNRNPH3		3189///	http://www.ncbi.nlm.nih.gov/gene/?term=3189	7927854	NM_012207|NM_021644	7927854		-0.423949	-0.252773	-0.676722	-0.423949	-0.252773	-0.676722
8163616	21.6699	22.5629	27.9541	25.191	4.43762	4.49588	4.80499	4.65484					8163616		8163616		-0.367365	-0.309104	-0.676469	-0.367365	-0.309104	-0.676469
8117321	229.026	210.332	277.406	227.765	7.83937	7.71652	8.11585	7.83141	TRIM38		10475///	http://www.ncbi.nlm.nih.gov/gene/?term=10475	8117321	NM_006355	8117321		-0.276485	-0.399331	-0.675816	-0.276485	-0.399331	-0.675816
7965681	352.093	296.545	408.327	385.914	8.45981	8.2121	8.67358	8.59214	IKBIP		121457///	http://www.ncbi.nlm.nih.gov/gene/?term=121457	7965681	NM_153687|NM_201612|NM_201613	7965681		-0.21377	-0.461476	-0.675246	-0.21377	-0.461476	-0.675246
8042487	1110.64	1142.03	1422.83	1368.88	10.1172	10.1574	10.4746	10.4188	GMCL1		64395///	http://www.ncbi.nlm.nih.gov/gene/?term=64395	8042487	NM_178439	8042487		-0.357382	-0.317161	-0.674543	-0.357382	-0.317161	-0.674543
8121392	306.386	361.026	420.136	382.258	8.25921	8.49596	8.71471	8.5784	CEP57L1		285753///	http://www.ncbi.nlm.nih.gov/gene/?term=285753	8121392	NM_001083535|NM_173830	8121392		-0.455504	-0.218754	-0.674258	-0.455504	-0.218754	-0.674258
8016088	946.956	870.602	1146.96	1145.65	9.88715	9.76587	10.1636	10.162	CCDC43		124808///	http://www.ncbi.nlm.nih.gov/gene/?term=124808	8016088	NM_144609|NM_001099225	8016088		-0.276446	-0.39773	-0.674176	-0.276446	-0.39773	-0.674176
7916570	449.465	429.72	555.135	488.061	8.81207	8.74725	9.11669	8.93092	OMA1|DAB1		115209///1600///	http://www.ncbi.nlm.nih.gov/gene/?term=115209 http://www.ncbi.nlm.nih.gov/gene/?term=1600	7916570	NM_145243	7916570		-0.30463	-0.369442	-0.674072	-0.30463	-0.369442	-0.674072
8034097	293.01	247.653	340.224	279.619	8.19481	7.95218	8.41034	8.12732	LOC147727		147727///	http://www.ncbi.nlm.nih.gov/gene/?term=147727	8034097	NR_024333	8034097		-0.215531	-0.458163	-0.673694	-0.215531	-0.458163	-0.673694
7957793	223.407	257.481	302.868	233.129	7.80353	8.00832	8.24254	7.86498	ACTR6		64431///	http://www.ncbi.nlm.nih.gov/gene/?term=64431	7957793	NM_022496	7957793		-0.439011	-0.234218	-0.673229	-0.439011	-0.234218	-0.673229
7953594	874.259	716.8	999.566	982.596	9.77192	9.48543	9.96516	9.94045	EMG1		10436///	http://www.ncbi.nlm.nih.gov/gene/?term=10436	7953594	NM_006331	7953594		-0.193241	-0.479731	-0.672972	-0.193241	-0.479731	-0.672972
7997982	590.494	563.153	728.088	593.091	9.20578	9.13738	9.50797	9.21211	CDK10		8558///	http://www.ncbi.nlm.nih.gov/gene/?term=8558	7997982	NM_052988|NM_001098533|NM_001160367|NR_027702|NM_052987|NR_027703	7997982		-0.30219	-0.370587	-0.672777	-0.30219	-0.370587	-0.672777
8078916	426.372	350.173	487.761	442.825	8.73597	8.45192	8.93003	8.79059	SNORA6		574040///	http://www.ncbi.nlm.nih.gov/gene/?term=574040	8078916	NR_002325	8078916		-0.19406	-0.478104	-0.672164	-0.19406	-0.478104	-0.672164
8144410	111.7	95.243	130.187	119.429	6.80349	6.57354	7.02444	6.90001	LOC349196		349196///	http://www.ncbi.nlm.nih.gov/gene/?term=349196	8144410	NR_027000	8144410		-0.220957	-0.450901	-0.671858	-0.220957	-0.450901	-0.671858
8103437	846.846	1043.07	1186.25	951.264	9.72596	10.0266	10.2122	9.8937	PPID|ETFDH		5481///2110///	http://www.ncbi.nlm.nih.gov/gene/?term=5481 http://www.ncbi.nlm.nih.gov/gene/?term=2110	8103437	NM_005038	8103437		-0.486237	-0.185578	-0.671815	-0.486237	-0.185578	-0.671815
8079163	66.6048	64.6554	82.8248	69.749	6.05755	6.0147	6.37199	6.1241					8079163		8079163		-0.314435	-0.357291	-0.671726	-0.314435	-0.357291	-0.671726
8107353	241.75	275.193	325.541	272.688	7.91737	8.1043	8.3467	8.09111	SRP19|ZRSR1		6728///7310///	http://www.ncbi.nlm.nih.gov/gene/?term=6728 http://www.ncbi.nlm.nih.gov/gene/?term=7310	8107353		8107353		-0.429322	-0.242396	-0.671718	-0.429322	-0.242396	-0.671718
8143905	2595.94	1847.52	2763.9	2648.46	11.342	10.8514	11.4325	11.3709	ABCF2		10061///	http://www.ncbi.nlm.nih.gov/gene/?term=10061	8143905	NM_007189|NM_005692	8143905		-0.090447	-0.581115	-0.671562	-0.090447	-0.581115	-0.671562
8076225	1232.87	1009.95	1408.18	1425.13	10.2678	9.98007	10.4596	10.4769	RPS19BP1		91582///	http://www.ncbi.nlm.nih.gov/gene/?term=91582	8076225	NM_194326	8076225		-0.191809	-0.479547	-0.671356	-0.191809	-0.479547	-0.671356
8110920	617.041	492.65	695.776	739.403	9.26922	8.94442	9.44248	9.53022	FASTKD3		79072///	http://www.ncbi.nlm.nih.gov/gene/?term=79072	8110920	NM_024091|NR_036553	8110920		-0.173258	-0.498061	-0.671319	-0.173258	-0.498061	-0.671319
7950899	128.973	109.11	149.691	153.018	7.01092	6.76963	7.22584	7.25755	RAB38		23682///	http://www.ncbi.nlm.nih.gov/gene/?term=23682	7950899	NM_022337	7950899		-0.214916	-0.456207	-0.671124	-0.214916	-0.456207	-0.671124
7902687	186.54	122.825	190.996	152.967	7.54334	6.94046	7.5774	7.25708	CYR61	NM_001554 // GenMAPP // Hypertrophy_model /// BC009199 // GenMAPP // Hypertrophy_model	3491///	http://www.ncbi.nlm.nih.gov/gene/?term=3491	7902687	NM_001554	7902687		-0.034055	-0.636939	-0.670994	-0.034055	-0.636939	-0.670994
8143684	3167.68	3339.96	4104.19	3951.68	11.6292	11.7056	12.0029	11.9483	PDIA4		9601///	http://www.ncbi.nlm.nih.gov/gene/?term=9601	8143684	NM_004911	8143684		-0.373672	-0.297268	-0.67094	-0.373672	-0.297268	-0.67094
7938293	710.571	510.616	760.001	861.945	9.47283	8.9961	9.56986	9.75145	SNORA45		677826///	http://www.ncbi.nlm.nih.gov/gene/?term=677826	7938293	NR_002977	7938293		-0.097024	-0.573764	-0.670788	-0.097024	-0.573764	-0.670788
8120402	2502.58	2559.53	3193.12	2835.49	11.2892	11.3217	11.6408	11.4694	BAG2		9532///	http://www.ncbi.nlm.nih.gov/gene/?term=9532	8120402	NM_004282	8120402		-0.351551	-0.319088	-0.670639	-0.351551	-0.319088	-0.670639
8112159	100.198	75.8428	109.98	132.02	6.64671	6.24494	6.7811	7.04461	ANKRD55		79722///	http://www.ncbi.nlm.nih.gov/gene/?term=79722	8112159	NM_024669	8112159		-0.134388	-0.536161	-0.670549	-0.134388	-0.536161	-0.670549
7949532	1279.16	835.408	1304.12	1290.19	10.321	9.70634	10.3489	10.3334	FOSL1	NM_005438 // GenMAPP // Wnt_signaling /// BC016648 // GenMAPP // Wnt_signaling	8061///	http://www.ncbi.nlm.nih.gov/gene/?term=8061	7949532	NM_005438	7949532		-0.027879	-0.642522	-0.670401	-0.027879	-0.642522	-0.670401
7918008	674.511	627.169	820.522	832.999	9.3977	9.29271	9.6804	9.70217	DBT		1629///	http://www.ncbi.nlm.nih.gov/gene/?term=1629	7918008	NM_001918	7918008		-0.2827	-0.387688	-0.670388	-0.2827	-0.387688	-0.670388
7926037	628.751	456.057	675.506	644.569	9.29634	8.83307	9.39983	9.33219	PFKFB3		5209///	http://www.ncbi.nlm.nih.gov/gene/?term=5209	7926037	NM_004566|NM_001145443	7926037		-0.103482	-0.566756	-0.670238	-0.103482	-0.566756	-0.670238
8008795	341.458	356.56	440.154	380.863	8.41557	8.478	8.78186	8.57313	C17orf71		55181///	http://www.ncbi.nlm.nih.gov/gene/?term=55181	8008795	NM_018149	8008795		-0.3663	-0.303863	-0.670163	-0.3663	-0.303863	-0.670163
8049530	168.367	155.422	204.029	184.178	7.39546	7.28005	7.67263	7.52496	LRRFIP1		9208///	http://www.ncbi.nlm.nih.gov/gene/?term=9208	8049530	NM_001137550	8049530		-0.277166	-0.39258	-0.669746	-0.277166	-0.39258	-0.669746
7963020	134.49	118.927	159.509	174.813	7.07136	6.89393	7.31749	7.44967	DHH		50846///	http://www.ncbi.nlm.nih.gov/gene/?term=50846	7963020	NM_021044	7963020		-0.246135	-0.42356	-0.669695	-0.246135	-0.42356	-0.669695
8063410	1039.13	1183.62	1398.67	1374.12	10.0212	10.209	10.4498	10.4243	PARD6B		84612///	http://www.ncbi.nlm.nih.gov/gene/?term=84612	8063410	NM_032521	8063410		-0.428689	-0.240855	-0.669544	-0.428689	-0.240855	-0.669544
8151436	216.444	356.314	350.234	340.467	7.75785	8.47701	8.45218	8.41137	PEX2		5828///	http://www.ncbi.nlm.nih.gov/gene/?term=5828	8151436	NM_000318|NM_001172086|NM_001079867|NM_001172087	8151436		-0.694325	0.024832	-0.669493	-0.694325	0.024832	-0.669493
7956269	30.747	49.3968	49.1435	31.7404	4.94237	5.62635	5.61893	4.98825					7956269		7956269		-0.676554	0.0074186	-0.669136	-0.676554	0.0074186	-0.669136
7996198	219.438	283.27	314.335	223.135	7.77767	8.14603	8.29616	7.80177	CCDC113		29070///	http://www.ncbi.nlm.nih.gov/gene/?term=29070	7996198	NM_014157|NM_001142302	7996198		-0.518488	-0.150128	-0.668616	-0.518488	-0.150128	-0.668616
7914617	1189.89	1018.62	1387.99	1469.49	10.2166	9.9924	10.4388	10.5211	AK2		204///	http://www.ncbi.nlm.nih.gov/gene/?term=204	7914617	NM_013411|NM_001625	7914617		-0.222167	-0.446384	-0.668551	-0.222167	-0.446384	-0.668551
7900962	685.928	708.767	879.038	717.729	9.42191	9.46917	9.77978	9.48729	DMAP1		55929///	http://www.ncbi.nlm.nih.gov/gene/?term=55929	7900962	NM_019100|NM_001034023|NM_001034024	7900962		-0.357869	-0.310613	-0.668482	-0.357869	-0.310613	-0.668482
8060599	819.989	707.602	960.251	888.737	9.67946	9.46679	9.90727	9.79561	MRPS26		64949///	http://www.ncbi.nlm.nih.gov/gene/?term=64949	8060599	NM_030811	8060599		-0.227807	-0.440475	-0.668282	-0.227807	-0.440475	-0.668282
8118322	875.127	927.86	1135.94	1042.62	9.77335	9.85776	10.1497	10.026	SNORD52|C6orf48		26797///50854///	http://www.ncbi.nlm.nih.gov/gene/?term=26797 http://www.ncbi.nlm.nih.gov/gene/?term=50854	8118322	NR_002742	8118322		-0.376324	-0.29191	-0.668234	-0.376324	-0.29191	-0.668234
8011245	1333.25	1077.68	1510.93	1528.3	10.3807	10.0737	10.5612	10.5777	TSR1|SRR		55720///63826///	http://www.ncbi.nlm.nih.gov/gene/?term=55720 http://www.ncbi.nlm.nih.gov/gene/?term=63826	8011245	NM_018128|NM_021947	8011245		-0.180487	-0.48751	-0.667998	-0.180487	-0.48751	-0.667998
8026806	2497.08	2353.02	3055.43	3133.5	11.286	11.2003	11.5772	11.6136	GLT25D1		79709///	http://www.ncbi.nlm.nih.gov/gene/?term=79709	8026806	NM_024656	8026806		-0.291132	-0.376863	-0.667995	-0.291132	-0.376863	-0.667995
8007435	356.3	369.724	457.496	400.574	8.47695	8.53031	8.83761	8.64593	RUNDC1		146923///	http://www.ncbi.nlm.nih.gov/gene/?term=146923	8007435	NM_173079	8007435		-0.360666	-0.307308	-0.667974	-0.360666	-0.307308	-0.667974
7897824	3803.46	3033.06	4280.93	4243.1	11.8931	11.5666	12.0637	12.0509	MFN2		9927///	http://www.ncbi.nlm.nih.gov/gene/?term=9927	7897824	NM_014874|NM_001127660	7897824		-0.170613	-0.497152	-0.667765	-0.170613	-0.497152	-0.667765
8073135	1126.6	1124.18	1418.32	1332.21	10.1378	10.1347	10.47	10.3796	SMCR7L		54471///	http://www.ncbi.nlm.nih.gov/gene/?term=54471	8073135	NM_019008	8073135		-0.332201	-0.335301	-0.667502	-0.332201	-0.335301	-0.667502
7903980	145.302	121.554	167.484	183.879	7.18291	6.92545	7.38788	7.52261	C1orf162		128346///	http://www.ncbi.nlm.nih.gov/gene/?term=128346	7903980	NM_174896	7903980		-0.204969	-0.462432	-0.667401	-0.204969	-0.462432	-0.667401
8051993	215.497	256.297	296.156	244.436	7.75152	8.00167	8.21022	7.93331	PIGF	BC021725 // GenMAPP // Circadian_Exercise	5281///	http://www.ncbi.nlm.nih.gov/gene/?term=5281	8051993	NM_173074|NM_002643	8051993		-0.458694	-0.208544	-0.667238	-0.458694	-0.208544	-0.667238
8069753	1399.4	1287.13	1691.08	1627.18	10.4506	10.3299	10.7237	10.6682	CCT8		10694///	http://www.ncbi.nlm.nih.gov/gene/?term=10694	8069753	NM_006585	8069753		-0.273131	-0.393784	-0.666915	-0.273131	-0.393784	-0.666915
8099051	2455.05	1986.06	2782.2	2820.41	11.2615	10.9557	11.442	11.4617	NOP14		8602///	http://www.ncbi.nlm.nih.gov/gene/?term=8602	8099051	NM_003703	8099051		-0.180475	-0.486317	-0.666792	-0.180475	-0.486317	-0.666792
7962146	1055.98	608.207	1009.74	1252.53	10.0444	9.24842	9.97977	10.2906	FAM60A		58516///	http://www.ncbi.nlm.nih.gov/gene/?term=58516	7962146	NM_001135811|NM_021238|NM_001135812	7962146		0.064606	-0.731349	-0.666743	0.064606	-0.731349	-0.666743
8013222	1080.13	1109.04	1378.85	1142.47	10.077	10.1151	10.4292	10.1579	TOP3A		7156///	http://www.ncbi.nlm.nih.gov/gene/?term=7156	8013222	NM_004618	8013222		-0.352259	-0.314149	-0.666408	-0.352259	-0.314149	-0.666408
8087833	2224.07	1780.88	2506.84	2268.96	11.119	10.7984	11.2917	11.1478	DUSP7		1849///	http://www.ncbi.nlm.nih.gov/gene/?term=1849	8087833	NM_001947	8087833		-0.172672	-0.493277	-0.665949	-0.172672	-0.493277	-0.665949
8034615	1397.08	1078.3	1545.91	1567.89	10.4482	10.0745	10.5942	10.6146	TRMT1		55621///	http://www.ncbi.nlm.nih.gov/gene/?term=55621	8034615	NM_017722|NM_001136035|NM_001142554	8034615		-0.146036	-0.51969	-0.665726	-0.146036	-0.51969	-0.665726
8030128	1820.41	1471.01	2060.95	1707.26	10.83	10.5226	11.0091	10.7375	PPP1R15A		23645///	http://www.ncbi.nlm.nih.gov/gene/?term=23645	8030128	NM_014330	8030128		-0.179043	-0.486501	-0.665544	-0.179043	-0.486501	-0.665544
7896759	599.141	355.021	580.787	835.527	9.22675	8.47176	9.18187	9.70654	LOC643837		643837///	http://www.ncbi.nlm.nih.gov/gene/?term=643837	7896759		7896759		0.044887	-0.710104	-0.665217	0.044887	-0.710104	-0.665217
8049317	719.101	632.254	849.074	708.125	9.49005	9.30436	9.72975	9.46786	DGKD		8527///	http://www.ncbi.nlm.nih.gov/gene/?term=8527	8049317	NM_152879|NM_003648	8049317		-0.239697	-0.425387	-0.665084	-0.239697	-0.425387	-0.665084
8034021	3202.98	2678.86	3687.26	3149.93	11.6452	11.3874	11.8483	11.6211	CDC37|MIR1181		11140///100302213///	http://www.ncbi.nlm.nih.gov/gene/?term=11140 http://www.ncbi.nlm.nih.gov/gene/?term=100302213	8034021	NM_007065|NR_031592	8034021		-0.203135	-0.46093	-0.664065	-0.203135	-0.46093	-0.664065
8019350	2374.88	1871.32	2653.33	2467.57	11.2136	10.8698	11.3736	11.2689	STRA13		201254///	http://www.ncbi.nlm.nih.gov/gene/?term=201254	8019350	NM_144998	8019350		-0.159953	-0.503746	-0.663699	-0.159953	-0.503746	-0.663699
8087372	719.225	762.139	931.682	855.292	9.4903	9.57391	9.86369	9.74027	CCDC71		64925///	http://www.ncbi.nlm.nih.gov/gene/?term=64925	8087372	NM_022903	8087372		-0.373395	-0.289781	-0.663176	-0.373395	-0.289781	-0.663176
7933561	538.585	592.574	710.888	580.858	9.07303	9.21085	9.47348	9.18204	PARG|AGAP8		8505///728404///	http://www.ncbi.nlm.nih.gov/gene/?term=8505 http://www.ncbi.nlm.nih.gov/gene/?term=728404	7933561	NM_003631|NM_001077686	7933561		-0.400448	-0.262625	-0.663073	-0.400448	-0.262625	-0.663073
7980219	224.23	184.249	255.742	227.336	7.80884	7.52551	7.99855	7.82868	RPS6KL1		83694///	http://www.ncbi.nlm.nih.gov/gene/?term=83694	7980219	NM_031464	7980219		-0.189713	-0.473037	-0.662749	-0.189713	-0.473037	-0.662749
7925823	1083.87	908.868	1248.67	1215.81	10.082	9.82793	10.2862	10.2477	GTPBP4		23560///	http://www.ncbi.nlm.nih.gov/gene/?term=23560	7925823	NM_012341	7925823		-0.204198	-0.458244	-0.662442	-0.204198	-0.458244	-0.662442
7975987	53.7888	62.3717	72.8683	61.96	5.74923	5.96282	6.18722	5.95326					7975987		7975987		-0.437985	-0.224398	-0.662383	-0.437985	-0.224398	-0.662383
8117696	330.297	450.181	485.096	424.063	8.36762	8.81436	8.92213	8.72814	COX11	AF044321 // GenMAPP // Electron_Transport_Chain	1353///	http://www.ncbi.nlm.nih.gov/gene/?term=1353	8117696	NM_004375	8117696		-0.554507	-0.107766	-0.662273	-0.554507	-0.107766	-0.662273
8137927	67.0084	71.7271	87.2132	70.8629	6.06627	6.16445	6.44648	6.14696	PAPOLB		56903///	http://www.ncbi.nlm.nih.gov/gene/?term=56903	8137927	NM_020144	8137927		-0.380205	-0.282029	-0.662234	-0.380205	-0.282029	-0.662234
8040365	983.799	1155.92	1341.45	1474.19	9.94222	10.1748	10.3896	10.5257	TRIB2		28951///	http://www.ncbi.nlm.nih.gov/gene/?term=28951	8040365	NM_021643|NR_027303	8040365		-0.447358	-0.214758	-0.662116	-0.447358	-0.214758	-0.662116
7910611	264.37	131.438	234.486	260.177	8.04642	7.03824	7.87336	8.02335	KCNK1		3775///	http://www.ncbi.nlm.nih.gov/gene/?term=3775	7910611	NM_002245	7910611		0.173061	-0.83512	-0.662059	0.173061	-0.83512	-0.662059
7972682	398.458	465.995	541.968	516.783	8.63828	8.86417	9.08207	9.01342	KDELC1		79070///	http://www.ncbi.nlm.nih.gov/gene/?term=79070	7972682	NM_024089	7972682		-0.443781	-0.217893	-0.661674	-0.443781	-0.217893	-0.661674
8081241	3276.47	2390.84	3519.61	3583.19	11.6779	11.2233	11.7812	11.807	C3orf26		84319///	http://www.ncbi.nlm.nih.gov/gene/?term=84319	8081241	NM_032359|NM_001167924	8081241		-0.103276	-0.557902	-0.661178	-0.103276	-0.557902	-0.661178
8096081	1076.73	1083.99	1358.57	1368.65	10.0724	10.0821	10.4079	10.4185	ENOPH1		58478///	http://www.ncbi.nlm.nih.gov/gene/?term=58478	8096081	NM_021204	8096081		-0.335424	-0.325739	-0.661163	-0.335424	-0.325739	-0.661163
7977105	371.327	324.882	436.761	436.35	8.53655	8.34377	8.7707	8.76934	TRMT61A		115708///	http://www.ncbi.nlm.nih.gov/gene/?term=115708	7977105	NM_152307	7977105		-0.234153	-0.426927	-0.66108	-0.234153	-0.426927	-0.66108
8069943	1562.05	1415.93	1870.04	1876.8	10.6092	10.4675	10.8689	10.8741	URB1|MRAP		9875///56246///	http://www.ncbi.nlm.nih.gov/gene/?term=9875 http://www.ncbi.nlm.nih.gov/gene/?term=56246	8069943	NM_014825|NM_178817|NM_206898	8069943		-0.259625	-0.401313	-0.660938	-0.259625	-0.401313	-0.660938
7971184	340.108	345.056	430.726	375.549	8.40985	8.43069	8.75063	8.55286	MRPS31		10240///	http://www.ncbi.nlm.nih.gov/gene/?term=10240	7971184	NM_005830	7971184		-0.340779	-0.319939	-0.660717	-0.340779	-0.319939	-0.660717
8065032	537.922	466.319	629.612	553.798	9.07125	8.86517	9.29832	9.11322	ESF1		51575///	http://www.ncbi.nlm.nih.gov/gene/?term=51575	8065032	NM_016649	8065032		-0.227068	-0.433147	-0.660215	-0.227068	-0.433147	-0.660215
8170198	130.426	93.7135	138.972	109.189	7.02709	6.55018	7.11865	6.77068					8170198		8170198		-0.0915613	-0.56847	-0.660031	-0.0915613	-0.56847	-0.660031
8084982	535.364	414.762	592.335	546.742	9.06438	8.69614	9.21027	9.09472	LOC152217		152217///	http://www.ncbi.nlm.nih.gov/gene/?term=152217	8084982	NR_024388	8084982		-0.145892	-0.514131	-0.660023	-0.145892	-0.514131	-0.660023
8021563	88.9444	85.0235	109.301	97.843	6.47483	6.40979	6.77216	6.6124					8021563		8021563		-0.297326	-0.362369	-0.659695	-0.297326	-0.362369	-0.659695
7915091	836.333	644.753	922.917	900.47	9.70793	9.3326	9.85006	9.81453	MTF1		4520///	http://www.ncbi.nlm.nih.gov/gene/?term=4520	7915091	NM_005955	7915091		-0.142126	-0.517456	-0.659582	-0.142126	-0.517456	-0.659582
8101673	33.6986	54.0082	53.6169	48.6331	5.07462	5.75511	5.74462	5.60387					8101673		8101673		-0.669998	0.0104885	-0.659509	-0.669998	0.0104885	-0.659509
8013987	63.0854	44.7885	66.8016	52.5485	5.97923	5.48506	6.06181	5.71558					8013987		8013987		-0.0825767	-0.576756	-0.659333	-0.0825767	-0.576756	-0.659333
8047038	836.618	777.964	1013.84	969.789	9.70843	9.60356	9.98562	9.92153	PMS1		5378///	http://www.ncbi.nlm.nih.gov/gene/?term=5378	8047038	NM_000534|NM_001128144|NM_001128143	8047038		-0.27719	-0.382056	-0.659246	-0.27719	-0.382056	-0.659246
8099982	52.1646	58.9664	69.6911	114.685	5.705	5.88182	6.1229	6.84153	APBB2		323///	http://www.ncbi.nlm.nih.gov/gene/?term=323	8099982	NM_004307|NM_001166050|NM_173075|NM_001166051|NM_001166052|NM_001166053|NM_001166054	8099982		-0.417904	-0.24108	-0.658985	-0.417904	-0.24108	-0.658985
8085360	136.967	699.708	389	1931.27	7.09769	9.45061	8.60363	10.9153	TIMP4	NM_003256 // GenMAPP // Matrix_Metalloproteinases /// BC010553 // GenMAPP // Matrix_Metalloproteinases	7079///	http://www.ncbi.nlm.nih.gov/gene/?term=7079	8085360	NM_003256	8085360		-1.50594	0.846983	-0.658958	-1.50594	0.846983	-0.658958
8021301	64.0939	57.8847	76.5321	98.6689	6.00211	5.85511	6.25799	6.62452	RAB27B		5874///	http://www.ncbi.nlm.nih.gov/gene/?term=5874	8021301	NM_004163	8021301		-0.255879	-0.402883	-0.658762	-0.255879	-0.402883	-0.658762
8005707	277.738	282.455	351.85	325.926	8.11758	8.14188	8.45882	8.3484	MAP2K3	AK093838 // GenMAPP // Integrin-mediated_cell_adhesion_KEGG /// AK093838 // GenMAPP // MAPK_Cascade	5606///	http://www.ncbi.nlm.nih.gov/gene/?term=5606	8005707	NM_145109|NM_002756	8005707		-0.341237	-0.316939	-0.658175	-0.341237	-0.316939	-0.658175
7945942	64.9135	75.249	87.7886	70.653	6.02045	6.2336	6.45596	6.14268					7945942		7945942		-0.435515	-0.222361	-0.657876	-0.435515	-0.222361	-0.657876
8126710	671.338	434.708	678.464	711.615	9.3909	8.7639	9.40613	9.47495	SUPT3H		8464///	http://www.ncbi.nlm.nih.gov/gene/?term=8464	8126710	NM_181356|NM_003599	8126710		-0.015232	-0.642226	-0.657458	-0.015232	-0.642226	-0.657458
8031837	386.977	415.986	503.859	434.394	8.5961	8.70039	8.97688	8.76286	ZNF587		84914///	http://www.ncbi.nlm.nih.gov/gene/?term=84914	8031837		8031837		-0.380773	-0.276486	-0.657259	-0.380773	-0.276486	-0.657259
7910636	133.181	99.2604	144.371	105.217	7.05725	6.63315	7.17364	6.71722					7910636		7910636		-0.116392	-0.540495	-0.656887	-0.116392	-0.540495	-0.656887
7953150	724.556	543.713	788.111	760.381	9.50095	9.0867	9.62225	9.57058	TEAD4		7004///	http://www.ncbi.nlm.nih.gov/gene/?term=7004	7953150	NM_003213|NM_201443|NM_201441	7953150		-0.1213	-0.535553	-0.656853	-0.1213	-0.535553	-0.656853
8005829	101.124	104.595	129.119	90.0017	6.65998	6.70867	7.01256	6.49188					8005829		8005829		-0.352572	-0.303887	-0.656458	-0.352572	-0.303887	-0.656458
7958379	2348.87	1879.68	2637.93	2648.68	11.1978	10.8763	11.3652	11.3711	PWP1		11137///	http://www.ncbi.nlm.nih.gov/gene/?term=11137	7958379	NM_007062	7958379		-0.167441	-0.488924	-0.656365	-0.167441	-0.488924	-0.656365
7966441	186.809	200.724	243.099	209.862	7.54542	7.64907	7.9254	7.71329	C12orf47		51275///	http://www.ncbi.nlm.nih.gov/gene/?term=51275	7966441	NR_015404	7966441		-0.379983	-0.276336	-0.656319	-0.379983	-0.276336	-0.656319
8005313	1488.78	1264.15	1722.22	1383.92	10.5399	10.304	10.7501	10.4345	DRG2		1819///	http://www.ncbi.nlm.nih.gov/gene/?term=1819	8005313	NM_001388	8005313		-0.210133	-0.446103	-0.656236	-0.210133	-0.446103	-0.656236
7919761	263.431	223.32	304.487	287.787	8.04128	7.80297	8.25024	8.16886					7919761		7919761		-0.208954	-0.44727	-0.656224	-0.208954	-0.44727	-0.656224
8122144	127.005	136.638	165.358	140.483	6.98874	7.09422	7.36945	7.13425	SNORA33	NR_002436 // GenMAPP // Ribosomal_Proteins /// AK096147 // GenMAPP // Ribosomal_Proteins	594839///	http://www.ncbi.nlm.nih.gov/gene/?term=594839	8122144	NR_002436	8122144		-0.380709	-0.275235	-0.655944	-0.380709	-0.275235	-0.655944
8177797	2700.43	2555.96	3297.73	3017.08	11.399	11.3196	11.6873	11.5589	ABCF1		23///	http://www.ncbi.nlm.nih.gov/gene/?term=23	8177797	NM_001025091|NM_001090	8177797		-0.288282	-0.367608	-0.65589	-0.288282	-0.367608	-0.65589
8104625	177.96	180.079	224.685	218.846	7.47541	7.49249	7.81176	7.77378					8104625		8104625		-0.336347	-0.31927	-0.655617	-0.336347	-0.31927	-0.655617
7921900	122.13	193.823	193.097	298.929	6.93227	7.59859	7.59318	8.22366	SH2D1B		117157///	http://www.ncbi.nlm.nih.gov/gene/?term=117157	7921900	NM_053282	7921900		-0.660906	0.005414	-0.655492	-0.660906	0.005414	-0.655492
8179112	2700.06	2556.31	3297.22	3017.09	11.3988	11.3198	11.687	11.5589	ABCF1		23///	http://www.ncbi.nlm.nih.gov/gene/?term=23	8179112	NM_001025091|NM_001090	8179112		-0.28826	-0.36719	-0.65545	-0.28826	-0.36719	-0.65545
8155572	601.742	558.176	727.35	558.027	9.233	9.12458	9.50651	9.12419	FAM27A|FAM27B|FAM27C		548321///100133121///100132948///	http://www.ncbi.nlm.nih.gov/gene/?term=548321 http://www.ncbi.nlm.nih.gov/gene/?term=100133121 http://www.ncbi.nlm.nih.gov/gene/?term=100132948	8155572	NR_024060|NR_027422|NR_027421	8155572		-0.273505	-0.38193	-0.655435	-0.273505	-0.38193	-0.655435
7944262	159.859	172.443	208.374	175.255	7.32066	7.42998	7.70303	7.45331	MLL		4297///	http://www.ncbi.nlm.nih.gov/gene/?term=4297	7944262		7944262		-0.382376	-0.273056	-0.655432	-0.382376	-0.273056	-0.655432
7916167	2171.58	1727.71	2430.92	2561.76	11.0845	10.7546	11.2473	11.3229	ORC1	U43416 // GenMAPP // Cell_cycle_KEGG /// U43416 // GenMAPP // DNA_replication_Reactome /// U43416 // GenMAPP // G1_to_S_cell_cycle_Reactome	4998///	http://www.ncbi.nlm.nih.gov/gene/?term=4998	7916167	NM_004153|NM_001190818|NM_001190819	7916167		-0.162761	-0.492645	-0.655406	-0.162761	-0.492645	-0.655406
8117929	2700.26	2556.96	3297.59	3017.03	11.3989	11.3202	11.6872	11.5589	ABCF1		23///	http://www.ncbi.nlm.nih.gov/gene/?term=23	8117929	NM_001025091|NM_001090	8117929		-0.288313	-0.366982	-0.655295	-0.288313	-0.366982	-0.655295
8088952	45.5397	39.0444	52.9149	55.6047	5.50905	5.28704	5.7256	5.79713					8088952		8088952		-0.216551	-0.438559	-0.65511	-0.216551	-0.438559	-0.65511
7924476	424.468	377.387	502.162	433.177	8.72951	8.5599	8.97201	8.75881	TAF1A		9015///	http://www.ncbi.nlm.nih.gov/gene/?term=9015	7924476	NM_005681|NM_139352	7924476		-0.242497	-0.412108	-0.654605	-0.242497	-0.412108	-0.654605
7934133	2792.98	2469.33	3294.75	3492.6	11.4476	11.2699	11.686	11.7701	PPA1		5464///	http://www.ncbi.nlm.nih.gov/gene/?term=5464	7934133	NM_021129	7934133		-0.238365	-0.416051	-0.654416	-0.238365	-0.416051	-0.654416
8166349	31.895	27.7737	37.3352	26.6079	4.99526	4.79565	5.22246	4.73378					8166349		8166349		-0.227204	-0.426818	-0.654022	-0.227204	-0.426818	-0.654022
8015232	104.763	97.1117	126.517	113.897	6.71099	6.60157	6.98319	6.83159	KRTAP4-5		85289///	http://www.ncbi.nlm.nih.gov/gene/?term=85289	8015232	NM_033188	8015232		-0.272199	-0.381615	-0.653814	-0.272199	-0.381615	-0.653814
7956162	136.699	132.245	168.603	142.739	7.09486	7.04707	7.39748	7.15724	ZC3H10		84872///	http://www.ncbi.nlm.nih.gov/gene/?term=84872	7956162	NM_032786	7956162		-0.302621	-0.35041	-0.653031	-0.302621	-0.35041	-0.653031
8108716	52.4724	44.5919	60.6553	49.9395	5.71349	5.47871	5.92256	5.64211	PCDHB16		57717///	http://www.ncbi.nlm.nih.gov/gene/?term=57717	8108716	NM_020957	8108716		-0.209076	-0.443851	-0.652927	-0.209076	-0.443851	-0.652927
8032718	629.215	559.135	743.725	554.688	9.29741	9.12705	9.53863	9.11553	DAPK3		1613///	http://www.ncbi.nlm.nih.gov/gene/?term=1613	8032718	NM_001348	8032718		-0.241218	-0.411574	-0.652792	-0.241218	-0.411574	-0.652792
7924327	176.112	157.956	209.129	145.992	7.46035	7.30338	7.70825	7.18974	GPATCH2		55105///	http://www.ncbi.nlm.nih.gov/gene/?term=55105	7924327	NM_018040	7924327		-0.247899	-0.404873	-0.652772	-0.247899	-0.404873	-0.652772
8021653	58.1695	59.1549	73.5444	59.7417	5.86219	5.88642	6.20054	5.90067	SERPINB8		5271///	http://www.ncbi.nlm.nih.gov/gene/?term=5271	8021653	NM_002640|NM_198833|NM_001031848	8021653		-0.338352	-0.314118	-0.65247	-0.338352	-0.314118	-0.65247
7897728	401.308	301.404	435.907	409.023	8.64857	8.23555	8.76788	8.67604	FBXO6		26270///	http://www.ncbi.nlm.nih.gov/gene/?term=26270	7897728	NM_018438	7897728		-0.11931	-0.532323	-0.651633	-0.11931	-0.532323	-0.651633
7958666	827.884	675.947	937.607	895.335	9.69328	9.40077	9.87284	9.80628	C12orf24|GPN3		29902///51184///	http://www.ncbi.nlm.nih.gov/gene/?term=29902 http://www.ncbi.nlm.nih.gov/gene/?term=51184	7958666	NM_013300|NM_001164372	7958666		-0.179554	-0.472072	-0.651626	-0.179554	-0.472072	-0.651626
8073582	169.392	165.917	210.107	193.578	7.40423	7.37432	7.71498	7.59677	LOC388906		388906///	http://www.ncbi.nlm.nih.gov/gene/?term=388906	8073582	NR_036498	8073582		-0.310756	-0.340667	-0.651423	-0.310756	-0.340667	-0.651423
8149296	580.877	609.703	745.636	672.032	9.18209	9.25196	9.54233	9.39239	PINX1		54984///	http://www.ncbi.nlm.nih.gov/gene/?term=54984	8149296	NM_017884	8149296		-0.36024	-0.290365	-0.650605	-0.36024	-0.290365	-0.650605
8016708	6344.68	5465.93	7378.4	7234.08	12.6313	12.4163	12.8491	12.8206	LRRC59		55379///	http://www.ncbi.nlm.nih.gov/gene/?term=55379	8016708	NM_018509	8016708		-0.217761	-0.43284	-0.650602	-0.217761	-0.43284	-0.650602
7903676	306.454	216.198	322.498	290.382	8.25953	7.75621	8.33315	8.18181	ATXN7L2		127002///	http://www.ncbi.nlm.nih.gov/gene/?term=127002	7903676	NM_153340	7903676		-0.07362	-0.57694	-0.65056	-0.07362	-0.57694	-0.65056
8085914	206.618	171.986	236.141	212.868	7.69082	7.42614	7.88351	7.73382	SLC4A7		9497///	http://www.ncbi.nlm.nih.gov/gene/?term=9497	8085914	NM_003615	8085914		-0.192682	-0.457361	-0.650042	-0.192682	-0.457361	-0.650042
8137826	1270.62	1104.46	1483.9	1440.44	10.3113	10.1091	10.5352	10.4923	FTSJ2		29960///	http://www.ncbi.nlm.nih.gov/gene/?term=29960	8137826	NM_013393	8137826		-0.22386	-0.426051	-0.649911	-0.22386	-0.426051	-0.649911
8156519	37.3188	39.7973	48.2716	40.6732	5.22183	5.3146	5.5931	5.34601	MIRLET7A1		406881///	http://www.ncbi.nlm.nih.gov/gene/?term=406881	8156519	NR_029476	8156519		-0.371272	-0.278502	-0.649774	-0.371272	-0.278502	-0.649774
8107119	57.9308	52.5529	69.1089	52.182	5.85626	5.7157	6.1108	5.70548	FAM174A		345757///	http://www.ncbi.nlm.nih.gov/gene/?term=345757	8107119	NM_198507	8107119		-0.254541	-0.395103	-0.649644	-0.254541	-0.395103	-0.649644
8063522	32.1974	40.4234	45.1864	32.8186	5.00887	5.33712	5.49782	5.03644					8063522		8063522		-0.488944	-0.160698	-0.649642	-0.488944	-0.160698	-0.649642
8117334	276.118	294.394	357.078	262.369	8.10914	8.2016	8.48009	8.03546	HIST1H4A		8359///	http://www.ncbi.nlm.nih.gov/gene/?term=8359	8117334	NM_003538	8117334		-0.370953	-0.27849	-0.649443	-0.370953	-0.27849	-0.649443
7924773	2182.86	1951.44	2584.42	2351.12	11.092	10.9303	11.3356	11.1991	CDC42BPA		8476///	http://www.ncbi.nlm.nih.gov/gene/?term=8476	7924773	NM_003607|NM_014826	7924773		-0.243621	-0.405301	-0.648922	-0.243621	-0.405301	-0.648922
7903507	1153.71	1230.53	1491.99	1672.79	10.1721	10.2651	10.543	10.708	FAM102B		284611///	http://www.ncbi.nlm.nih.gov/gene/?term=284611	7903507	NM_001010883	7903507		-0.370955	-0.277956	-0.648911	-0.370955	-0.277956	-0.648911
8025347	237.04	197.592	270.993	212.261	7.88899	7.62638	8.08211	7.72969	LRRC8E		80131///	http://www.ncbi.nlm.nih.gov/gene/?term=80131	8025347	NM_025061	8025347		-0.193126	-0.455729	-0.648855	-0.193126	-0.455729	-0.648855
7940226	31.6438	28.9507	37.8994	37.8538	4.98385	4.85553	5.2441	5.24237	MS4A2		2206///	http://www.ncbi.nlm.nih.gov/gene/?term=2206	7940226	NM_000139	7940226		-0.260255	-0.388575	-0.64883	-0.260255	-0.388575	-0.64883
8013985	236.634	174.657	254.533	244.071	7.88651	7.44838	7.99171	7.93116					8013985		8013985		-0.105197	-0.543334	-0.64853	-0.105197	-0.543334	-0.64853
8058914	1165.05	1027.2	1369.26	1098.79	10.1862	10.0045	10.4192	10.1017	AAMP		14///	http://www.ncbi.nlm.nih.gov/gene/?term=14	8058914	NM_001087	8058914		-0.233007	-0.414678	-0.647685	-0.233007	-0.414678	-0.647685
8043840	166.621	177.031	214.952	183.529	7.38043	7.46786	7.74787	7.51986	LIPT1|MITD1		51601///129531///	http://www.ncbi.nlm.nih.gov/gene/?term=51601 http://www.ncbi.nlm.nih.gov/gene/?term=129531	8043840	NM_145197|NM_145198|NM_015929|NM_145196|NM_145199	8043840		-0.367447	-0.280014	-0.647461	-0.367447	-0.280014	-0.647461
7945892	140.118	130.868	169.465	200.62	7.1305	7.03197	7.40484	7.64832					7945892		7945892		-0.274341	-0.372871	-0.647212	-0.274341	-0.372871	-0.647212
7969933	236.81	190.512	265.808	230.941	7.88759	7.57374	8.05424	7.85138	BIVM		54841///	http://www.ncbi.nlm.nih.gov/gene/?term=54841	7969933		7969933		-0.166652	-0.480498	-0.64715	-0.166652	-0.480498	-0.64715
7908330	1164.48	995.834	1347.48	1301.76	10.1855	9.95976	10.3961	10.3462	C1orf27		54953///	http://www.ncbi.nlm.nih.gov/gene/?term=54953	7908330	NM_017847|NM_001164245|NM_001164246	7908330		-0.210582	-0.436291	-0.646873	-0.210582	-0.436291	-0.646873
7913156	2123.27	2007.5	2583.01	2022.02	11.0521	10.9712	11.3348	10.9816	AKR7A2		8574///	http://www.ncbi.nlm.nih.gov/gene/?term=8574	7913156	NM_003689	7913156		-0.282765	-0.363656	-0.646421	-0.282765	-0.363656	-0.646421
8174340	449.484	456.646	566.791	509.229	8.81212	8.83493	9.14667	8.99217	RBM41		55285///	http://www.ncbi.nlm.nih.gov/gene/?term=55285	8174340	NM_018301|NM_001171080	8174340		-0.334548	-0.31174	-0.646288	-0.334548	-0.31174	-0.646288
8002897	432.054	306.095	454.922	373.108	8.75507	8.25784	8.82948	8.54345	TMEM231		79583///	http://www.ncbi.nlm.nih.gov/gene/?term=79583	8002897	NM_001077419|NM_001077418|NM_001077416	8002897		-0.074408	-0.571638	-0.646046	-0.074408	-0.571638	-0.646046
8081065	37.3695	37.0753	46.5619	44.8888	5.22379	5.21239	5.54108	5.48828					8081065		8081065		-0.317288	-0.328691	-0.645979	-0.317288	-0.328691	-0.645979
8051589	1335.74	1471.33	1753.57	1514.43	10.3834	10.5229	10.7761	10.5646	ATL2		64225///	http://www.ncbi.nlm.nih.gov/gene/?term=64225	8051589	NM_022374|NM_001135673|NR_024191	8051589		-0.392652	-0.253172	-0.645824	-0.392652	-0.253172	-0.645824
7956639	866.89	816.898	1052.59	1035.1	9.75971	9.67401	10.0397	10.0155	TSFM		10102///	http://www.ncbi.nlm.nih.gov/gene/?term=10102	7956639	NM_001172696|NM_005726|NM_001172695|NM_001172697	7956639		-0.280016	-0.365709	-0.645724	-0.280016	-0.365709	-0.645724
8095758	85.9382	64.1153	92.8421	95.2577	6.42523	6.0026	6.53671	6.57376					8095758		8095758		-0.111479	-0.534112	-0.645591	-0.111479	-0.534112	-0.645591
8092654	228.166	235.787	290.012	227.725	7.83394	7.88134	8.17997	7.83115	RPL39L		116832///	http://www.ncbi.nlm.nih.gov/gene/?term=116832	8092654	NM_052969	8092654		-0.346024	-0.298629	-0.644653	-0.346024	-0.298629	-0.644653
7961208	869.644	808.674	1048.53	960.384	9.76428	9.65941	10.0342	9.90747	MAGOHB		55110///	http://www.ncbi.nlm.nih.gov/gene/?term=55110	7961208	NM_018048	7961208		-0.269876	-0.374742	-0.644618	-0.269876	-0.374742	-0.644618
7986820	124.283	112.329	147.725	134.389	6.95749	6.81158	7.20677	7.07027					7986820		7986820		-0.249278	-0.395187	-0.644465	-0.249278	-0.395187	-0.644465
8083630	1013.84	1135.34	1341.34	1301.24	9.98561	10.1489	10.3895	10.3457	GFM1		85476///	http://www.ncbi.nlm.nih.gov/gene/?term=85476	8083630	NM_024996	8083630		-0.403847	-0.240553	-0.644401	-0.403847	-0.240553	-0.644401
8106818	152.18	140.622	182.893	186.366	7.24964	7.13568	7.51485	7.54199					8106818		8106818		-0.265216	-0.379179	-0.644395	-0.265216	-0.379179	-0.644395
8003068	588.561	541.235	705.633	627.122	9.20105	9.08011	9.46278	9.2926	MPHOSPH6		10200///	http://www.ncbi.nlm.nih.gov/gene/?term=10200	8003068	NM_005792	8003068		-0.261726	-0.382664	-0.64439	-0.261726	-0.382664	-0.64439
7907537	760.54	750.797	944.74	824.048	9.57088	9.55228	9.88377	9.68658	CACYBP		27101///	http://www.ncbi.nlm.nih.gov/gene/?term=27101	7907537	NM_014412|NM_001007214	7907537		-0.312894	-0.331496	-0.64439	-0.312894	-0.331496	-0.64439
8073890	937.52	755.173	1051.86	896.573	9.87271	9.56066	10.0387	9.80828	GRAMD4		23151///	http://www.ncbi.nlm.nih.gov/gene/?term=23151	8073890	NM_015124	8073890		-0.166022	-0.478065	-0.644087	-0.166022	-0.478065	-0.644087
8085206	431.526	397.409	517.609	404.921	8.7533	8.63448	9.01572	8.6615	CAMK1|OGG1	BC106754 // GenMAPP // Calcium_regulation_in_cardiac_cells	8536///4968///	http://www.ncbi.nlm.nih.gov/gene/?term=8536 http://www.ncbi.nlm.nih.gov/gene/?term=4968	8085206	NM_003656	8085206		-0.262415	-0.381238	-0.643653	-0.262415	-0.381238	-0.643653
8157727	77.279	87.2455	102.623	73.3164	6.272	6.44701	6.6812	6.19606	GPR21		2844///	http://www.ncbi.nlm.nih.gov/gene/?term=2844	8157727	NM_005294	8157727		-0.409199	-0.234195	-0.643395	-0.409199	-0.234195	-0.643395
8124553	135.938	223.562	217.868	172.118	7.08681	7.80453	7.76731	7.42726	ZKSCAN4		387032///	http://www.ncbi.nlm.nih.gov/gene/?term=387032	8124553	NM_019110	8124553		-0.680504	0.0372215	-0.643282	-0.680504	0.0372215	-0.643282
7897860	540.259	413.958	591.02	761.72	9.07751	8.69334	9.20706	9.57312	TNFRSF8		943///	http://www.ncbi.nlm.nih.gov/gene/?term=943	7897860	NM_001243|NM_152942	7897860		-0.129554	-0.513722	-0.643276	-0.129554	-0.513722	-0.643276
8091954	1032.66	1117.35	1342.43	1509.23	10.0122	10.1259	10.3906	10.5596	GOLIM4		27333///	http://www.ncbi.nlm.nih.gov/gene/?term=27333	8091954	NM_014498	8091954		-0.378473	-0.264765	-0.643238	-0.378473	-0.264765	-0.643238
7896937	279.024	202.714	297.199	297.574	8.12425	7.6633	8.21529	8.21711	ATAD3C|ATAD3A|ATAD3B		219293///55210///83858///	http://www.ncbi.nlm.nih.gov/gene/?term=219293 http://www.ncbi.nlm.nih.gov/gene/?term=55210 http://www.ncbi.nlm.nih.gov/gene/?term=83858	7896937	NM_001039211|NM_018188|NM_001170535|NM_001170536	7896937		-0.09104	-0.551985	-0.643025	-0.09104	-0.551985	-0.643025
7909225	575.175	504.995	673.477	696.656	9.16786	8.98013	9.39549	9.4443	DYRK3		8444///	http://www.ncbi.nlm.nih.gov/gene/?term=8444	7909225	NM_001004023|NM_003582	7909225		-0.227628	-0.415359	-0.642987	-0.227628	-0.415359	-0.642987
7962112	93.943	112.921	128.702	432.136	6.55371	6.81916	7.00788	8.75534	CAPRIN2		65981///	http://www.ncbi.nlm.nih.gov/gene/?term=65981	7962112	NM_001002259|NM_023925|NM_032156	7962112		-0.454171	-0.18872	-0.642891	-0.454171	-0.18872	-0.642891
8095246	56.7338	55.5793	70.159	57.2513	5.82614	5.79648	6.13256	5.83924	ARL9		132946///	http://www.ncbi.nlm.nih.gov/gene/?term=132946	8095246	NM_206919	8095246		-0.306422	-0.336081	-0.642503	-0.306422	-0.336081	-0.642503
8135514	951.607	924.39	1171.8	1034.02	9.89422	9.85236	10.1945	10.014	IFRD1	NM_001550 // GenMAPP // Hypertrophy_model /// NM_001007245 // GenMAPP // Hypertrophy_model /// NM_001197080 // GenMAPP // Hypertrophy_model /// BC001272 // GenMAPP // Hypertrophy_model /// AK315967 // GenMAPP // Hypertrophy_model /// BT019889 // GenMAPP // Hypertrophy_model /// BT019890 // GenMAPP // Hypertrophy_model	3475///	http://www.ncbi.nlm.nih.gov/gene/?term=3475	8135514	NM_001550|NM_001007245|NM_001197080|NM_001197079	8135514		-0.300292	-0.342156	-0.642448	-0.300292	-0.342156	-0.642448
8081612	316.893	450.779	472.181	484.094	8.30785	8.81628	8.8832	8.91915	ABHD10		55347///	http://www.ncbi.nlm.nih.gov/gene/?term=55347	8081612	NM_018394	8081612		-0.575345	-0.0669195	-0.642264	-0.575345	-0.0669195	-0.642264
8150988	317.498	198.281	313.451	199.309	8.31061	7.6314	8.2921	7.63886	ASPH		444///	http://www.ncbi.nlm.nih.gov/gene/?term=444	8150988	NM_001164750|NM_004318|NM_032468|NM_001164751|NM_001164752|NM_001164753|NM_020164|NM_032466|NM_001164754|NM_032467|NM_001164755|NM_001164756	8150988		0.018508	-0.660696	-0.642188	0.018508	-0.660696	-0.642188
7999387	468.734	517.387	615.21	554.812	8.87263	9.0151	9.26494	9.11586	EMP2		2013///	http://www.ncbi.nlm.nih.gov/gene/?term=2013	7999387	NM_001424	7999387		-0.392309	-0.249835	-0.642144	-0.392309	-0.249835	-0.642144
7971620	2081.53	1957.77	2521.85	2550.89	11.0234	10.935	11.3003	11.3168	KPNA3		3839///	http://www.ncbi.nlm.nih.gov/gene/?term=3839	7971620	NM_002267	7971620		-0.276835	-0.365271	-0.642106	-0.276835	-0.365271	-0.642106
8175391	128.355	82.5291	128.545	105.312	7.00399	6.36683	7.00612	6.71852					8175391		8175391		-0.0021345	-0.639293	-0.641428	-0.0021345	-0.639293	-0.641428
7903878	1483.29	1285.07	1724.26	1573.47	10.5346	10.3276	10.7518	10.6197	RBM15		64783///	http://www.ncbi.nlm.nih.gov/gene/?term=64783	7903878	NM_022768	7903878		-0.217173	-0.42413	-0.641303	-0.217173	-0.42413	-0.641303
8044961	1881.48	1218.29	1890.78	1796.14	10.8776	10.2506	10.8848	10.8107	RNU4ATAC		100151683///	http://www.ncbi.nlm.nih.gov/gene/?term=100151683	8044961	NR_023343	8044961		-0.0071205	-0.63412	-0.641241	-0.0071205	-0.63412	-0.641241
8010184	96.6057	100.212	122.868	85.7238	6.59404	6.64691	6.94096	6.42162					8010184		8010184		-0.346927	-0.294048	-0.640976	-0.346927	-0.294048	-0.640976
8050255	1674.84	1467.51	1957.5	2037.01	10.7098	10.5192	10.9348	10.9922	NOL10		79954///	http://www.ncbi.nlm.nih.gov/gene/?term=79954	8050255	NM_024894	8050255		-0.224989	-0.415641	-0.64063	-0.224989	-0.415641	-0.64063
8115355	46.0326	42.7685	55.3958	44.6694	5.52458	5.41848	5.7917	5.48121	GLRA1		2741///	http://www.ncbi.nlm.nih.gov/gene/?term=2741	8115355	NM_001146040|NM_000171	8115355		-0.267121	-0.373226	-0.640347	-0.267121	-0.373226	-0.640347
8152289	44.1584	37.4399	50.763	46.8984	5.46462	5.22651	5.66571	5.55147					8152289		8152289		-0.201089	-0.439201	-0.64029	-0.201089	-0.439201	-0.64029
8049542	72.0503	93.6699	102.548	79.387	6.17093	6.54951	6.68016	6.31083	LRRFIP1		9208///	http://www.ncbi.nlm.nih.gov/gene/?term=9208	8049542	NM_001137550	8049542		-0.509229	-0.130648	-0.639877	-0.509229	-0.130648	-0.639877
8032265	701.41	485.213	728.098	659.255	9.45411	8.92248	9.50799	9.36469	MEX3D		399664///	http://www.ncbi.nlm.nih.gov/gene/?term=399664	8032265	NM_203304|NM_001174118	8032265		-0.053875	-0.585514	-0.639389	-0.053875	-0.585514	-0.639389
8064739	347.8	403.461	467.48	478.876	8.44211	8.65629	8.86876	8.90351	C20orf27		54976///	http://www.ncbi.nlm.nih.gov/gene/?term=54976	8064739	NM_001039140	8064739		-0.426646	-0.212476	-0.639122	-0.426646	-0.212476	-0.639122
8156022	110.023	118.101	142.251	103.015	6.78166	6.88388	7.1523	6.68671	LOC642947		642947///	http://www.ncbi.nlm.nih.gov/gene/?term=642947	8156022		8156022		-0.370635	-0.26842	-0.639055	-0.370635	-0.26842	-0.639055
8013622	333.129	308.584	400.058	379.381	8.37994	8.26952	8.64407	8.5675	SGK494		124923///	http://www.ncbi.nlm.nih.gov/gene/?term=124923	8013622	NM_001174103	8013622		-0.264129	-0.374546	-0.638675	-0.264129	-0.374546	-0.638675
8117194	1661.7	1477.53	1954.98	2137.22	10.6984	10.529	10.9329	11.0615	MRS2		57380///	http://www.ncbi.nlm.nih.gov/gene/?term=57380	8117194	NM_020662	8117194		-0.234489	-0.403961	-0.63845	-0.234489	-0.403961	-0.63845
7967107	50.025	55.6778	65.8344	51.1336	5.64458	5.79903	6.04077	5.6762	NCRNA00262		283460///	http://www.ncbi.nlm.nih.gov/gene/?term=283460	7967107	NR_024345	7967107		-0.396192	-0.241739	-0.637931	-0.396192	-0.241739	-0.637931
7916393	275.476	260.331	334.028	373.531	8.10578	8.0242	8.38383	8.54508	CYB5RL		606495///	http://www.ncbi.nlm.nih.gov/gene/?term=606495	7916393	NM_001031672	7916393		-0.278045	-0.359622	-0.637667	-0.278045	-0.359622	-0.637667
7903988	956.208	611.25	953.557	838.902	9.90118	9.25562	9.89718	9.71236	RAP1A		5906///	http://www.ncbi.nlm.nih.gov/gene/?term=5906	7903988	NM_001010935|NM_002884	7903988		0.004005	-0.641558	-0.637553	0.004005	-0.641558	-0.637553
8002312	2947.92	2355.52	3286.7	3028.32	11.5255	11.2018	11.6824	11.5643	NOB1		28987///	http://www.ncbi.nlm.nih.gov/gene/?term=28987	8002312	NM_014062	8002312		-0.156946	-0.480597	-0.637542	-0.156946	-0.480597	-0.637542
8005157	285.384	226.007	316.746	301.901	8.15676	7.82023	8.30718	8.23793	PIGL		9487///	http://www.ncbi.nlm.nih.gov/gene/?term=9487	8005157	NM_004278	8005157		-0.150421	-0.486957	-0.637378	-0.150421	-0.486957	-0.637378
8071268	1262.25	710.021	1180.68	1647.36	10.3018	9.47172	10.2054	10.6859	GP1BB|SEPT5		2812///5413///	http://www.ncbi.nlm.nih.gov/gene/?term=2812 http://www.ncbi.nlm.nih.gov/gene/?term=5413	8071268	NM_000407|NM_002688	8071268		0.0963845	-0.733682	-0.637297	0.0963845	-0.733682	-0.637297
7914851	757.619	707.45	913.03	831.33	9.56533	9.46648	9.83452	9.69928	CLSPN		63967///	http://www.ncbi.nlm.nih.gov/gene/?term=63967	7914851	NM_022111|NM_001190481	7914851		-0.269189	-0.368034	-0.637223	-0.269189	-0.368034	-0.637223
7946201	1363.56	1168	1573.69	1523.18	10.4132	10.1898	10.6199	10.5729	ARFIP2		23647///	http://www.ncbi.nlm.nih.gov/gene/?term=23647	7946201	NM_012402	7946201		-0.206777	-0.43011	-0.636887	-0.206777	-0.43011	-0.636887
7899151	50.2955	43.005	57.9906	42.5675	5.65236	5.42643	5.85775	5.41168					7899151		7899151		-0.205387	-0.431313	-0.6367	-0.205387	-0.431313	-0.6367
8010963	193.032	177.052	230.504	194.779	7.59269	7.46802	7.84865	7.60569					8010963		8010963		-0.255952	-0.380621	-0.636573	-0.255952	-0.380621	-0.636573
7975713	1012.97	914.226	1199.71	1051.72	9.98437	9.83641	10.2285	10.0385	FCF1		51077///	http://www.ncbi.nlm.nih.gov/gene/?term=51077	7975713	NM_015962	7975713		-0.244104	-0.392065	-0.636169	-0.244104	-0.392065	-0.636169
8154227	396.175	426.1	512.159	357.05	8.62999	8.73505	9.00045	8.47998					8154227		8154227		-0.370454	-0.265401	-0.635855	-0.370454	-0.265401	-0.635855
7899604	804.735	770.723	981.688	969.707	9.65237	9.59007	9.93912	9.92141	ZCCHC17		51538///	http://www.ncbi.nlm.nih.gov/gene/?term=51538	7899604	NM_016505	7899604		-0.286752	-0.349052	-0.635804	-0.286752	-0.349052	-0.635804
8165610	457.187	444.65	561.988	552.863	8.83664	8.79653	9.1344	9.11078	WDR85		92715///	http://www.ncbi.nlm.nih.gov/gene/?term=92715	8165610	NM_138778	8165610		-0.297757	-0.337871	-0.635628	-0.297757	-0.337871	-0.635628
7969271	855.135	913.155	1101.39	860.997	9.74001	9.83472	10.1051	9.74986	SUGT1		10910///	http://www.ncbi.nlm.nih.gov/gene/?term=10910	7969271	NM_006704|NM_001130912	7969271		-0.365095	-0.270388	-0.635483	-0.365095	-0.270388	-0.635483
7972867	988.327	943.618	1203.65	1159.88	9.94885	9.88206	10.2332	10.1798	PCID2		55795///	http://www.ncbi.nlm.nih.gov/gene/?term=55795	7972867	NM_001127202|NM_001127203|NM_018386	7972867		-0.284349	-0.351134	-0.635483	-0.284349	-0.351134	-0.635483
8142878	581.536	561.297	712.047	460.076	9.18372	9.13262	9.47583	8.84573	CDC26		246184///	http://www.ncbi.nlm.nih.gov/gene/?term=246184	8142878	NM_139286	8142878		-0.292104	-0.343207	-0.635311	-0.292104	-0.343207	-0.635311
7932453	85.9196	119.05	126.043	136.067	6.42492	6.89543	6.97777	7.08818	NEBL		10529///	http://www.ncbi.nlm.nih.gov/gene/?term=10529	7932453	NM_006393|NM_213569|NM_001173484	7932453		-0.552854	-0.0823426	-0.635197	-0.552854	-0.0823426	-0.635197
8162236	82.78	79.5772	101.145	86.3659	6.37121	6.31428	6.66028	6.43239	SEMA4D		10507///	http://www.ncbi.nlm.nih.gov/gene/?term=10507	8162236	NM_006378|NM_001142287	8162236		-0.289066	-0.345993	-0.635059	-0.289066	-0.345993	-0.635059
8160297	952.165	660.923	988.522	1021.59	9.89507	9.36834	9.94913	9.99661	PLIN2		123///	http://www.ncbi.nlm.nih.gov/gene/?term=123	8160297	NM_001122	8160297		-0.054062	-0.58079	-0.634852	-0.054062	-0.58079	-0.634852
8178609	3625.23	2922.78	4056.11	3733.97	11.8239	11.5131	11.9859	11.8665	VARS		7407///	http://www.ncbi.nlm.nih.gov/gene/?term=7407	8178609	NM_006295	8178609		-0.162025	-0.472756	-0.634781	-0.162025	-0.472756	-0.634781
8058765	236.86	437.549	401.089	1110.53	7.88789	8.7733	8.64778	10.117	FN1	NM_212482 // GenMAPP // Inflammatory_Response_Pathway /// NM_002026 // GenMAPP // Inflammatory_Response_Pathway /// NM_212476 // GenMAPP // Inflammatory_Response_Pathway /// NM_212478 // GenMAPP // Inflammatory_Response_Pathway /// NM_212474 // GenMAPP // Inflammatory_Response_Pathway /// AB191261 // GenMAPP // Inflammatory_Response_Pathway /// BX640731 // GenMAPP // Inflammatory_Response_Pathway…	2335///	http://www.ncbi.nlm.nih.gov/gene/?term=2335	8058765	NM_212482|NM_002026|NM_212476|NM_212478|NM_212474|NM_054034	8058765		-0.759888	0.125523	-0.634365	-0.759888	0.125523	-0.634365
7925509	112.514	119.411	144.41	119.608	6.81397	6.8998	7.17403	6.90217					7925509		7925509		-0.360063	-0.274233	-0.634296	-0.360063	-0.274233	-0.634296
8077728	1004.98	877.063	1169.61	1145.31	9.97295	9.77654	10.1918	10.1615	TMEM111|LOC442075		55831///442075///	http://www.ncbi.nlm.nih.gov/gene/?term=55831 http://www.ncbi.nlm.nih.gov/gene/?term=442075	8077728		8077728		-0.218869	-0.415279	-0.634148	-0.218869	-0.415279	-0.634148
8098414	2414.68	2131.59	2826.08	2898.06	11.2376	11.0577	11.4646	11.5009	SPCS3		60559///	http://www.ncbi.nlm.nih.gov/gene/?term=60559	8098414	NM_021928	8098414		-0.22697	-0.406873	-0.633843	-0.22697	-0.406873	-0.633843
7948476	5306.95	4997.35	6414.89	5808.02	12.3737	12.2869	12.6472	12.5038	PRPF19		27339///	http://www.ncbi.nlm.nih.gov/gene/?term=27339	7948476	NM_014502	7948476		-0.27354	-0.360261	-0.633801	-0.27354	-0.360261	-0.633801
7979583	144.073	149.307	182.694	169.362	7.17066	7.22214	7.51328	7.40397	ESR2	AB006589 // GenMAPP // Ovarian_Infertility_Genes /// AB006589 // GenMAPP // Nuclear_Receptors	2100///	http://www.ncbi.nlm.nih.gov/gene/?term=2100	7979583	NM_001040275|NM_001437|NM_001040276	7979583		-0.342621	-0.291144	-0.633765	-0.342621	-0.291144	-0.633765
8001423	259.417	236.27	308.338	232.261	8.01913	7.88429	8.26837	7.85961	RPGRIP1L		23322///	http://www.ncbi.nlm.nih.gov/gene/?term=23322	8001423	NM_015272|NM_001127897	8001423		-0.249239	-0.384077	-0.633316	-0.249239	-0.384077	-0.633316
7948037	96.7997	99.805	122.41	97.8761	6.59693	6.64104	6.93558	6.61289					7948037		7948037		-0.338646	-0.294535	-0.63318	-0.338646	-0.294535	-0.63318
8121547	96.7916	118.054	133.118	145.956	6.59681	6.88331	7.05656	7.18939	C6orf225		619208///	http://www.ncbi.nlm.nih.gov/gene/?term=619208	8121547	NM_001033564	8121547		-0.45975	-0.173251	-0.633001	-0.45975	-0.173251	-0.633001
7960068	1440.47	987.028	1484.59	1489.98	10.4923	9.94695	10.5358	10.5411	NOC4L		79050///	http://www.ncbi.nlm.nih.gov/gene/?term=79050	7960068	NM_024078	7960068		-0.043525	-0.588901	-0.632426	-0.043525	-0.588901	-0.632426
8102513	42.2718	41.8113	52.341	44.0793	5.40162	5.38582	5.70987	5.46203					8102513		8102513		-0.308244	-0.324047	-0.632291	-0.308244	-0.324047	-0.632291
8125091	3625.43	2923.02	4052.74	3734.43	11.8239	11.5132	11.9847	11.8667	VARS		7407///	http://www.ncbi.nlm.nih.gov/gene/?term=7407	8125091	NM_006295	8125091		-0.160745	-0.471435	-0.63218	-0.160745	-0.471435	-0.63218
8050591	203.583	171.252	232.433	190.125	7.66947	7.41998	7.86067	7.5708	NDUFAF2		91942///	http://www.ncbi.nlm.nih.gov/gene/?term=91942	8050591	NM_174889	8050591		-0.1912	-0.44069	-0.631891	-0.1912	-0.44069	-0.631891
7950906	5109.85	4486.26	5959.55	6443.32	12.3191	12.1313	12.541	12.6536	CTSC		1075///	http://www.ncbi.nlm.nih.gov/gene/?term=1075	7950906	NM_001814|NM_148170|NM_001114173	7950906		-0.221922	-0.40969	-0.631612	-0.221922	-0.40969	-0.631612
8130505	1816.9	1487.25	2045.96	1859.1	10.8273	10.5384	10.9986	10.8604	EZR		7430///	http://www.ncbi.nlm.nih.gov/gene/?term=7430	8130505	NM_003379|NM_001111077	8130505		-0.171298	-0.460129	-0.631427	-0.171298	-0.460129	-0.631427
7997197	642.231	547.969	738.33	637.245	9.32695	9.09795	9.52812	9.3157	DHX38	NM_014003 // GenMAPP // mRNA_processing_Reactome /// BC008340 // GenMAPP // mRNA_processing_Reactome	9785///	http://www.ncbi.nlm.nih.gov/gene/?term=9785	7997197	NM_014003	7997197		-0.201173	-0.430171	-0.631344	-0.201173	-0.430171	-0.631344
8127989	304.504	246.922	341.209	358.689	8.25032	7.94791	8.41451	8.48659	SNORD50B		692088///	http://www.ncbi.nlm.nih.gov/gene/?term=692088	8127989	NR_003044	8127989		-0.164195	-0.466603	-0.630798	-0.164195	-0.466603	-0.630798
7953100	2690.47	2609.06	3296.65	3145.48	11.3936	11.3493	11.6868	11.6191	FKBP4		2288///	http://www.ncbi.nlm.nih.gov/gene/?term=2288	7953100	NM_002014	7953100		-0.293144	-0.337469	-0.630613	-0.293144	-0.337469	-0.630613
7995492	799.586	650.93	897.61	716.996	9.64311	9.34636	9.80995	9.48582	ADCY7	D25538 // GenMAPP // G_Protein_Signaling /// D25538 // GenMAPP // Calcium_regulation_in_cardiac_cells /// D25538 // GenMAPP // Smooth_muscle_contraction	113///	http://www.ncbi.nlm.nih.gov/gene/?term=113	7995492	NM_001114	7995492		-0.166836	-0.463587	-0.630423	-0.166836	-0.463587	-0.630423
8046078	79.4491	61.9068	87.2508	61.0813	6.31196	5.95202	6.4471	5.93266	B3GALT1		8708///	http://www.ncbi.nlm.nih.gov/gene/?term=8708	8046078	NM_020981	8046078		-0.135137	-0.495072	-0.63021	-0.135137	-0.495072	-0.63021
7953321	1724.61	1167.09	1765	1597.35	10.7521	10.1887	10.7855	10.6415	LTBR		4055///	http://www.ncbi.nlm.nih.gov/gene/?term=4055	7953321	NM_002342	7953321		-0.033403	-0.59675	-0.630153	-0.033403	-0.59675	-0.630153
8170007	340.515	325.874	414.384	473.449	8.41157	8.34817	8.69482	8.88706	LOC644538		644538///	http://www.ncbi.nlm.nih.gov/gene/?term=644538	8170007	NM_001163438	8170007		-0.283251	-0.346652	-0.629903	-0.283251	-0.346652	-0.629903
8135319	211.242	223.102	270.04	295.907	7.72275	7.80156	8.07703	8.209					8135319		8135319		-0.354275	-0.275467	-0.629742	-0.354275	-0.275467	-0.629742
8146649	1937.29	1446.19	2081.94	1864.75	10.9198	10.498	11.0237	10.8648	MTFR1		9650///	http://www.ncbi.nlm.nih.gov/gene/?term=9650	8146649	NM_014637|NM_001145838|NM_001145839	8146649		-0.103889	-0.525675	-0.629564	-0.103889	-0.525675	-0.629564
7970864	3174.44	3471.16	4128.13	2992.97	11.6323	11.7612	12.0113	11.5474	HSPH1		10808///	http://www.ncbi.nlm.nih.gov/gene/?term=10808	7970864	NM_006644	7970864		-0.378988	-0.25007	-0.629058	-0.378988	-0.25007	-0.629058
8017621	265.256	345.233	376.216	337.369	8.05124	8.43143	8.55542	8.39818	POLG2		11232///	http://www.ncbi.nlm.nih.gov/gene/?term=11232	8017621	NM_007215	8017621		-0.504176	-0.123993	-0.628169	-0.504176	-0.123993	-0.628169
7919160	88.1841	75.8566	101.675	92.6599	6.46245	6.2452	6.66782	6.53387					7919160		7919160		-0.205375	-0.422617	-0.627991	-0.205375	-0.422617	-0.627991
8148799	892.63	690.368	975.755	930.079	9.80192	9.43122	9.93037	9.86121	C8orf30A|C8orf30B		51236///728071///	http://www.ncbi.nlm.nih.gov/gene/?term=51236 http://www.ncbi.nlm.nih.gov/gene/?term=728071	8148799	NM_016458	8148799		-0.128455	-0.499152	-0.627607	-0.128455	-0.499152	-0.627607
8058091	3001.03	2387.22	3326.9	3327.18	11.5512	11.2211	11.7	11.7001	SATB2		23314///	http://www.ncbi.nlm.nih.gov/gene/?term=23314	8058091	NM_015265|NM_001172517|NM_001172509	8058091		-0.148718	-0.478849	-0.627567	-0.148718	-0.478849	-0.627567
8138950	606.054	525.099	701.136	584.422	9.2433	9.03645	9.45355	9.19087	RP9		6100///	http://www.ncbi.nlm.nih.gov/gene/?term=6100	8138950	NM_203288	8138950		-0.210247	-0.417106	-0.627353	-0.210247	-0.417106	-0.627353
8166730	87.2447	104.554	118.697	110.634	6.447	6.70811	6.89114	6.78965	CYBB		1536///	http://www.ncbi.nlm.nih.gov/gene/?term=1536	8166730	NM_000397	8166730		-0.444145	-0.183033	-0.627178	-0.444145	-0.183033	-0.627178
8117822	799.366	620.804	875.465	812.339	9.64271	9.278	9.77391	9.66594	ZNRD1|ZNRD1-AS		30834///80862///	http://www.ncbi.nlm.nih.gov/gene/?term=30834 http://www.ncbi.nlm.nih.gov/gene/?term=80862	8117822	NM_170783|NM_014596	8117822		-0.131193	-0.495911	-0.627104	-0.131193	-0.495911	-0.627104
8010673	917.099	952.907	1161.7	1076.54	9.84093	9.89619	10.182	10.0722	SLC25A10		1468///	http://www.ncbi.nlm.nih.gov/gene/?term=1468	8010673	NM_012140	8010673		-0.341087	-0.285828	-0.626915	-0.341087	-0.285828	-0.626915
8108631	684.469	498.524	725.898	677.092	9.41884	8.96152	9.50362	9.40321	VTRNA1-3		56662///	http://www.ncbi.nlm.nih.gov/gene/?term=56662	8108631	NR_026705	8108631		-0.084781	-0.542103	-0.626884	-0.084781	-0.542103	-0.626884
7919166	88.6756	76.1426	102.11	92.9691	6.47046	6.25063	6.67399	6.53868					7919166		7919166		-0.20352	-0.423353	-0.626873	-0.20352	-0.423353	-0.626873
7924817	420.201	373.845	492.484	368.731	8.71494	8.5463	8.94393	8.52642	PRO2012		55478///	http://www.ncbi.nlm.nih.gov/gene/?term=55478	7924817		7924817		-0.228996	-0.397638	-0.626634	-0.228996	-0.397638	-0.626634
8077226	299.701	271.451	354.388	329.629	8.22738	8.08455	8.46918	8.3647	ING5		84289///	http://www.ncbi.nlm.nih.gov/gene/?term=84289	8077226	NM_032329	8077226		-0.241804	-0.384639	-0.626443	-0.241804	-0.384639	-0.626443
7940667	1231.21	899.768	1307.63	973.53	10.2659	9.81341	10.3527	9.92708	SNORA57		692158///	http://www.ncbi.nlm.nih.gov/gene/?term=692158	7940667	NR_004390	7940667		-0.086874	-0.539326	-0.6262	-0.086874	-0.539326	-0.6262
7943803	231.4	230.178	286.709	231.172	7.85425	7.84661	8.16344	7.85283	DIXDC1		85458///	http://www.ncbi.nlm.nih.gov/gene/?term=85458	7943803	NM_001037954|NM_033425	7943803		-0.309197	-0.316839	-0.626036	-0.309197	-0.316839	-0.626036
8006477	579.718	604.328	735.282	635.782	9.17921	9.23919	9.52215	9.31239	ZNF830		91603///	http://www.ncbi.nlm.nih.gov/gene/?term=91603	8006477	NM_052857	8006477		-0.342944	-0.282965	-0.625909	-0.342944	-0.282965	-0.625909
8122875	81.7352	72.9851	95.9456	91.8579	6.35289	6.18953	6.58414	6.52133					8122875		8122875		-0.231259	-0.394615	-0.625873	-0.231259	-0.394615	-0.625873
7999304	747.451	617.978	844.242	739.791	9.54584	9.27141	9.72151	9.53097	FAM86A		196483///	http://www.ncbi.nlm.nih.gov/gene/?term=196483	7999304	NM_201400|NM_201598	7999304		-0.175677	-0.450102	-0.625779	-0.175677	-0.450102	-0.625779
8175315	59.9431	72.3858	81.8214	57.8298	5.90552	6.17764	6.35441	5.85374					8175315		8175315		-0.448886	-0.176772	-0.625659	-0.448886	-0.176772	-0.625659
8062286	2027.66	1715.96	2316.83	2323.45	10.9856	10.7448	11.1779	11.1821	C20orf4		25980///	http://www.ncbi.nlm.nih.gov/gene/?term=25980	8062286		8062286		-0.192339	-0.433141	-0.62548	-0.192339	-0.433141	-0.62548
8147262	1574.35	1351.36	1811.66	1640.1	10.6205	10.4002	10.8231	10.6796	OTUD6B		51633///	http://www.ncbi.nlm.nih.gov/gene/?term=51633	8147262	NM_016023	8147262		-0.202552	-0.4229	-0.625452	-0.202552	-0.4229	-0.625452
7987172	2927.8	3118.55	3752.96	3213.61	11.5156	11.6067	11.8738	11.65	C15orf24		56851///	http://www.ncbi.nlm.nih.gov/gene/?term=56851	7987172	NM_020154	7987172		-0.358215	-0.267157	-0.625372	-0.358215	-0.267157	-0.625372
7910010	31.5227	30.1005	38.2583	28.4424	4.97832	4.91171	5.2577	4.82997					7910010		7910010		-0.279378	-0.345985	-0.625363	-0.279378	-0.345985	-0.625363
8074541	1524.49	1468.29	1858.04	1660.41	10.5741	10.5199	10.8596	10.6973	TRMT2A		27037///	http://www.ncbi.nlm.nih.gov/gene/?term=27037	8074541	NM_022727|NM_182984	8074541		-0.28546	-0.339644	-0.625104	-0.28546	-0.339644	-0.625104
8121768	238.411	228.853	290.078	270.626	7.89731	7.83828	8.1803	8.08015	PKIB	NM_181795 // GenMAPP // Calcium_regulation_in_cardiac_cells /// NM_181795 // GenMAPP // Smooth_muscle_contraction /// NM_032471 // GenMAPP // Calcium_regulation_in_cardiac_cells /// NM_032471 // GenMAPP // Smooth_muscle_contraction	5570///	http://www.ncbi.nlm.nih.gov/gene/?term=5570	8121768	NM_181794|NM_181795|NM_032471	8121768		-0.282991	-0.342021	-0.625012	-0.282991	-0.342021	-0.625012
7912750	1039.37	846.477	1164.8	1071.08	10.0215	9.72533	10.1859	10.0648	FBXO42		54455///	http://www.ncbi.nlm.nih.gov/gene/?term=54455	7912750	NM_018994	7912750		-0.164372	-0.460543	-0.624915	-0.164372	-0.460543	-0.624915
7925978	2476	2090.14	2824.95	2832.15	11.2738	11.0294	11.464	11.4677	C10orf18		54906///	http://www.ncbi.nlm.nih.gov/gene/?term=54906	7925978	NM_017782	7925978		-0.190214	-0.434623	-0.624837	-0.190214	-0.434623	-0.624837
8164729	161.53	159.889	199.559	172.447	7.33566	7.32092	7.64067	7.43001	TTF1		7270///	http://www.ncbi.nlm.nih.gov/gene/?term=7270	8164729	NM_007344	8164729		-0.305009	-0.319745	-0.624754	-0.305009	-0.319745	-0.624754
8142061	1615.7	1207.76	1734.61	1884.14	10.6579	10.2381	10.7604	10.8797	PUS7		54517///	http://www.ncbi.nlm.nih.gov/gene/?term=54517	8142061	NM_019042	8142061		-0.102459	-0.522278	-0.624737	-0.102459	-0.522278	-0.624737
7959361	2309.22	1857.8	2571.9	2368.39	11.1732	10.8594	11.3286	11.2097	MLXIP		22877///	http://www.ncbi.nlm.nih.gov/gene/?term=22877	7959361	NM_014938	7959361		-0.155429	-0.469244	-0.624673	-0.155429	-0.469244	-0.624673
8081903	28.5582	29.1538	35.8171	31.7673	4.83584	4.86561	5.16258	4.98947	C3orf15		89876///	http://www.ncbi.nlm.nih.gov/gene/?term=89876	8081903	NM_033364	8081903		-0.32674	-0.296966	-0.623706	-0.32674	-0.296966	-0.623706
8027323	31.9452	40.7237	44.7708	42.5733	4.99753	5.3478	5.48449	5.41188	ZNF257		113835///	http://www.ncbi.nlm.nih.gov/gene/?term=113835	8027323	NM_033468	8027323		-0.486957	-0.136689	-0.623646	-0.486957	-0.136689	-0.623646
8031956	402.605	348.138	464.681	443.624	8.65322	8.44351	8.8601	8.79319	ZNF324		25799///	http://www.ncbi.nlm.nih.gov/gene/?term=25799	8031956	NM_014347	8031956		-0.206876	-0.416584	-0.62346	-0.206876	-0.416584	-0.62346
7912515	68.4558	82.2727	93.1433	81.3667	6.0971	6.36234	6.54138	6.34637	NPPA		4878///	http://www.ncbi.nlm.nih.gov/gene/?term=4878	7912515	NM_006172	7912515		-0.44428	-0.179037	-0.623317	-0.44428	-0.179037	-0.623317
8093936	1926.9	2021.4	2448.85	1809.72	10.9121	10.9811	11.2579	10.8216	MRFAP1		93621///	http://www.ncbi.nlm.nih.gov/gene/?term=93621	8093936	NM_033296	8093936		-0.345822	-0.276753	-0.622575	-0.345822	-0.276753	-0.622575
8011275	565.546	521.114	673.522	625.097	9.1435	9.02545	9.39558	9.28794	METT10D		79066///	http://www.ncbi.nlm.nih.gov/gene/?term=79066	8011275	NM_024086	8011275		-0.252079	-0.370126	-0.622205	-0.252079	-0.370126	-0.622205
8080419	2280.88	1770.09	2492.87	2907.8	11.1554	10.7896	11.2836	11.5057	GNL3		26354///	http://www.ncbi.nlm.nih.gov/gene/?term=26354	8080419	NM_206825|NM_014366|NM_206826	8080419		-0.128217	-0.493983	-0.6222	-0.128217	-0.493983	-0.6222
8052925	3027.39	3028.81	3756.69	3438.64	11.5639	11.5645	11.8752	11.7476	TEX261		113419///	http://www.ncbi.nlm.nih.gov/gene/?term=113419	8052925	NM_144582	8052925		-0.311389	-0.310709	-0.622098	-0.311389	-0.310709	-0.622098
8062576	724.074	560.473	790.296	850.71	9.49999	9.1305	9.62625	9.73252	DHX35		60625///	http://www.ncbi.nlm.nih.gov/gene/?term=60625	8062576	NR_033905|NM_021931|NM_001190809	8062576		-0.126255	-0.495747	-0.622002	-0.126255	-0.495747	-0.622002
7898881	1707.6	1365.03	1894	1724.98	10.7378	10.4147	10.8872	10.7524	TCEB3		6924///	http://www.ncbi.nlm.nih.gov/gene/?term=6924	7898881	NM_003198	7898881		-0.14946	-0.472499	-0.621958	-0.14946	-0.472499	-0.621958
8006736	904.481	793.627	1050.89	1047.32	9.82095	9.63232	10.0374	10.0325	DUSP14	BC001894 // GenMAPP // Hypertrophy_model	11072///	http://www.ncbi.nlm.nih.gov/gene/?term=11072	8006736	NM_007026	8006736		-0.216454	-0.405083	-0.621537	-0.216454	-0.405083	-0.621537
7939087	683.61	540.991	754.307	627.029	9.41703	9.07946	9.55901	9.29239	C11orf46		120534///	http://www.ncbi.nlm.nih.gov/gene/?term=120534	7939087	NM_152316	7939087		-0.141978	-0.479547	-0.621525	-0.141978	-0.479547	-0.621525
8131479	807.366	899.883	1057.24	922.637	9.65708	9.81359	10.0461	9.84962	MIOS		54468///	http://www.ncbi.nlm.nih.gov/gene/?term=54468	8131479	NM_019005	8131479		-0.389003	-0.232488	-0.621491	-0.389003	-0.232488	-0.621491
8011480	235.096	192.572	263.907	257.135	7.87711	7.58925	8.04388	8.00638	CAMKK1		84254///	http://www.ncbi.nlm.nih.gov/gene/?term=84254	8011480	NM_032294|NM_172206|NM_172207	8011480		-0.166778	-0.454633	-0.621411	-0.166778	-0.454633	-0.621411
8129706	2590.78	2396.32	3090.34	3173.71	11.3392	11.2266	11.5935	11.632	HBS1L		10767///	http://www.ncbi.nlm.nih.gov/gene/?term=10767	8129706	NM_006620|NM_001145158|NM_001145207	8129706		-0.254376	-0.36694	-0.621316	-0.254376	-0.36694	-0.621316
8036867	608.974	542.924	713.067	719.572	9.25024	9.08461	9.4779	9.491	C19orf47		126526///	http://www.ncbi.nlm.nih.gov/gene/?term=126526	8036867	NM_178830	8036867		-0.227659	-0.393289	-0.620947	-0.227659	-0.393289	-0.620947
7908940	725.496	738.873	907.917	902.839	9.50282	9.52918	9.82642	9.81832	ATP2B4		493///	http://www.ncbi.nlm.nih.gov/gene/?term=493	7908940	NM_001001396|NM_001684	7908940		-0.323591	-0.297233	-0.620824	-0.323591	-0.297233	-0.620824
8119842	1831.07	1517.35	2066.86	2096.82	10.8385	10.5673	11.0132	11.034	POLR1C		9533///	http://www.ncbi.nlm.nih.gov/gene/?term=9533	8119842	NM_203290|NM_004875	8119842		-0.174754	-0.44588	-0.620634	-0.174754	-0.44588	-0.620634
8127346	427.926	612.587	634.848	548.397	8.74122	9.25877	9.31027	9.09907	RAB23		51715///	http://www.ncbi.nlm.nih.gov/gene/?term=51715	8127346	NM_016277|NM_183227	8127346		-0.569047	-0.0514965	-0.620544	-0.569047	-0.0514965	-0.620544
8088106	3406.11	2680.78	3746.56	3547.86	11.7339	11.3884	11.8714	11.7927	TKT	NM_001064 // GenMAPP // Pentose_Phosphate_Pathway /// L12711 // GenMAPP // Pentose_Phosphate_Pathway /// AK289454 // GenMAPP // Pentose_Phosphate_Pathway /// BC009970 // GenMAPP // Pentose_Phosphate_Pathway /// U55017 // GenMAPP // Pentose_Phosphate_Pathway /// AK293438 // GenMAPP // Pentose_Phosphate_Pathway /// AK303191 // GenMAPP // Pentose_Phosphate_Pathway /// BC002433 // GenMAPP // Pentose_…	7086///	http://www.ncbi.nlm.nih.gov/gene/?term=7086	8088106	NM_001135055|NM_001064	8088106		-0.13744	-0.482912	-0.620352	-0.13744	-0.482912	-0.620352
8141898	1546.36	1300.46	1758.19	1708.21	10.5947	10.3448	10.7799	10.7383	DNAJC2		27000///	http://www.ncbi.nlm.nih.gov/gene/?term=27000	8141898	NM_014377|NM_001129887	8141898		-0.185212	-0.435071	-0.620283	-0.185212	-0.435071	-0.620283
7998129	2939.38	2964.01	3659.52	3268.36	11.5213	11.5333	11.8374	11.6744	POLR3K|SNRNP25	AF060223 // GenMAPP // RNA_transcription_Reactome	51728///79622///	http://www.ncbi.nlm.nih.gov/gene/?term=51728 http://www.ncbi.nlm.nih.gov/gene/?term=79622	7998129	NM_016310	7998129		-0.316142	-0.304105	-0.620247	-0.316142	-0.304105	-0.620247
7930956	1032.3	863.537	1170.56	1051.89	10.0116	9.75411	10.193	10.0388	SEC23IP		11196///	http://www.ncbi.nlm.nih.gov/gene/?term=11196	7930956	NM_007190	7930956		-0.18134	-0.43887	-0.62021	-0.18134	-0.43887	-0.62021
8010061	630.759	498.43	695.126	530.899	9.30095	8.96125	9.44113	9.05229	SPHK1	NM_182965 // GenMAPP // S1P_Signaling /// NM_021972 // GenMAPP // S1P_Signaling /// NM_001142601 // GenMAPP // S1P_Signaling /// NM_001142602 // GenMAPP // S1P_Signaling /// BC014439 // GenMAPP // S1P_Signaling	8877///	http://www.ncbi.nlm.nih.gov/gene/?term=8877	8010061	NM_182965|NM_021972|NM_001142601|NM_001142602	8010061		-0.140187	-0.479885	-0.620072	-0.140187	-0.479885	-0.620072
8126588	3492.51	2856.02	3915.21	3926.48	11.77	11.4798	11.9349	11.939	XPO5		57510///	http://www.ncbi.nlm.nih.gov/gene/?term=57510	8126588	NM_020750	8126588		-0.164826	-0.45508	-0.619906	-0.164826	-0.45508	-0.619906
8164357	307.62	413.312	441.996	353.202	8.26501	8.69109	8.78789	8.46435	NAIF1		203245///	http://www.ncbi.nlm.nih.gov/gene/?term=203245	8164357	NM_197956	8164357		-0.522884	-0.096802	-0.619686	-0.522884	-0.096802	-0.619686
8094070	246.58	268.384	318.862	276.464	7.94591	8.06815	8.31679	8.11095	C4orf23		152992///	http://www.ncbi.nlm.nih.gov/gene/?term=152992	8094070	NM_152544	8094070		-0.370875	-0.248635	-0.61951	-0.370875	-0.248635	-0.61951
8069574	318.645	257.347	354.92	436.795	8.31581	8.00757	8.47135	8.77081	C21orf91		54149///	http://www.ncbi.nlm.nih.gov/gene/?term=54149	8069574	NM_001100420|NM_017447|NM_001100421	8069574		-0.155545	-0.463782	-0.619327	-0.155545	-0.463782	-0.619327
7950683	1672.25	1678.17	2076.26	2083.47	10.7076	10.7127	11.0198	11.0248	NARS2		79731///	http://www.ncbi.nlm.nih.gov/gene/?term=79731	7950683	NM_024678|NR_027479	7950683		-0.312196	-0.307094	-0.61929	-0.312196	-0.307094	-0.61929
7953735	139.582	117.118	158.436	146.201	7.12497	6.87182	7.30776	7.1918	LOC349196		349196///	http://www.ncbi.nlm.nih.gov/gene/?term=349196	7953735	NR_027000	7953735		-0.182788	-0.435934	-0.618722	-0.182788	-0.435934	-0.618722
7957649	444.241	410.403	529.047	490.747	8.7952	8.6809	9.04725	8.93883	SNRPF	NM_003095 // GenMAPP // mRNA_processing_Reactome /// NM_003095 // GenMAPP // mRNA_processing_binding_Reactome /// BC002505 // GenMAPP // mRNA_processing_Reactome /// BC002505 // GenMAPP // mRNA_processing_binding_Reactome	6636///	http://www.ncbi.nlm.nih.gov/gene/?term=6636	7957649	NM_003095	7957649		-0.252053	-0.366352	-0.618405	-0.252053	-0.366352	-0.618405
8107563	55.445	49.4381	64.8634	68.1153	5.79298	5.62755	6.01933	6.08991	PRR16		51334///	http://www.ncbi.nlm.nih.gov/gene/?term=51334	8107563	NM_016644	8107563		-0.226349	-0.391784	-0.618133	-0.226349	-0.391784	-0.618133
7918026	310.511	273.585	361.073	348.375	8.2785	8.09585	8.49615	8.4445	EXTL2		2135///	http://www.ncbi.nlm.nih.gov/gene/?term=2135	7918026	NM_001439|NM_001033025	7918026		-0.217644	-0.4003	-0.617944	-0.217644	-0.4003	-0.617944
8069174	1206.61	1026.67	1378.76	1246.15	10.2367	10.0038	10.4292	10.2833	C21orf70		85395///	http://www.ncbi.nlm.nih.gov/gene/?term=85395	8069174		8069174		-0.192409	-0.425401	-0.61781	-0.192409	-0.425401	-0.61781
8043276	318.29	319.156	394.797	310.99	8.3142	8.31812	8.62497	8.28072	SNORD94		692225///	http://www.ncbi.nlm.nih.gov/gene/?term=692225	8043276	NR_004378	8043276		-0.310771	-0.306849	-0.61762	-0.310771	-0.306849	-0.61762
7939699	263.074	244.86	314.346	292.116	8.03932	7.93582	8.29621	8.1904	ZNF408		79797///	http://www.ncbi.nlm.nih.gov/gene/?term=79797	7939699	NM_024741|NM_001184751	7939699		-0.256882	-0.360392	-0.617274	-0.256882	-0.360392	-0.617274
8136471	218.141	174.954	241.944	238.115	7.76912	7.45083	7.91853	7.89552					8136471		8136471		-0.149412	-0.467697	-0.617109	-0.149412	-0.467697	-0.617109
7990020	2854.03	2971.38	3606.13	3164.75	11.4788	11.5369	11.8162	11.6279	ANP32A		8125///	http://www.ncbi.nlm.nih.gov/gene/?term=8125	7990020	NM_006305	7990020		-0.33745	-0.279317	-0.616767	-0.33745	-0.279317	-0.616767
8040467	33.2282	32.5367	40.7127	32.3738	5.05434	5.02399	5.34741	5.01675					8040467		8040467		-0.293071	-0.323414	-0.616485	-0.293071	-0.323414	-0.616485
8100109	37.7201	30.1512	41.7529	51.2738	5.23726	4.91414	5.3838	5.68015	GABRA2		2555///	http://www.ncbi.nlm.nih.gov/gene/?term=2555	8100109	NM_000807|NM_001114175	8100109		-0.14654	-0.46966	-0.6162	-0.14654	-0.46966	-0.6162
8011293	1759.47	1348.94	1907.26	1855.85	10.7809	10.3976	10.8973	10.8579	KIAA0664	NM_015229 // GenMAPP // Translation_Factors	23277///	http://www.ncbi.nlm.nih.gov/gene/?term=23277	8011293	NM_015229	8011293		-0.116359	-0.499674	-0.616033	-0.116359	-0.499674	-0.616033
8154285	44.5462	43.4027	54.4333	44.7265	5.47723	5.43971	5.76642	5.48306	MLANA		2315///	http://www.ncbi.nlm.nih.gov/gene/?term=2315	8154285	NM_005511	8154285		-0.289189	-0.326706	-0.615895	-0.289189	-0.326706	-0.615895
8019796	908.835	1137.17	1258.47	891.698	9.82788	10.1512	10.2975	9.80041	MAFG		4097///	http://www.ncbi.nlm.nih.gov/gene/?term=4097	8019796	NM_002359|NM_032711	8019796		-0.469582	-0.146223	-0.615805	-0.469582	-0.146223	-0.615805
8133057	470.295	490.762	594.643	561.086	8.87742	8.93888	9.21588	9.13208	ZNF138		7697///	http://www.ncbi.nlm.nih.gov/gene/?term=7697	8133057	NM_001160183|NR_027660|NM_006524|NR_027661	8133057		-0.338457	-0.276998	-0.615455	-0.338457	-0.276998	-0.615455
8163023	2085.04	2030.84	2546.93	2505.2	11.0259	10.9879	11.3145	11.2907	IKBKAP		8518///	http://www.ncbi.nlm.nih.gov/gene/?term=8518	8163023	NM_003640	8163023		-0.288684	-0.32668	-0.615364	-0.288684	-0.32668	-0.615364
7951030	411.023	361.905	477.355	393.118	8.68307	8.49947	8.89892	8.61882	SNORD6		692075///	http://www.ncbi.nlm.nih.gov/gene/?term=692075	7951030	NR_003036	7951030		-0.215845	-0.399451	-0.615296	-0.215845	-0.399451	-0.615296
8173755	444.418	749.073	714.088	972.849	8.79577	9.54896	9.47996	9.92607	ITM2A		9452///	http://www.ncbi.nlm.nih.gov/gene/?term=9452	8173755	NM_004867|NM_001171581	8173755		-0.684185	0.069004	-0.615181	-0.684185	0.069004	-0.615181
8074364	357.998	363.309	446.296	367.265	8.48381	8.50505	8.80186	8.52068	DGCR14|TSSK2		8220///23617///	http://www.ncbi.nlm.nih.gov/gene/?term=8220 http://www.ncbi.nlm.nih.gov/gene/?term=23617	8074364	NM_022719|NM_053006	8074364		-0.31805	-0.296803	-0.614853	-0.31805	-0.296803	-0.614853
7938687	729.314	803.403	947.169	1102.49	9.5104	9.64998	9.88748	10.1066	NUCB2		4925///	http://www.ncbi.nlm.nih.gov/gene/?term=4925	7938687	NM_005013	7938687		-0.377083	-0.237498	-0.614581	-0.377083	-0.237498	-0.614581
8010949	593.607	566.973	717.833	734.374	9.21336	9.14714	9.4875	9.52037	GLOD4		51031///	http://www.ncbi.nlm.nih.gov/gene/?term=51031	8010949	NM_016080	8010949		-0.274141	-0.340368	-0.614509	-0.274141	-0.340368	-0.614509
7925607	39.5336	38.8571	48.4928	36.5871	5.30501	5.28011	5.5997	5.19327					7925607		7925607		-0.29469	-0.319591	-0.614282	-0.29469	-0.319591	-0.614282
8164165	6641.33	6987.59	8428.22	6976.64	12.6973	12.7706	13.041	12.7683	HSPA5		3309///	http://www.ncbi.nlm.nih.gov/gene/?term=3309	8164165	NM_005347	8164165		-0.343757	-0.270435	-0.614192	-0.343757	-0.270435	-0.614192
8116848	2774.37	2133.06	3009.6	3216.65	11.4379	11.0587	11.5554	11.6513	PAK1IP1		55003///	http://www.ncbi.nlm.nih.gov/gene/?term=55003	8116848	NM_017906	8116848		-0.117411	-0.496649	-0.61406	-0.117411	-0.496649	-0.61406
8059387	231.753	234.868	288.618	260.827	7.85644	7.87571	8.17302	8.02695	FAM124B		79843///	http://www.ncbi.nlm.nih.gov/gene/?term=79843	8059387	NM_024785|NM_001122779	8059387		-0.316576	-0.29731	-0.613886	-0.316576	-0.29731	-0.613886
7922752	138.857	129.405	165.817	178.413	7.11745	7.01575	7.37345	7.47908					7922752		7922752		-0.255992	-0.357696	-0.613687	-0.255992	-0.357696	-0.613687
7903281	469.943	418.078	548.256	584.15	8.87634	8.70763	9.09871	9.1902	SLC35A3		23443///	http://www.ncbi.nlm.nih.gov/gene/?term=23443	7903281	NM_012243	7903281		-0.222363	-0.391076	-0.613439	-0.222363	-0.391076	-0.613439
7903294	3013.02	2191.93	3178.03	3409.3	11.557	11.098	11.6339	11.7353	HIAT1		64645///	http://www.ncbi.nlm.nih.gov/gene/?term=64645	7903294	NM_033055	7903294		-0.076922	-0.535927	-0.612849	-0.076922	-0.535927	-0.612849
8149389	1302.73	1031.85	1433.53	1248.68	10.3473	10.011	10.4854	10.2862	FAM86B1|FAM86B2		85002///653333///	http://www.ncbi.nlm.nih.gov/gene/?term=85002 http://www.ncbi.nlm.nih.gov/gene/?term=653333	8149389	NR_003494|NM_001137610|NM_001083537	8149389		-0.138035	-0.47434	-0.612375	-0.138035	-0.47434	-0.612375
8091562	986.585	884.278	1154.81	1069.62	9.9463	9.78836	10.1734	10.0629	DHX36		170506///	http://www.ncbi.nlm.nih.gov/gene/?term=170506	8091562	NM_020865|NM_001114397	8091562		-0.227137	-0.385081	-0.612218	-0.227137	-0.385081	-0.612218
8023308	95.4151	77.9916	106.652	104.213	6.57615	6.28525	6.73677	6.70339					8023308		8023308		-0.16062	-0.451519	-0.612139	-0.16062	-0.451519	-0.612139
8104656	140.136	105.668	150.428	115.794	7.13068	6.7234	7.23293	6.85541	LOC729862		729862///	http://www.ncbi.nlm.nih.gov/gene/?term=729862	8104656	NR_033961|NM_003162	8104656		-0.102249	-0.509532	-0.611781	-0.102249	-0.509532	-0.611781
8138043	25.7121	27.9152	33.1149	25.7121	4.68438	4.80298	5.04941	4.68438					8138043		8138043		-0.365033	-0.24643	-0.611463	-0.365033	-0.24643	-0.611463
7925033	194.009	189.523	236.984	192.386	7.59998	7.56623	7.88864	7.58786	C1orf131		128061///	http://www.ncbi.nlm.nih.gov/gene/?term=128061	7925033	NM_152379	7925033		-0.288666	-0.322416	-0.611082	-0.288666	-0.322416	-0.611082
8128894	678.057	578.584	774.062	758.513	9.40526	9.17638	9.59631	9.56703	REV3L		5980///	http://www.ncbi.nlm.nih.gov/gene/?term=5980	8128894	NM_002912	8128894		-0.191043	-0.419924	-0.610967	-0.191043	-0.419924	-0.610967
7974617	81.2242	92.08	106.864	92.08	6.34384	6.52482	6.73963	6.52482					7974617		7974617		-0.395796	-0.214817	-0.610612	-0.395796	-0.214817	-0.610612
7978174	333.188	423.274	464.035	355.461	8.38019	8.72545	8.85809	8.47355	CHMP4A|MDP1		29082///145553///	http://www.ncbi.nlm.nih.gov/gene/?term=29082 http://www.ncbi.nlm.nih.gov/gene/?term=145553	7978174	NM_014169	7978174		-0.477895	-0.132643	-0.610538	-0.477895	-0.132643	-0.610538
7930980	97.1464	118.924	132.81	201.221	6.60209	6.89389	7.05322	7.65264	PPAPDC1A		196051///	http://www.ncbi.nlm.nih.gov/gene/?term=196051	7930980	NM_001030059	7930980		-0.451135	-0.15933	-0.610465	-0.451135	-0.15933	-0.610465
8014487	1837.89	1485.25	2041.27	2169.48	10.8438	10.5365	10.9953	11.0831	ACACA	NM_198839 // GenMAPP // Fatty_Acid_Synthesis /// NM_198834 // GenMAPP // Fatty_Acid_Synthesis /// NM_198838 // GenMAPP // Fatty_Acid_Synthesis /// NM_198836 // GenMAPP // Fatty_Acid_Synthesis /// NM_198837 // GenMAPP // Fatty_Acid_Synthesis /// AB371587 // GenMAPP // Fatty_Acid_Synthesis /// BC137287 // GenMAPP // Fatty_Acid_Synthesis /// AY237919 // GenMAPP // Fatty_Acid_Synthesis /// AY315627 /…	31///	http://www.ncbi.nlm.nih.gov/gene/?term=31	8014487	NM_198839|NM_198834|NM_198838|NM_198836|NM_198837	8014487		-0.151415	-0.458765	-0.61018	-0.151415	-0.458765	-0.61018
8132667	94.3469	95.9661	117.56	108.863	6.5599	6.58445	6.87725	6.76637	ADCY1	NM_021116 // GenMAPP // G_Protein_Signaling /// NM_021116 // GenMAPP // Calcium_regulation_in_cardiac_cells /// NM_021116 // GenMAPP // Smooth_muscle_contraction	107///	http://www.ncbi.nlm.nih.gov/gene/?term=107	8132667	NM_021116	8132667		-0.317349	-0.292799	-0.610148	-0.317349	-0.292799	-0.610148
7987642	908.608	1078.23	1222.87	1049.31	9.82752	10.0745	10.2561	10.0352	NDUFAF1		51103///	http://www.ncbi.nlm.nih.gov/gene/?term=51103	7987642	NM_016013	7987642		-0.428534	-0.181598	-0.610132	-0.428534	-0.181598	-0.610132
7980452	87.6728	98.3379	114.714	118.482	6.45406	6.61968	6.8419	6.88853					7980452		7980452		-0.387846	-0.222228	-0.610074	-0.387846	-0.222228	-0.610074
8136967	46.0362	39.4548	52.6528	38.4388	5.5247	5.30213	5.71844	5.26449	OR2A5		393046///	http://www.ncbi.nlm.nih.gov/gene/?term=393046	8136967	NM_012365	8136967		-0.193742	-0.416308	-0.61005	-0.193742	-0.416308	-0.61005
7934883	54.9935	51.6924	65.8683	58.3	5.78119	5.69188	6.04151	5.86543					7934883		7934883		-0.260323	-0.34963	-0.609952	-0.260323	-0.34963	-0.609952
7900426	2807.48	2623.97	3353.04	3593.64	11.4551	11.3575	11.7113	11.8112	SMAP2		64744///	http://www.ncbi.nlm.nih.gov/gene/?term=64744	7900426	NM_022733	7900426		-0.256194	-0.35372	-0.609914	-0.256194	-0.35372	-0.609914
8066200	1483.97	1556.62	1877.32	1720.43	10.5352	10.6042	10.8745	10.7486	TTI1		9675///	http://www.ncbi.nlm.nih.gov/gene/?term=9675	8066200	NM_014657	8066200		-0.339215	-0.270262	-0.609477	-0.339215	-0.270262	-0.609477
7921852	109.021	112.616	136.864	94.2624	6.76846	6.81527	7.09659	6.55861	MPZ		4359///	http://www.ncbi.nlm.nih.gov/gene/?term=4359	7921852	NM_000530	7921852		-0.328137	-0.281327	-0.609464	-0.328137	-0.281327	-0.609464
7912646	1624.32	1179.81	1709.81	1794.92	10.6656	10.2043	10.7396	10.8097	CASP9		842///	http://www.ncbi.nlm.nih.gov/gene/?term=842	7912646	NM_001229|NM_032996	7912646		-0.074003	-0.53528	-0.609283	-0.074003	-0.53528	-0.609283
7969171	1125.88	1160.39	1411.68	1354.6	10.1368	10.1804	10.4632	10.4036	DLEU1		10301///	http://www.ncbi.nlm.nih.gov/gene/?term=10301	7969171	NR_002605	7969171		-0.326358	-0.282812	-0.60917	-0.326358	-0.282812	-0.60917
7990618	138.122	159.576	183.335	169.187	7.1098	7.3181	7.51834	7.40247					7990618		7990618		-0.408533	-0.200235	-0.608768	-0.408533	-0.200235	-0.608768
7918275	347.038	285.356	388.595	319.783	8.43895	8.15662	8.60212	8.32095	WDR47		22911///	http://www.ncbi.nlm.nih.gov/gene/?term=22911	7918275	NM_001142550|NM_014969|NM_001142551	7918275		-0.163176	-0.445505	-0.608681	-0.163176	-0.445505	-0.608681
8037231	27.5763	36.4088	39.1257	29.9074	4.78536	5.18621	5.29005	4.90243	PSG3		5671///	http://www.ncbi.nlm.nih.gov/gene/?term=5671	8037231	NM_021016	8037231		-0.504686	-0.10383	-0.608517	-0.504686	-0.10383	-0.608517
8162803	844.382	776.762	999.832	992.653	9.72175	9.60133	9.96554	9.95514	ANKS6		203286///	http://www.ncbi.nlm.nih.gov/gene/?term=203286	8162803	NM_173551	8162803		-0.243789	-0.364213	-0.608002	-0.243789	-0.364213	-0.608002
8001371	57.4256	61.095	73.1182	58.9929	5.84362	5.93298	6.19216	5.88247					8001371		8001371		-0.348538	-0.259177	-0.607715	-0.348538	-0.259177	-0.607715
7996569	101.886	77.7654	109.879	97.5068	6.67081	6.28106	6.77978	6.60743					7996569		7996569		-0.10897	-0.498719	-0.607689	-0.10897	-0.498719	-0.607689
7911578	1016.4	1010.9	1251.26	1016.25	9.98926	9.98142	10.2892	9.98904	CDK11A|CDK11B|LOC100294398|LOC100133692		728642///984///100294398///100133692///	http://www.ncbi.nlm.nih.gov/gene/?term=728642 http://www.ncbi.nlm.nih.gov/gene/?term=984 http://www.ncbi.nlm.nih.gov/gene/?term=100294398 http://www.ncbi.nlm.nih.gov/gene/?term=100133692	7911578	NM_024011|NM_033529|NM_033486|NM_033487|NM_033488|NM_033489|NM_033492|NM_033493|XM_003120339|XM_001714086	7911578		-0.299902	-0.30774	-0.607642	-0.299902	-0.30774	-0.607642
8121116	40.6594	45.2738	52.9602	49.6187	5.34552	5.5006	5.72684	5.63281					8121116		8121116		-0.381321	-0.226233	-0.607554	-0.381321	-0.226233	-0.607554
8000603	2871.79	2470.43	3287.55	2854.08	11.4877	11.2705	11.6828	11.4788	TUFM		7284///	http://www.ncbi.nlm.nih.gov/gene/?term=7284	8000603	NM_003321	8000603		-0.195063	-0.412249	-0.607311	-0.195063	-0.412249	-0.607311
8122933	60.5559	59.734	74.2325	71.3984	5.9202	5.90048	6.21398	6.15782	TIAM2		26230///	http://www.ncbi.nlm.nih.gov/gene/?term=26230	8122933	NM_012454|NM_001010927	8122933		-0.293782	-0.313498	-0.60728	-0.293782	-0.313498	-0.60728
7942889	497.237	486.028	606.708	546.182	8.95779	8.92489	9.24486	9.09324	TMEM126A		84233///	http://www.ncbi.nlm.nih.gov/gene/?term=84233	7942889	NM_032273	7942889		-0.287068	-0.319963	-0.607031	-0.287068	-0.319963	-0.607031
8077353	537.431	537.198	663.064	605.916	9.06994	9.06931	9.373	9.24297	TRNT1		51095///	http://www.ncbi.nlm.nih.gov/gene/?term=51095	8077353	NM_182916	8077353		-0.303067	-0.303695	-0.606762	-0.303067	-0.303695	-0.606762
8032863	1558.16	1255.06	1725.43	1538.02	10.6056	10.2935	10.7527	10.5869	C19orf10		56005///	http://www.ncbi.nlm.nih.gov/gene/?term=56005	8032863	NM_019107	8032863		-0.147106	-0.459197	-0.606303	-0.147106	-0.459197	-0.606303
8081115	902.237	675.506	963.07	772.587	9.81736	9.39982	9.9115	9.59355	ARL13B		200894///	http://www.ncbi.nlm.nih.gov/gene/?term=200894	8081115	NM_001174150|NM_182896|NM_001174151|NR_033427|NM_144996	8081115		-0.094134	-0.511673	-0.605807	-0.094134	-0.511673	-0.605807
7981714	117.581	136.373	156.212	140.61	6.87751	7.09142	7.28736	7.13555					7981714		7981714		-0.409849	-0.195942	-0.605791	-0.409849	-0.195942	-0.605791
8025053	585.74	546.029	697.591	557.816	9.19412	9.09283	9.44624	9.12365	TNFSF9		8744///	http://www.ncbi.nlm.nih.gov/gene/?term=8744	8025053	NM_003811	8025053		-0.252121	-0.353405	-0.605526	-0.252121	-0.353405	-0.605526
7924403	32.4572	35.676	41.9731	37.9372	5.02047	5.15688	5.39139	5.24554	MIR194-1		406969///	http://www.ncbi.nlm.nih.gov/gene/?term=406969	7924403	NR_029711	7924403		-0.370925	-0.234511	-0.605436	-0.370925	-0.234511	-0.605436
7951467	450.29	391.924	518.138	433.866	8.81471	8.61443	9.01719	8.76111	ALKBH8		91801///	http://www.ncbi.nlm.nih.gov/gene/?term=91801	7951467	NM_138775	7951467		-0.202482	-0.402765	-0.605247	-0.202482	-0.402765	-0.605247
8130768	708.797	360.111	623.093	802.932	9.46923	8.4923	9.2833	9.64913	RNASET2		8635///	http://www.ncbi.nlm.nih.gov/gene/?term=8635	8130768	NM_003730	8130768		0.185924	-0.791007	-0.605083	0.185924	-0.791007	-0.605083
7939240	67.3237	67.4081	83.0777	101.38	6.07304	6.07485	6.37639	6.66363					7939240		7939240		-0.303347	-0.301539	-0.604886	-0.303347	-0.301539	-0.604886
7914141	1038.51	800.447	1124.25	972.519	10.0203	9.64466	10.1347	9.92558	RPA2	BC021257 // GenMAPP // DNA_replication_Reactome /// BC021257 // GenMAPP // G1_to_S_cell_cycle_Reactome	6118///	http://www.ncbi.nlm.nih.gov/gene/?term=6118	7914141	NM_002946	7914141		-0.114439	-0.490081	-0.60452	-0.114439	-0.490081	-0.60452
7916727	1415.7	1110.69	1546.2	1438.67	10.4673	10.1172	10.5945	10.4905	ITGB3BP		23421///	http://www.ncbi.nlm.nih.gov/gene/?term=23421	7916727	NM_014288	7916727		-0.127216	-0.477271	-0.604487	-0.127216	-0.477271	-0.604487
7993019	663.703	587.368	769.868	806.126	9.37439	9.19812	9.58847	9.65486	NUDT16L1		84309///	http://www.ncbi.nlm.nih.gov/gene/?term=84309	7993019	NM_032349|NM_001193452	7993019		-0.214075	-0.390347	-0.604422	-0.214075	-0.390347	-0.604422
8109315	117.805	110.967	140.974	108.069	6.88026	6.79399	7.13928	6.7558	MYOZ3		91977///	http://www.ncbi.nlm.nih.gov/gene/?term=91977	8109315	NM_001122853|NM_133371	8109315		-0.259029	-0.345294	-0.604322	-0.259029	-0.345294	-0.604322
8003633	274.637	256.031	326.918	263.352	8.10138	8.00018	8.35279	8.04085	BHLHA9		727857///	http://www.ncbi.nlm.nih.gov/gene/?term=727857	8003633	NM_001164405	8003633		-0.251403	-0.35261	-0.604013	-0.251403	-0.35261	-0.604013
7997059	774.368	621.601	855.285	857.118	9.59688	9.27985	9.74026	9.74335	DDX19A		55308///	http://www.ncbi.nlm.nih.gov/gene/?term=55308	7997059	NM_018332	7997059		-0.143386	-0.460415	-0.603801	-0.143386	-0.460415	-0.603801
8134981	948.547	711.045	1012.26	968.594	9.88958	9.4738	9.98336	9.91975	TRIP6		7205///	http://www.ncbi.nlm.nih.gov/gene/?term=7205	8134981	NM_003302	8134981		-0.093785	-0.509563	-0.603348	-0.093785	-0.509563	-0.603348
7897460	1261.13	927.154	1332.77	1336.55	10.3005	9.85667	10.3802	10.3843	SLC25A33		84275///	http://www.ncbi.nlm.nih.gov/gene/?term=84275	7897460	NM_032315	7897460		-0.079712	-0.523552	-0.603264	-0.079712	-0.523552	-0.603264
7922823	1302.87	1398.6	1663.74	1569.7	10.3475	10.4498	10.7002	10.6163	EDEM3		80267///	http://www.ncbi.nlm.nih.gov/gene/?term=80267	7922823	NM_025191	7922823		-0.352743	-0.250453	-0.603196	-0.352743	-0.250453	-0.603196
8101013	595.201	479.136	658.159	625.028	9.21723	8.90429	9.36229	9.28778	RCHY1		25898///	http://www.ncbi.nlm.nih.gov/gene/?term=25898	8101013	NM_015436|NM_001008925|NM_001009922	8101013		-0.145057	-0.458	-0.603057	-0.145057	-0.458	-0.603057
8174664	75.8445	53.787	78.7089	73.2876	6.24497	5.74919	6.29845	6.1955					8174664		8174664		-0.0534828	-0.549269	-0.602752	-0.0534828	-0.549269	-0.602752
8130660	102.73	81.4654	112.73	120.224	6.68271	6.34811	6.81672	6.90958					8130660		8130660		-0.134009	-0.468608	-0.602617	-0.134009	-0.468608	-0.602617
8157516	328.638	464.472	481.414	479.283	8.36036	8.85945	8.91113	8.90474	TRIM32		22954///	http://www.ncbi.nlm.nih.gov/gene/?term=22954	8157516	NM_012210|NM_001099679	8157516		-0.55078	-0.0516875	-0.602467	-0.55078	-0.0516875	-0.602467
7966052	1058.93	733.076	1085.39	1024.37	10.0484	9.51782	10.084	10.0005	CRY1	BC030519 // GenMAPP // Circadian_Exercise	1407///	http://www.ncbi.nlm.nih.gov/gene/?term=1407	7966052	NM_004075	7966052		-0.035608	-0.566179	-0.601787	-0.035608	-0.566179	-0.601787
7977241	575.334	469.014	639.919	634.082	9.16826	8.87349	9.32175	9.30852	INF2		64423///	http://www.ncbi.nlm.nih.gov/gene/?term=64423	7977241	NM_022489|NM_001031714|NM_032714	7977241		-0.153491	-0.448259	-0.60175	-0.153491	-0.448259	-0.60175
7917156	4156.66	3180.92	4479.23	4532.67	12.0212	11.6352	12.129	12.1461	FUBP1		8880///	http://www.ncbi.nlm.nih.gov/gene/?term=8880	7917156	NM_003902	7917156		-0.107823	-0.493805	-0.601628	-0.107823	-0.493805	-0.601628
8110265	290.399	223.216	313.62	287.095	8.18189	7.8023	8.29287	8.16538	FGFR4		2264///	http://www.ncbi.nlm.nih.gov/gene/?term=2264	8110265	NM_213647|NM_002011|NM_022963	8110265		-0.11098	-0.490575	-0.601555	-0.11098	-0.490575	-0.601555
8109044	33.1016	32.8795	40.6356	36.9948	5.04883	5.03912	5.34467	5.20925	SPINK6		404203///	http://www.ncbi.nlm.nih.gov/gene/?term=404203	8109044	NM_205841|NM_001195290	8109044		-0.295846	-0.305554	-0.6014	-0.295846	-0.305554	-0.6014
8078603	182.105	197.19	233.393	156.641	7.50863	7.62344	7.86662	7.29132					8078603		8078603		-0.357991	-0.243173	-0.601164	-0.357991	-0.243173	-0.601164
7926807	1958.83	1531.37	2133.15	2003.66	10.9358	10.5806	11.0588	10.9684	PDSS1		23590///	http://www.ncbi.nlm.nih.gov/gene/?term=23590	7926807	NM_014317	7926807		-0.122991	-0.478165	-0.601156	-0.122991	-0.478165	-0.601156
7967544	1767.65	1605.24	2074.49	2004.47	10.7876	10.6486	11.0185	10.969	SCARB1	NM_005505 // GenMAPP // Statin_Pathway_PharmGKB /// NM_001082959 // GenMAPP // Statin_Pathway_PharmGKB /// BC080647 // GenMAPP // Statin_Pathway_PharmGKB	949///	http://www.ncbi.nlm.nih.gov/gene/?term=949	7967544	NM_005505|NM_001082959	7967544		-0.230921	-0.369964	-0.600885	-0.230921	-0.369964	-0.600885
7957023	2133.74	1456.73	2171.2	5205.9	11.0592	10.5085	11.0843	12.3459	LYZ		4069///	http://www.ncbi.nlm.nih.gov/gene/?term=4069	7957023	NM_000239	7957023		-0.025109	-0.575761	-0.60087	-0.025109	-0.575761	-0.60087
8123889	38.146	40.0648	48.1441	47.7077	5.25346	5.32426	5.58929	5.57615					8123889		8123889		-0.335828	-0.265024	-0.600852	-0.335828	-0.265024	-0.600852
8088001	508.378	430.97	576.435	570.063	8.98976	8.75144	9.17101	9.15498	NEK4		6787///	http://www.ncbi.nlm.nih.gov/gene/?term=6787	8088001	NM_003157|NM_001193533	8088001		-0.181255	-0.419572	-0.600827	-0.181255	-0.419572	-0.600827
8173269	2317.45	2136.68	2740.34	2466.11	11.1783	11.0612	11.4201	11.268	LAS1L		81887///	http://www.ncbi.nlm.nih.gov/gene/?term=81887	8173269	NM_031206|NM_001170649|NM_001170650	8173269		-0.241813	-0.358982	-0.600795	-0.241813	-0.358982	-0.600795
8076449	2529.85	1963.69	2744.33	2318.57	11.3048	10.9393	11.4222	11.179	RRP7B		91695///	http://www.ncbi.nlm.nih.gov/gene/?term=91695	8076449	NR_002184	8076449		-0.117403	-0.482891	-0.600294	-0.117403	-0.482891	-0.600294
8040616	22.6537	22.8775	28.0253	23.0353	4.50167	4.51586	4.80866	4.52578					8040616		8040616		-0.306987	-0.292802	-0.59979	-0.306987	-0.292802	-0.59979
8074432	3313.45	3145.64	3974.32	3501.62	11.6941	11.6191	11.9565	11.7738	HIRA|C22orf39		7290///128977///	http://www.ncbi.nlm.nih.gov/gene/?term=7290 http://www.ncbi.nlm.nih.gov/gene/?term=128977	8074432	NM_003325	8074432		-0.262372	-0.337355	-0.599728	-0.262372	-0.337355	-0.599728
8158686	1603.89	1520.51	1922.34	1582.89	10.6474	10.5703	10.9087	10.6283	FUBP3		8939///	http://www.ncbi.nlm.nih.gov/gene/?term=8939	8158686	NM_003934	8158686		-0.261288	-0.338311	-0.599599	-0.261288	-0.338311	-0.599599
7897953	405.546	388.628	488.678	463.643	8.66372	8.60224	8.93274	8.85687	SNORA59A|SNORA59B		677885///677882///	http://www.ncbi.nlm.nih.gov/gene/?term=677885 http://www.ncbi.nlm.nih.gov/gene/?term=677882	7897953	NR_003025|NR_003022	7897953		-0.269018	-0.330495	-0.599513	-0.269018	-0.330495	-0.599513
7899253	1679.77	1005.17	1599.49	1560.44	10.714	9.97323	10.6434	10.6077	ZDHHC18		84243///	http://www.ncbi.nlm.nih.gov/gene/?term=84243	7899253	NM_032283	7899253		0.070654	-0.670164	-0.59951	0.070654	-0.670164	-0.59951
7904000	1937.81	1359.74	1997.88	2216.16	10.9202	10.4091	10.9643	11.1138	DDX20	NM_007204 // GenMAPP // mRNA_processing_Reactome /// BC034953 // GenMAPP // mRNA_processing_Reactome	11218///	http://www.ncbi.nlm.nih.gov/gene/?term=11218	7904000	NM_007204	7904000		-0.044041	-0.555137	-0.599178	-0.044041	-0.555137	-0.599178
8113064	1333.81	1111.59	1498.65	1449.37	10.3813	10.1184	10.5495	10.5012	LYSMD3		116068///	http://www.ncbi.nlm.nih.gov/gene/?term=116068	8113064	NM_198273	8113064		-0.168119	-0.43104	-0.599159	-0.168119	-0.43104	-0.599159
8066776	653.33	601.722	771.583	680.298	9.35167	9.23295	9.59168	9.41002	TP53RK		112858///	http://www.ncbi.nlm.nih.gov/gene/?term=112858	8066776	NM_033550	8066776		-0.24001	-0.358724	-0.598734	-0.24001	-0.358724	-0.598734
7916443	1603.67	1183.66	1695.36	1700.09	10.6472	10.209	10.7274	10.7314	USP24		23358///	http://www.ncbi.nlm.nih.gov/gene/?term=23358	7916443	NM_015306	7916443		-0.0802115	-0.518334	-0.598546	-0.0802115	-0.518334	-0.598546
8149157	117.402	99.1825	132.766	120.362	6.87531	6.63201	7.05274	6.91124	LOC349196		349196///	http://www.ncbi.nlm.nih.gov/gene/?term=349196	8149157	NR_027000	8149157		-0.177426	-0.420726	-0.598151	-0.177426	-0.420726	-0.598151
8139796	84.6169	46.9517	77.5458	50.9914	6.40287	5.55311	6.27698	5.67218	LOC441233		441233///	http://www.ncbi.nlm.nih.gov/gene/?term=441233	8139796		8139796		0.125898	-0.723869	-0.597971	0.125898	-0.723869	-0.597971
7943367	62.996	63.7137	77.9363	75.4756	5.97719	5.99353	6.28422	6.23794					7943367		7943367		-0.307034	-0.290692	-0.597725	-0.307034	-0.290692	-0.597725
8007212	4004.62	2776.13	4101.51	3822.22	11.9674	11.4389	12.0019	11.9002	STAT5A		6776///	http://www.ncbi.nlm.nih.gov/gene/?term=6776	8007212	NM_003152	8007212		-0.034492	-0.563082	-0.597574	-0.034492	-0.563082	-0.597574
8029744	1230.59	902.54	1296.28	1348.72	10.2651	9.81785	10.3402	10.3974	QPCTL		54814///	http://www.ncbi.nlm.nih.gov/gene/?term=54814	8029744	NM_017659|NM_001163377	8029744		-0.075032	-0.522317	-0.597349	-0.075032	-0.522317	-0.597349
8159876	116.079	117.003	143.339	122.371	6.85896	6.8704	7.16329	6.93512	RFX3		5991///	http://www.ncbi.nlm.nih.gov/gene/?term=5991	8159876	NM_134428|NM_002919	8159876		-0.304331	-0.292892	-0.597223	-0.304331	-0.292892	-0.597223
8165866	148.843	157.531	188.291	166.675	7.21764	7.29949	7.55682	7.38089	STS		412///	http://www.ncbi.nlm.nih.gov/gene/?term=412	8165866	NM_000351	8165866		-0.339172	-0.257325	-0.596497	-0.339172	-0.257325	-0.596497
8007272	869.368	805.593	1029.06	968.996	9.76382	9.65391	10.0071	9.92035	COASY		80347///	http://www.ncbi.nlm.nih.gov/gene/?term=80347	8007272	NM_025233|NM_001042530|NM_001042532|NM_001042529|NM_001042531	8007272		-0.243289	-0.353205	-0.596495	-0.243289	-0.353205	-0.596495
7954602	99.3897	90.5896	116.667	109.858	6.63502	6.50127	6.86625	6.77949					7954602		7954602		-0.231226	-0.364976	-0.596202	-0.231226	-0.364976	-0.596202
8050278	4936.66	5491.47	6401.34	6508.46	12.2693	12.423	12.6442	12.6681	PDIA6		10130///	http://www.ncbi.nlm.nih.gov/gene/?term=10130	8050278	NM_005742	8050278		-0.374839	-0.221182	-0.596021	-0.374839	-0.221182	-0.596021
7954701	49.5288	49.5437	60.8967	52.8243	5.63019	5.63063	5.92829	5.72313	C12orf72		254013///	http://www.ncbi.nlm.nih.gov/gene/?term=254013	7954701	NM_173802|NM_001135863|NM_001135864	7954701		-0.298097	-0.297661	-0.595758	-0.298097	-0.297661	-0.595758
8149153	116.854	99.295	132.413	120.164	6.86857	6.63365	7.0489	6.90886	LOC349196		349196///	http://www.ncbi.nlm.nih.gov/gene/?term=349196	8149153	NR_027000	8149153		-0.180332	-0.415249	-0.595581	-0.180332	-0.415249	-0.595581
7956631	469.328	321.904	477.755	447.269	8.87445	8.33049	8.90013	8.805	FAM119B		25895///	http://www.ncbi.nlm.nih.gov/gene/?term=25895	7956631	NM_206914|NM_015433	7956631		-0.025674	-0.56964	-0.595314	-0.025674	-0.56964	-0.595314
7902891	692.174	570.607	772.436	531.426	9.43499	9.15635	9.59327	9.05373	ZNF326		284695///	http://www.ncbi.nlm.nih.gov/gene/?term=284695	7902891	NM_182976|NM_182975	7902891		-0.158283	-0.43692	-0.595203	-0.158283	-0.43692	-0.595203
7987230	447.518	392.298	514.92	454.394	8.8058	8.61581	9.00821	8.8278	LPCAT4		254531///	http://www.ncbi.nlm.nih.gov/gene/?term=254531	7987230	NM_153613	7987230		-0.202405	-0.392397	-0.594802	-0.202405	-0.392397	-0.594802
8028963	36.7276	36.7	45.1173	39.585	5.19879	5.19771	5.49561	5.30688	CYP2B6		1555///	http://www.ncbi.nlm.nih.gov/gene/?term=1555	8028963	NM_000767	8028963		-0.296818	-0.297899	-0.594717	-0.296818	-0.297899	-0.594717
7996785	638.42	598.559	759.624	776.806	9.31836	9.22535	9.56914	9.60141	PRMT7		54496///	http://www.ncbi.nlm.nih.gov/gene/?term=54496	7996785	NM_019023|NM_001184824	7996785		-0.25078	-0.343792	-0.594572	-0.25078	-0.343792	-0.594572
8065668	775.631	716.791	916.217	900.138	9.59923	9.48541	9.83954	9.814	CDK5RAP1		51654///	http://www.ncbi.nlm.nih.gov/gene/?term=51654	8065668	NM_016408|NM_016082	8065668		-0.240317	-0.354135	-0.594452	-0.240317	-0.354135	-0.594452
8013741	613.806	678.868	793.174	718.086	9.26164	9.40699	9.63149	9.48801	SDF2		6388///	http://www.ncbi.nlm.nih.gov/gene/?term=6388	8013741	NM_006923	8013741		-0.369857	-0.224507	-0.594363	-0.369857	-0.224507	-0.594363
8093137	39.1182	37.2949	46.9283	39.6885	5.28977	5.22091	5.55239	5.31065	C3orf43		255798///	http://www.ncbi.nlm.nih.gov/gene/?term=255798	8093137	NM_001077657	8093137		-0.262618	-0.331478	-0.594097	-0.262618	-0.331478	-0.594097
7899023	967.058	716.398	1022.51	991.467	9.91746	9.48462	9.99791	9.95342	LDLRAP1		26119///	http://www.ncbi.nlm.nih.gov/gene/?term=26119	7899023	NM_015627	7899023		-0.080449	-0.513289	-0.593738	-0.080449	-0.513289	-0.593738
8034589	5067.57	4742.72	6021.9	5091.09	12.3071	12.2115	12.556	12.3138	FARSA		2193///	http://www.ncbi.nlm.nih.gov/gene/?term=2193	8034589	NM_004461	8034589		-0.248927	-0.344505	-0.593432	-0.248927	-0.344505	-0.593432
7997779	2799	2516.48	3259.88	2747.24	11.4507	11.2972	11.6706	11.4238	ZC3H18		124245///	http://www.ncbi.nlm.nih.gov/gene/?term=124245	7997779	NM_144604	7997779		-0.219905	-0.373408	-0.593313	-0.219905	-0.373408	-0.593313
8048370	945.72	827.573	1086.57	1141.14	9.88527	9.69274	10.0856	10.1563	BCS1L		617///	http://www.ncbi.nlm.nih.gov/gene/?term=617	8048370	NM_004328|NM_001079866	8048370		-0.200299	-0.392825	-0.593124	-0.200299	-0.392825	-0.593124
7954173	1841.12	1823.05	2250.06	2234.8	10.8464	10.8321	11.1358	11.1259	STRAP		11171///	http://www.ncbi.nlm.nih.gov/gene/?term=11171	7954173	NM_007178	7954173		-0.289384	-0.303612	-0.592996	-0.289384	-0.303612	-0.592996
8104590	416.184	299.868	433.87	413.868	8.70108	8.22819	8.76112	8.69303	ANKH|LOC100130744		56172///100130744///	http://www.ncbi.nlm.nih.gov/gene/?term=56172 http://www.ncbi.nlm.nih.gov/gene/?term=100130744	8104590	NM_054027	8104590		-0.0600425	-0.532933	-0.592976	-0.0600425	-0.532933	-0.592976
8165622	954.034	794.972	1069.29	930.044	9.8979	9.63476	10.0624	9.86116	ZMYND19		116225///	http://www.ncbi.nlm.nih.gov/gene/?term=116225	8165622	NM_138462	8165622		-0.164547	-0.427683	-0.59223	-0.164547	-0.427683	-0.59223
8113879	254.533	265.246	319.027	276.244	7.99171	8.05119	8.31754	8.1098					8113879		8113879		-0.325829	-0.266351	-0.59218	-0.325829	-0.266351	-0.59218
7916274	570.531	441.486	616.174	581.598	9.15616	8.78622	9.26719	9.18388	MAGOH		4116///	http://www.ncbi.nlm.nih.gov/gene/?term=4116	7916274	NM_002370	7916274		-0.111033	-0.480969	-0.592002	-0.111033	-0.480969	-0.592002
7958455	1397.17	1098.96	1521.32	1561.9	10.4483	10.1019	10.5711	10.6091	UNG		7374///	http://www.ncbi.nlm.nih.gov/gene/?term=7374	7958455	NM_003362|NM_080911	7958455		-0.122816	-0.469185	-0.592001	-0.122816	-0.469185	-0.592001
8129963	1266.78	1219.69	1526.01	1509.1	10.307	10.2523	10.5755	10.5595	ADAT2		134637///	http://www.ncbi.nlm.nih.gov/gene/?term=134637	8129963	NM_182503	8129963		-0.268594	-0.32325	-0.591844	-0.268594	-0.32325	-0.591844
8136138	99.8882	94.1328	119.032	132.544	6.64224	6.55663	6.8952	7.05033					8136138		8136138		-0.252958	-0.338575	-0.591532	-0.252958	-0.338575	-0.591532
8005626	405.543	388.596	487.271	463.906	8.66371	8.60213	8.92858	8.85769	SNORA59A|SNORA59B		677885///677882///	http://www.ncbi.nlm.nih.gov/gene/?term=677885 http://www.ncbi.nlm.nih.gov/gene/?term=677882	8005626	NR_003025|NR_003022	8005626		-0.264871	-0.326453	-0.591324	-0.264871	-0.326453	-0.591324
8064879	945.965	920.148	1145	1142.23	9.88564	9.84572	10.1611	10.1576	TRMT6		51605///	http://www.ncbi.nlm.nih.gov/gene/?term=51605	8064879	NM_015939	8064879		-0.275484	-0.315405	-0.590889	-0.275484	-0.315405	-0.590889
8117869	211.387	228.567	269.759	215.438	7.72375	7.83648	8.07553	7.75113	TRIM39|TRIM39R		56658///202658///	http://www.ncbi.nlm.nih.gov/gene/?term=56658 http://www.ncbi.nlm.nih.gov/gene/?term=202658	8117869	NM_172016|NM_021253	8117869		-0.351782	-0.239052	-0.590834	-0.351782	-0.239052	-0.590834
8179088	211.688	228.999	270.201	216.135	7.72579	7.8392	8.07789	7.75579	TRIM39|TRIM39R		56658///202658///	http://www.ncbi.nlm.nih.gov/gene/?term=56658 http://www.ncbi.nlm.nih.gov/gene/?term=202658	8179088	NM_172016|NM_021253	8179088		-0.352095	-0.238693	-0.590788	-0.352095	-0.238693	-0.590788
8072989	324.096	296.489	380.372	344.622	8.34028	8.21183	8.57127	8.42887	PICK1		9463///	http://www.ncbi.nlm.nih.gov/gene/?term=9463	8072989	NM_012407|NM_001039583|NM_001039584	8072989		-0.230993	-0.359435	-0.590428	-0.230993	-0.359435	-0.590428
8147573	452.423	434.216	543.858	622.368	8.82153	8.76227	9.08709	9.28163	OSR2		116039///	http://www.ncbi.nlm.nih.gov/gene/?term=116039	8147573	NM_001142462|NM_053001	8147573		-0.265557	-0.324816	-0.590373	-0.265557	-0.324816	-0.590373
8169240	3268.87	2643.84	3607.15	3810.09	11.6746	11.3684	11.8166	11.8956	PRPS1		5631///	http://www.ncbi.nlm.nih.gov/gene/?term=5631	8169240	NM_002764	8169240		-0.142067	-0.448225	-0.590292	-0.142067	-0.448225	-0.590292
8159111	1579.9	1292.5	1753.26	1492.93	10.6256	10.3359	10.7758	10.5439	WDR5		11091///	http://www.ncbi.nlm.nih.gov/gene/?term=11091	8159111	NM_017588|NM_052821	8159111		-0.1502	-0.439875	-0.590075	-0.1502	-0.439875	-0.590075
8105144	821.773	867.309	1035.72	844.869	9.6826	9.7604	10.0164	9.72258					8105144		8105144		-0.333817	-0.25601	-0.589827	-0.333817	-0.25601	-0.589827
7958211	455.829	382.275	512.05	514.629	8.83235	8.57846	9.00014	9.00739	C12orf45		121053///	http://www.ncbi.nlm.nih.gov/gene/?term=121053	7958211	NM_152318	7958211		-0.167793	-0.421677	-0.58947	-0.167793	-0.421677	-0.58947
8051226	619.465	643.203	774.242	704.575	9.27488	9.32913	9.59664	9.46061	TRMT61B|SPDYA		55006///245711///	http://www.ncbi.nlm.nih.gov/gene/?term=55006 http://www.ncbi.nlm.nih.gov/gene/?term=245711	8051226	NM_017910	8051226		-0.321762	-0.26751	-0.589272	-0.321762	-0.26751	-0.589272
7903369	1694.16	1181.56	1735.38	1931.85	10.7264	10.2065	10.761	10.9158	SLC30A7		148867///	http://www.ncbi.nlm.nih.gov/gene/?term=148867	7903369	NM_133496|NM_001144884	7903369		-0.034686	-0.554557	-0.589243	-0.034686	-0.554557	-0.589243
7964535	269.93	184.675	273.819	274.247	8.07644	7.52885	8.09708	8.09933	CYP27B1		1594///	http://www.ncbi.nlm.nih.gov/gene/?term=1594	7964535	NM_000785	7964535		-0.020637	-0.568229	-0.588866	-0.020637	-0.568229	-0.588866
7951654	404.146	256.371	394.762	439.175	8.65873	8.00209	8.62484	8.77865	FDXACB1|ALG9		91893///79796///	http://www.ncbi.nlm.nih.gov/gene/?term=91893 http://www.ncbi.nlm.nih.gov/gene/?term=79796	7951654	NM_138378	7951654		0.03389	-0.622753	-0.588863	0.03389	-0.622753	-0.588863
8095802	118.489	103.902	136.062	149.044	6.8886	6.69908	7.08812	7.2196					8095802		8095802		-0.199512	-0.389033	-0.588545	-0.199512	-0.389033	-0.588545
8168731	31.3169	29.7497	37.4285	33.6198	4.96887	4.89481	5.22606	5.07124					8168731		8168731		-0.257196	-0.331258	-0.588454	-0.257196	-0.331258	-0.588454
8051637	556.975	606.186	712.459	633.184	9.12147	9.24362	9.47666	9.30648	DHX57		90957///	http://www.ncbi.nlm.nih.gov/gene/?term=90957	8051637	NM_198963	8051637		-0.355194	-0.233047	-0.588241	-0.355194	-0.233047	-0.588241
8032070	150.177	119.601	164.326	150.795	7.23052	6.90209	7.36042	7.23644	FLJ45684		400666///	http://www.ncbi.nlm.nih.gov/gene/?term=400666	8032070		8032070		-0.129893	-0.458331	-0.588225	-0.129893	-0.458331	-0.588225
7898998	963.618	2635.99	1953.98	2558.12	9.91232	11.3641	10.9322	11.3209	RHD|RHCE		6007///6006///	http://www.ncbi.nlm.nih.gov/gene/?term=6007 http://www.ncbi.nlm.nih.gov/gene/?term=6006	7898998	NM_016124|NM_001127691	7898998		-1.01988	0.431929	-0.587954	-1.01988	0.431929	-0.587954
8154866	29.0692	32.7657	37.8367	34.4344	4.86142	5.03411	5.24171	5.10578					8154866		8154866		-0.380297	-0.2076	-0.587897	-0.380297	-0.2076	-0.587897
7975926	640.017	588.664	752.463	705.031	9.32197	9.2013	9.55548	9.46154	KIAA1737		85457///	http://www.ncbi.nlm.nih.gov/gene/?term=85457	7975926	NM_033426	7975926		-0.233512	-0.354176	-0.587688	-0.233512	-0.354176	-0.587688
8051012	1261.3	1508.5	1690.85	1371.6	10.3007	10.5589	10.7235	10.4216	PREB		10113///	http://www.ncbi.nlm.nih.gov/gene/?term=10113	8051012	NM_013388	8051012		-0.422839	-0.164638	-0.587477	-0.422839	-0.164638	-0.587477
7897210	645.241	568.591	742.454	711.045	9.3337	9.15125	9.53616	9.4738	DFFB	AB028912 // GenMAPP // Apoptosis /// AB028912 // GenMAPP // Apoptosis_KEGG	1677///	http://www.ncbi.nlm.nih.gov/gene/?term=1677	7897210	NM_004402	7897210		-0.202464	-0.384911	-0.587375	-0.202464	-0.384911	-0.587375
8158544	723.603	611.622	815.443	722.893	9.49906	9.2565	9.67144	9.49764	METTL11A|ASB6		28989///140459///	http://www.ncbi.nlm.nih.gov/gene/?term=28989 http://www.ncbi.nlm.nih.gov/gene/?term=140459	8158544	NM_014064|NM_017873|NM_177999	8158544		-0.172386	-0.414945	-0.587331	-0.172386	-0.414945	-0.587331
8147447	3789.23	3196.94	4265.54	4638.71	11.8877	11.6425	12.0585	12.1795	PTDSS1		9791///	http://www.ncbi.nlm.nih.gov/gene/?term=9791	8147447	NM_014754	8147447		-0.170822	-0.416036	-0.586858	-0.170822	-0.416036	-0.586858
8179205	650.997	532.895	721.802	721.843	9.34651	9.05771	9.49546	9.49554	GTF2H4|VARS2	BC004935 // GenMAPP // RNA_transcription_Reactome /// BC016302 // GenMAPP // RNA_transcription_Reactome /// BT007321 // GenMAPP // RNA_transcription_Reactome /// AB209479 // GenMAPP // RNA_transcription_Reactome	2968///57176///	http://www.ncbi.nlm.nih.gov/gene/?term=2968 http://www.ncbi.nlm.nih.gov/gene/?term=57176	8179205	NM_001517	8179205		-0.148953	-0.437753	-0.586706	-0.148953	-0.437753	-0.586706
8165888	137.518	110.762	151.223	117.037	7.10347	6.79131	7.24053	6.87082					8165888		8165888		-0.137059	-0.449219	-0.586278	-0.137059	-0.449219	-0.586278
8008566	545.209	565.418	680.308	622.791	9.09067	9.14317	9.41005	9.2826	STXBP4		252983///	http://www.ncbi.nlm.nih.gov/gene/?term=252983	8008566	NM_178509	8008566		-0.319379	-0.266872	-0.586251	-0.319379	-0.266872	-0.586251
8079598	431.77	470.787	552.404	552.815	8.75412	8.87893	9.10958	9.11065	ZNF589		51385///	http://www.ncbi.nlm.nih.gov/gene/?term=51385	8079598	NM_016089	8079598		-0.355459	-0.23065	-0.586109	-0.355459	-0.23065	-0.586109
8177885	650.935	532.653	721.434	721.585	9.34637	9.05705	9.49472	9.49503	GTF2H4|VARS2	BC004935 // GenMAPP // RNA_transcription_Reactome /// BC016302 // GenMAPP // RNA_transcription_Reactome /// BT007321 // GenMAPP // RNA_transcription_Reactome /// AB209479 // GenMAPP // RNA_transcription_Reactome	2968///57176///	http://www.ncbi.nlm.nih.gov/gene/?term=2968 http://www.ncbi.nlm.nih.gov/gene/?term=57176	8177885	NM_001517	8177885		-0.148354	-0.437671	-0.586025	-0.148354	-0.437671	-0.586025
8112033	1202.05	997.557	1341.58	1382.63	10.2313	9.96226	10.3897	10.4332	ARL15		54622///	http://www.ncbi.nlm.nih.gov/gene/?term=54622	8112033	NM_019087	8112033		-0.158429	-0.427459	-0.585888	-0.158429	-0.427459	-0.585888
7972810	1070.05	961.234	1242.51	1483.56	10.0635	9.90874	10.279	10.5348	CARS2		79587///	http://www.ncbi.nlm.nih.gov/gene/?term=79587	7972810	NM_024537	7972810		-0.215572	-0.370292	-0.585864	-0.215572	-0.370292	-0.585864
8138289	308.928	586.354	521.413	589.582	8.27113	9.19563	9.02628	9.20355	ETV1		2115///	http://www.ncbi.nlm.nih.gov/gene/?term=2115	8138289	NM_004956|NM_001163147|NM_001163148|NM_001163149|NM_001163150|NM_001163151|NM_001163152	8138289		-0.755154	0.169343	-0.585811	-0.755154	0.169343	-0.585811
8055085	117.359	131.956	152.447	120.175	6.87478	7.04391	7.25217	6.90899	WDR33		55339///	http://www.ncbi.nlm.nih.gov/gene/?term=55339	8055085	NR_004393	8055085		-0.377389	-0.208254	-0.585643	-0.377389	-0.208254	-0.585643
8118007	651.25	532.727	721.508	721.686	9.34707	9.05725	9.49487	9.49523	GTF2H4|VARS2	BC004935 // GenMAPP // RNA_transcription_Reactome /// BC016302 // GenMAPP // RNA_transcription_Reactome /// BT007321 // GenMAPP // RNA_transcription_Reactome /// AB209479 // GenMAPP // RNA_transcription_Reactome	2968///57176///	http://www.ncbi.nlm.nih.gov/gene/?term=2968 http://www.ncbi.nlm.nih.gov/gene/?term=57176	8118007	NM_001517	8118007		-0.147805	-0.437619	-0.585424	-0.147805	-0.437619	-0.585424
8135181	930.366	629.183	937.189	810.078	9.86165	9.29734	9.87219	9.66192	LRWD1		222229///	http://www.ncbi.nlm.nih.gov/gene/?term=222229	8135181	NM_152892	8135181		-0.010541	-0.57486	-0.585401	-0.010541	-0.57486	-0.585401
7929768	654.272	438.644	656.205	645.274	9.35374	8.77691	9.358	9.33377	CUTC		51076///	http://www.ncbi.nlm.nih.gov/gene/?term=51076	7929768	NM_015960	7929768		-0.004258	-0.581096	-0.585354	-0.004258	-0.581096	-0.585354
8155497	2090.15	2315.06	2694.47	2035.9	11.0294	11.1768	11.3958	10.9914	FAM27C|FAM27A|FAM27B		100132948///548321///100133121///	http://www.ncbi.nlm.nih.gov/gene/?term=100132948 http://www.ncbi.nlm.nih.gov/gene/?term=548321 http://www.ncbi.nlm.nih.gov/gene/?term=100133121	8155497	NR_027421|NR_024060|NR_027422	8155497		-0.366393	-0.218948	-0.585341	-0.366393	-0.218948	-0.585341
8177770	211.445	229.424	269.786	215.694	7.72414	7.84187	8.07567	7.75284	TRIM39|TRIM39R		56658///202658///	http://www.ncbi.nlm.nih.gov/gene/?term=56658 http://www.ncbi.nlm.nih.gov/gene/?term=202658	8177770	NM_172016|NM_021253	8177770		-0.351532	-0.233798	-0.58533	-0.351532	-0.233798	-0.58533
8131286	1171.51	1050.34	1358.66	1158.19	10.1942	10.0366	10.408	10.1777	RNF216L|RBAK		441191///57786///	http://www.ncbi.nlm.nih.gov/gene/?term=441191 http://www.ncbi.nlm.nih.gov/gene/?term=57786	8131286	NR_023384|NR_015449|NR_023385	8131286		-0.213808	-0.371328	-0.585136	-0.213808	-0.371328	-0.585136
8082153	392.88	418.62	496.718	407.183	8.61795	8.7095	8.95628	8.66953	SEC22A|PDIA5		26984///10954///	http://www.ncbi.nlm.nih.gov/gene/?term=26984 http://www.ncbi.nlm.nih.gov/gene/?term=10954	8082153	NM_012430	8082153		-0.338337	-0.246786	-0.585123	-0.338337	-0.246786	-0.585123
7912898	747.226	608.465	825.84	739.351	9.5454	9.24903	9.68972	9.53012	ATP13A2		23400///	http://www.ncbi.nlm.nih.gov/gene/?term=23400	7912898	NM_022089|NM_001141973|NM_001141974	7912898		-0.144317	-0.440687	-0.585004	-0.144317	-0.440687	-0.585004
7961198	78.1089	63.8319	86.4804	94.5826	6.28741	5.99621	6.4343	6.5635	KLRAP1		10748///	http://www.ncbi.nlm.nih.gov/gene/?term=10748	7961198	NR_028045	7961198		-0.146887	-0.438096	-0.584983	-0.146887	-0.438096	-0.584983
7942596	2512.03	2948.53	3332.34	2161.86	11.2946	11.5258	11.7023	11.0781	SERPINH1		871///	http://www.ncbi.nlm.nih.gov/gene/?term=871	7942596	NM_001235	7942596		-0.407679	-0.176537	-0.584216	-0.407679	-0.176537	-0.584216
7965040	858.673	314.49	636.111	405.558	9.74596	8.29687	9.31313	8.66376	PHLDA1		22822///	http://www.ncbi.nlm.nih.gov/gene/?term=22822	7965040	NM_007350	7965040		0.432831	-1.01626	-0.583433	0.432831	-1.01626	-0.583433
8083546	61.3743	52.2145	69.2947	67.0265	5.93956	5.70638	6.11467	6.06666	KCNAB1		7881///	http://www.ncbi.nlm.nih.gov/gene/?term=7881	8083546	NM_003471|NM_172160|NM_172159	8083546		-0.175112	-0.408295	-0.583407	-0.175112	-0.408295	-0.583407
8145259	525.307	540.458	652.139	536.552	9.03702	9.07804	9.34904	9.06757	CHMP7		91782///	http://www.ncbi.nlm.nih.gov/gene/?term=91782	8145259	NM_152272	8145259		-0.312017	-0.270998	-0.583015	-0.312017	-0.270998	-0.583015
7934477	934.861	983.497	1173.58	965.35	9.86861	9.94178	10.1967	9.91491	CAMK2G	NM_172171 // GenMAPP // Calcium_regulation_in_cardiac_cells /// NM_172171 // GenMAPP // Smooth_muscle_contraction /// NM_172169 // GenMAPP // Calcium_regulation_in_cardiac_cells /// NM_172169 // GenMAPP // Smooth_muscle_contraction /// NM_172170 // GenMAPP // Calcium_regulation_in_cardiac_cells /// NM_172170 // GenMAPP // Smooth_muscle_contraction /// NM_172173 // GenMAPP // Calcium_regulation_in…	818///	http://www.ncbi.nlm.nih.gov/gene/?term=818	7934477	NM_172171|NM_172169|NM_172170|NM_172173|NM_001222	7934477		-0.32809	-0.254921	-0.583011	-0.32809	-0.254921	-0.583011
7897774	1019.08	935.295	1194.84	1075.43	9.99304	9.86928	10.2226	10.0707	CLCN6		1185///	http://www.ncbi.nlm.nih.gov/gene/?term=1185	7897774	NM_001286|NM_021736|NM_021735|NM_021737	7897774		-0.229562	-0.353329	-0.582891	-0.229562	-0.353329	-0.582891
7937415	549.208	492.11	636.228	550.401	9.10121	8.94284	9.3134	9.10434	PHRF1		57661///	http://www.ncbi.nlm.nih.gov/gene/?term=57661	7937415	NM_020901	7937415		-0.212191	-0.370561	-0.582752	-0.212191	-0.370561	-0.582752
8060611	402.619	339.058	452.131	368.055	8.65327	8.40539	8.8206	8.52378	ITPA		3704///	http://www.ncbi.nlm.nih.gov/gene/?term=3704	8060611	NM_033453|NM_181493	8060611		-0.167326	-0.415208	-0.582534	-0.167326	-0.415208	-0.582534
8003348	719.056	501.526	734.791	702.81	9.48996	8.97018	9.52119	9.45699	RNF166		115992///	http://www.ncbi.nlm.nih.gov/gene/?term=115992	8003348	NM_178841|NM_001171816|NM_001171815	8003348		-0.031231	-0.551011	-0.582242	-0.031231	-0.551011	-0.582242
8003773	135.539	127.949	161.127	187.137	7.08256	6.99943	7.33205	7.54795	RAP1GAP2		23108///	http://www.ncbi.nlm.nih.gov/gene/?term=23108	8003773	NM_015085|NM_001100398	8003773		-0.249495	-0.332629	-0.582124	-0.249495	-0.332629	-0.582124
7977288	620.098	546.4	712.197	620.253	9.27635	9.09381	9.47613	9.27671	SIVA1		10572///	http://www.ncbi.nlm.nih.gov/gene/?term=10572	7977288	NM_006427|NM_021709	7977288		-0.19978	-0.382316	-0.582096	-0.19978	-0.382316	-0.582096
7915827	2221.04	1601.49	2307.26	2044.39	11.117	10.6452	11.172	10.9975	LRRC41		10489///	http://www.ncbi.nlm.nih.gov/gene/?term=10489	7915827	NM_006369	7915827		-0.054945	-0.526767	-0.581712	-0.054945	-0.526767	-0.581712
7911444	672.801	528.654	729.568	697.814	9.39404	9.04618	9.5109	9.4467	UBE2J2		118424///	http://www.ncbi.nlm.nih.gov/gene/?term=118424	7911444	NM_194458|NM_194315|NM_058167|NM_194457	7911444		-0.116865	-0.464721	-0.581586	-0.116865	-0.464721	-0.581586
7923043	32.9323	30.9655	39.0638	47.8411	5.04143	4.95259	5.28776	5.58018	KCNT2		343450///	http://www.ncbi.nlm.nih.gov/gene/?term=343450	7923043	NM_198503	7923043		-0.246326	-0.335168	-0.581494	-0.246326	-0.335168	-0.581494
7902822	1201.9	990.732	1334.84	1342.27	10.2311	9.95235	10.3825	10.3905	PKN2		5586///	http://www.ncbi.nlm.nih.gov/gene/?term=5586	7902822	NM_006256	7902822		-0.151355	-0.430101	-0.581456	-0.151355	-0.430101	-0.581456
8038624	2602.52	2000.54	2791.11	2916.92	11.3457	10.9662	11.4466	11.5102	C19orf48		84798///	http://www.ncbi.nlm.nih.gov/gene/?term=84798	8038624	NM_199249|NM_199250	8038624		-0.100931	-0.48045	-0.581381	-0.100931	-0.48045	-0.581381
7930559	87.1277	87.9293	107.062	98.6273	6.44506	6.45827	6.7423	6.62392					7930559		7930559		-0.297237	-0.284023	-0.58126	-0.297237	-0.284023	-0.58126
7897119	468.547	447.459	560.056	539.074	8.87205	8.80561	9.12943	9.07434	C1orf93		127281///	http://www.ncbi.nlm.nih.gov/gene/?term=127281	7897119	NM_001195736|NM_152371|NM_001195737|NM_001195738|NM_001195740|NM_001195741|NR_036637|NR_036638	7897119		-0.257377	-0.323814	-0.581191	-0.257377	-0.323814	-0.581191
7983661	25.441	26.9317	32.0153	26.1701	4.66908	4.75123	5.00069	4.70985					7983661		7983661		-0.331606	-0.249456	-0.581062	-0.331606	-0.249456	-0.581062
8146198	1371.45	1276.37	1618.16	1398.45	10.4215	10.3178	10.6601	10.4496	POLB	NM_002690 // GenMAPP // Nucleotide_Metabolism /// AK223537 // GenMAPP // Nucleotide_Metabolism	5423///	http://www.ncbi.nlm.nih.gov/gene/?term=5423	8146198	NM_002690	8146198		-0.238655	-0.342303	-0.580958	-0.238655	-0.342303	-0.580958
8153201	1600.66	1476.47	1880.2	1769.5	10.6444	10.5279	10.8767	10.7891	EIF2C2		27161///	http://www.ncbi.nlm.nih.gov/gene/?term=27161	8153201	NM_012154|NM_001164623	8153201		-0.232219	-0.348733	-0.580952	-0.232219	-0.348733	-0.580952
8021546	304.977	214.882	313.073	259.204	8.25255	7.7474	8.29036	8.01794	ZCCHC2|C18orf49		54877///400653///	http://www.ncbi.nlm.nih.gov/gene/?term=54877 http://www.ncbi.nlm.nih.gov/gene/?term=400653	8021546	NM_017742	8021546		-0.037802	-0.542955	-0.580757	-0.037802	-0.542955	-0.580757
8180034	256.555	257.098	314.088	234.965	8.00312	8.00617	8.29502	7.8763	TAP2		6891///	http://www.ncbi.nlm.nih.gov/gene/?term=6891	8180034	NM_000544|NM_018833	8180034		-0.2919	-0.288851	-0.580751	-0.2919	-0.288851	-0.580751
8043902	861.206	805.68	1018.61	982.611	9.75022	9.65406	9.99238	9.94048	PDCL3		79031///	http://www.ncbi.nlm.nih.gov/gene/?term=79031	8043902	NM_024065	8043902		-0.242167	-0.338319	-0.580486	-0.242167	-0.338319	-0.580486
7959085	26.488	31.9325	35.5629	23.5032	4.72727	4.99695	5.1523	4.55479					7959085		7959085		-0.425033	-0.155347	-0.58038	-0.425033	-0.155347	-0.58038
7997755	318.52	272.129	359.993	329.131	8.31524	8.08815	8.49183	8.36252	BANP		54971///	http://www.ncbi.nlm.nih.gov/gene/?term=54971	7997755	NM_079837|NM_001173539|NM_001173540|NM_001173543|NM_017869|NM_001173541|NM_001173542	7997755		-0.176585	-0.403679	-0.580264	-0.176585	-0.403679	-0.580264
8022646	46.9054	49.6636	58.9928	52.7974	5.55168	5.63412	5.88247	5.72239	KCTD1		284252///	http://www.ncbi.nlm.nih.gov/gene/?term=284252	8022646	NM_001136205|NM_198991|NM_001142730	8022646		-0.330785	-0.248349	-0.579134	-0.330785	-0.248349	-0.579134
8135943	515.3	658.805	712.148	538.613	9.00927	9.36371	9.47603	9.0731					8135943		8135943		-0.466765	-0.112324	-0.579089	-0.466765	-0.112324	-0.579089
7926299	867.648	837.767	1042.06	938.467	9.76097	9.7104	10.0252	9.87416	HSPA14		51182///	http://www.ncbi.nlm.nih.gov/gene/?term=51182	7926299	NM_016299	7926299		-0.264263	-0.314825	-0.579088	-0.264263	-0.314825	-0.579088
8097679	515.35	465.7	598.72	512.488	9.00941	8.86326	9.22574	9.00137	LSM6		11157///	http://www.ncbi.nlm.nih.gov/gene/?term=11157	8097679	NM_007080	8097679		-0.216328	-0.362482	-0.57881	-0.216328	-0.362482	-0.57881
8089627	202.414	200.14	245.977	208.715	7.66116	7.64487	7.94238	7.70539	SPICE1		152185///	http://www.ncbi.nlm.nih.gov/gene/?term=152185	8089627	NM_144718	8089627		-0.281216	-0.297512	-0.578728	-0.281216	-0.297512	-0.578728
8023757	50.4685	56.9835	65.5375	283.356	5.65731	5.83247	6.03425	8.14647	CD226		10666///	http://www.ncbi.nlm.nih.gov/gene/?term=10666	8023757	NM_006566	8023757		-0.376938	-0.201778	-0.578716	-0.376938	-0.201778	-0.578716
8148955	1492.12	1397.18	1764.51	1628.41	10.5431	10.4483	10.7851	10.6692	C8orf33		65265///	http://www.ncbi.nlm.nih.gov/gene/?term=65265	8148955	NM_023080	8148955		-0.241907	-0.336753	-0.57866	-0.241907	-0.336753	-0.57866
8161575	340.949	329.936	409.849	401.817	8.41341	8.36604	8.67895	8.65039	CBWD5|CBWD1|CBWD6|CBWD7|CBWD2|LOC653510|LOC100507355		220869///55871///644019///728013///150472///653510///100507355///	http://www.ncbi.nlm.nih.gov/gene/?term=220869 http://www.ncbi.nlm.nih.gov/gene/?term=55871 http://www.ncbi.nlm.nih.gov/gene/?term=644019 http://www.ncbi.nlm.nih.gov/gene/?term=728013 http://www.ncbi.nlm.nih.gov/gene/?term=150472 http://www.ncbi.nlm.nih.gov/gene/?term=653510 http://www.ncbi.nlm.nih.gov/gene/?term=100507355	8161575	XR_114261|XR_110611	8161575		-0.265538	-0.312904	-0.578442	-0.265538	-0.312904	-0.578442
8169419	199.179	173.519	227.171	226.622	7.63792	7.43895	7.82764	7.82414	ALG13		79868///	http://www.ncbi.nlm.nih.gov/gene/?term=79868	8169419	NM_001099922|NR_033131|NR_033124|NR_033127|NR_033128	8169419		-0.189714	-0.388682	-0.578396	-0.189714	-0.388682	-0.578396
8075633	76.9793	76.1599	93.5635	86.8701	6.2664	6.25096	6.54787	6.44079					8075633		8075633		-0.281476	-0.296915	-0.578391	-0.281476	-0.296915	-0.578391
8090639	1483.17	1490.95	1816.96	1686.98	10.5345	10.542	10.8273	10.7202	PIK3R4		30849///	http://www.ncbi.nlm.nih.gov/gene/?term=30849	8090639	NM_014602	8090639		-0.292841	-0.285289	-0.57813	-0.292841	-0.285289	-0.57813
8154130	57.8022	54.1324	68.3332	58.1389	5.85305	5.75842	6.09452	5.86143					8154130		8154130		-0.241462	-0.336093	-0.577555	-0.241462	-0.336093	-0.577555
7970989	471.146	412.539	538.555	516.27	8.88003	8.68839	9.07295	9.01198	C13orf38|SOHLH2		728591///54937///	http://www.ncbi.nlm.nih.gov/gene/?term=728591 http://www.ncbi.nlm.nih.gov/gene/?term=54937	7970989	NM_001144981|NM_001144982|NM_001144983|NM_001144985|NM_001144986|NM_001144984	7970989		-0.192919	-0.384562	-0.577481	-0.192919	-0.384562	-0.577481
8049635	388.399	395.056	478.402	396.686	8.6014	8.62592	8.90208	8.63185	TRAF3IP1		26146///	http://www.ncbi.nlm.nih.gov/gene/?term=26146	8049635	NM_015650|NM_001139490	8049635		-0.300685	-0.276165	-0.57685	-0.300685	-0.276165	-0.57685
8163147	99.6043	125.027	136.268	102.937	6.63814	6.9661	7.09031	6.68561					8163147		8163147		-0.45217	-0.124209	-0.576379	-0.45217	-0.124209	-0.576379
7966046	382.6	471.247	518.5	521.629	8.57969	8.88034	9.0182	9.02688	MTERFD3		80298///	http://www.ncbi.nlm.nih.gov/gene/?term=80298	7966046	NM_001033050|NM_025198	7966046		-0.438506	-0.137861	-0.576367	-0.438506	-0.137861	-0.576367
8165064	3211.29	3215.39	3922.9	3592.94	11.6489	11.6508	11.9377	11.8109	UBAC1		10422///	http://www.ncbi.nlm.nih.gov/gene/?term=10422	8165064	NM_016172	8165064		-0.288771	-0.286929	-0.5757	-0.288771	-0.286929	-0.5757
7912675	579.724	417.278	600.425	512.734	9.17922	8.70486	9.22984	9.00206	ZBTB17		7709///	http://www.ncbi.nlm.nih.gov/gene/?term=7709	7912675	NM_003443	7912675		-0.050617	-0.524975	-0.575592	-0.050617	-0.524975	-0.575592
8179009	89.1795	69.4864	96.0974	98.2287	6.47864	6.11866	6.58643	6.61807	OR2H2		7932///	http://www.ncbi.nlm.nih.gov/gene/?term=7932	8179009	NM_007160	8179009		-0.107786	-0.467768	-0.575553	-0.107786	-0.467768	-0.575553
8149132	131.879	107.02	145.02	137.166	7.04308	6.74174	7.18011	7.09978	DEFT1P|DEFT1P2		170949///100287083///	http://www.ncbi.nlm.nih.gov/gene/?term=170949 http://www.ncbi.nlm.nih.gov/gene/?term=100287083	8149132	NR_036686|NR_036687	8149132		-0.137034	-0.43837	-0.575404	-0.137034	-0.43837	-0.575404
8010271	525.956	547.249	654.896	573.77	9.0388	9.09605	9.35512	9.16433	PGS1		9489///	http://www.ncbi.nlm.nih.gov/gene/?term=9489	8010271	NM_024419	8010271		-0.316325	-0.259069	-0.575394	-0.316325	-0.259069	-0.575394
7929990	1119.93	908.099	1231.02	1292.74	10.1292	9.82671	10.2656	10.3362	PPRC1		23082///	http://www.ncbi.nlm.nih.gov/gene/?term=23082	7929990	NM_015062	7929990		-0.136443	-0.438933	-0.575376	-0.136443	-0.438933	-0.575376
8046975	2621.49	2316.9	3008.03	3121.03	11.3562	11.178	11.5546	11.6078	WDR75		84128///	http://www.ncbi.nlm.nih.gov/gene/?term=84128	8046975	NM_032168	8046975		-0.198434	-0.376625	-0.575059	-0.198434	-0.376625	-0.575059
7970317	5789.04	4976.75	6550.6	6866.83	12.4991	12.281	12.6774	12.7454	TFDP1	BC011685 // GenMAPP // Cell_cycle_KEGG /// BC011685 // GenMAPP // G1_to_S_cell_cycle_Reactome	7027///	http://www.ncbi.nlm.nih.gov/gene/?term=7027	7970317	NM_007111|NR_026580	7970317		-0.178304	-0.396425	-0.574729	-0.178304	-0.396425	-0.574729
8090448	2660	2453.43	3117.46	2991.95	11.3772	11.2606	11.6062	11.5469	RUVBL1		8607///	http://www.ncbi.nlm.nih.gov/gene/?term=8607	8090448	NM_003707	8090448		-0.228941	-0.345572	-0.574513	-0.228941	-0.345572	-0.574513
8013860	427.858	459.431	541.03	456.384	8.74099	8.8437	9.07957	8.8341	MYO18A|TIAF1		399687///9220///	http://www.ncbi.nlm.nih.gov/gene/?term=399687 http://www.ncbi.nlm.nih.gov/gene/?term=9220	8013860	NM_078471|NM_203318|NM_004740	8013860		-0.338576	-0.235862	-0.574438	-0.338576	-0.235862	-0.574438
8050079	886.968	791.521	1022.35	1073.94	9.79274	9.62848	9.99767	10.0687	RNASEH1		246243///	http://www.ncbi.nlm.nih.gov/gene/?term=246243	8050079	NM_002936	8050079		-0.204933	-0.369187	-0.57412	-0.204933	-0.369187	-0.57412
8014081	1428.13	1229.84	1616.89	1698.84	10.4799	10.2643	10.659	10.7303	UTP6		55813///	http://www.ncbi.nlm.nih.gov/gene/?term=55813	8014081	NM_018428	8014081		-0.179098	-0.394757	-0.573855	-0.179098	-0.394757	-0.573855
8149122	131.992	107.038	145.011	137.146	7.04431	6.74198	7.18002	7.09957	DEFT1P|DEFT1P2		170949///100287083///	http://www.ncbi.nlm.nih.gov/gene/?term=170949 http://www.ncbi.nlm.nih.gov/gene/?term=100287083	8149122	NR_036686|NR_036687	8149122		-0.135706	-0.438033	-0.57374	-0.135706	-0.438033	-0.57374
[truncated: 27,222 more rows]
