# Supplementary material for: Long noncoding RNA, CCDC26, controls myeloid leukemia cell growth through regulation of KIT expression
Source: Mol Cancer. 2015 Apr 19;14:90. doi: 10.1186/s12943-015-0364-7 (PMC4423487; doi:10.1186/s12943-015-0364-7)
Supplement: Additional file 5: Table S2. — List of 117 genes with commonly altered expression. [file 12943_2015_364_MOESM5_ESM.xlsx]

## Sheet: 117 genes
transcript_cluster_id	Regulation ([22B11] vs [GER]) ( Fold change >= 2.0 )	Regulation ([3-4] vs [GER]) ( Fold change >= 2.0 )	genesymbol	pathway	22B11_140418_(HuGene-1_0-st-v1).CEL(normalized)	3-4_140418_(HuGene-1_0-st-v1).CEL(normalized)	GER_140418_(HuGene-1_0-st-v1).CEL(normalized)	K562_140418_(HuGene-1_0-st-v1).CEL(normalized)
7908459	down	down	CFH		5.19979	5.186	9.96878	10.9863	-4.76899	-4.78278
7940216	down	down	MS4A3		5.98924	5.77189	9.82642	10.3514	-3.83717	-4.05453
8133876	down	down	CD36		4.823	4.71221	8.68773	4.92529	-3.86474	-3.97552
8069541	down	down	SAMSN1|LOC388813		7.47109	6.27059	10.6942	10.7141	-3.22306	-4.42357
7961532	down	down	ARHGDIB	NM_001175 // GenMAPP // G13_Signaling_Pathway /// L20688 // GenMAPP // G13_Signaling_Pathway	6.02073	5.80832	9.64542	7.91984	-3.62469	-3.8371
7940237	down	down	MS4A4A		5.1252	4.89004	8.6319	7.66551	-3.50669	-3.74186
8152821	down	down	CCDC26		6.34305	6.5431	10.0376	10.5368	-3.69456	-3.49452
7931832	down	down	AKR1C2		7.05103	6.9398	10.4053	10.2368	-3.35428	-3.46551
8102998	down	down	GYPA		6.84697	9.43881	11.1755	12.2109	-4.32851	-1.73668
8095744	down	down	AREG		7.24381	5.73998	9.4877	9.75701	-2.24389	-3.74772
7954864	down	down	MUC19		6.47725	5.73266	9.08794	7.97464	-2.61069	-3.35528
8166669	down	down	MAGEB16		5.7518	5.55805	8.50947	5.92462	-2.75768	-2.95142
8147837	down	down	ZFPM2		7.78101	7.19113	10.2999	10.3267	-2.51891	-3.10879
7943349	down	down	ARHGAP42		5.5548	5.7199	8.35425	8.21519	-2.79945	-2.63435
8095728	down	down	EREG		8.26734	6.25838	9.88915	9.64846	-1.62181	-3.63077
8083447	down	down	P2RY1	NM_002563 // GenMAPP // GPCRDB_Class_A_Rhodopsin-like /// NM_002563 // GenMAPP // Nucleotide_GPCRs /// U42030 // GenMAPP // GPCRDB_Class_A_Rhodopsin-like /// U42030 // GenMAPP // Nucleotide_GPCRs	6.45418	6.51739	9.07339	8.74247	-2.61921	-2.556
8138466	down	down	MACC1		5.47906	5.52794	8.01088	8.78373	-2.53183	-2.48295
8106827	down	down	GPR98	NM_032119 // GenMAPP // GPCRDB_Other /// NR_003149 // GenMAPP // GPCRDB_Other /// AF435925 // GenMAPP // GPCRDB_Other /// AF055084 // GenMAPP // GPCRDB_Other /// AB075823 // GenMAPP // GPCRDB_Other /// AL136541 // GenMAPP // GPCRDB_Other /// AL133041 // GenMAPP // GPCRDB_Other	7.62595	6.78353	9.69161	9.50711	-2.06566	-2.90807
7943369	down	down	TMEM133		5.0344	5.3321	7.59191	7.49583	-2.55751	-2.25981
7953200	down	down	CCND2	NM_001759 // GenMAPP // Cell_cycle_KEGG /// NM_001759 // GenMAPP // G1_to_S_cell_cycle_Reactome /// NM_001759 // GenMAPP // Ovarian_Infertility_Genes /// NM_001759 // GenMAPP // Wnt_signaling /// D13639 // GenMAPP // Cell_cycle_KEGG /// D13639 // GenMAPP // G1_to_S_cell_cycle_Reactome /// D13639 // GenMAPP // Ovarian_Infertility_Genes /// D13639 // GenMAPP // Wnt_signaling	7.34544	9.78149	10.9487	11.6123	-3.60322	-1.16718
8095736	down	down	AREG		7.60725	6.27226	9.2472	9.79144	-1.63996	-2.97495
8022338	down	down	GPR125|DISP2		5.41435	5.55933	7.77557	7.9935	-2.36122	-2.21624
7908553	down	down	PTPRC		5.1767	5.16976	7.45871	9.34843	-2.28201	-2.28895
8161755	down	down	ALDH1A1		5.62451	5.23056	7.68711	8.64117	-2.0626	-2.45655
8147132	down	down	CA2		6.26808	6.29721	8.51203	8.07796	-2.24395	-2.21482
7942569	down	down	SLCO2B1		7.62729	8.63611	10.3397	9.50194	-2.71238	-1.70356
7921367	down	down	SPTA1		8.06884	8.12404	10.2384	10.3486	-2.1696	-2.1144
8009380	down	down	SNORA38B		8.75958	10.5747	11.7216	8.79996	-2.96201	-1.14692
8015104	down	down	KRT10		8.95416	8.47754	10.7429	10.4536	-1.78876	-2.26538
7946071	down	down	OR51B5		8.14932	9.35472	10.7249	11.4145	-2.57553	-1.37014
8103415	down	down	FAM198B		5.89493	6.99787	8.30775	8.44391	-2.41283	-1.30988
8094301	down	down	SLIT2		5.3375	5.39947	7.13436	5.59554	-1.79686	-1.73489
7957458	down	down	NTS		4.97821	5.11898	6.78341	8.33274	-1.8052	-1.66443
7978801	down	down	MDGA2		5.54409	5.59382	7.30155	7.27342	-1.75746	-1.70773
7946073	down	down	OR51I1		7.0258	7.20845	8.84209	8.85137	-1.81629	-1.63364
7962375	down	down	PRICKLE1		7.48049	6.98242	8.95276	8.10182	-1.47227	-1.97035
8097256	down	down	FGF2|NUDT6		7.11009	7.72464	9.13093	9.96345	-2.02084	-1.40629
8151341	down	down	TRPA1		5.55933	5.58434	7.21985	6.80721	-1.66053	-1.63551
8081001	down	down	ROBO2		6.02455	5.69272	7.5053	6.73999	-1.48075	-1.81258
8122860	down	down	MYCT1		5.14751	5.26107	6.82581	6.97277	-1.6783	-1.56474
7969995	down	down	MYO16		6.39761	6.15786	7.89474	8.39128	-1.49714	-1.73688
7946069	down	down	OR51B2		6.90845	7.72601	8.89927	9.04853	-1.99082	-1.17326
8111234	down	down	CDH12		5.2414	5.27313	6.83865	5.84277	-1.59725	-1.56552
7962226	down	down	SYT10		6.38825	7.35078	8.40256	8.11867	-2.01431	-1.05178
7961798	down	down	SOX5		6.79753	6.44207	8.12912	7.90868	-1.33159	-1.68706
8035838	down	down	ZNF724P		5.03375	5.63162	6.83269	5.30818	-1.79894	-1.20107
8015115	down	down	KRT12		6.33028	6.11681	7.71259	7.69312	-1.3823	-1.59578
8174598	down	down	IL13RA2		5.52376	6.08302	7.27098	5.77994	-1.74722	-1.18796
7906400	down	down	IFI16		5.73223	5.31554	6.98737	6.52787	-1.25515	-1.67183
7917561	down	down	GBP4		5.33025	5.31276	6.77476	7.30003	-1.44451	-1.462
8092541	down	down	LIPH	NM_139248 // GenMAPP // Statin_Pathway_PharmGKB /// AY093498 // GenMAPP // Statin_Pathway_PharmGKB	6.08589	6.45822	7.70352	8.17951	-1.61763	-1.2453
7917530	down	down			5.38581	5.30758	6.77602	7.37758	-1.3902	-1.46844
8091537	down	down	IGSF10|MED12L		5.5059	5.42353	6.89256	6.14816	-1.38665	-1.46903
8041542	down	down	GALM		9.40301	8.76993	10.5009	10.1116	-1.09791	-1.731
8103769	down	down	HPGD	NM_000860 // GenMAPP // Prostaglandin_synthesis_regulation /// NM_001145816 // GenMAPP // Prostaglandin_synthesis_regulation /// BC018986 // GenMAPP // Prostaglandin_synthesis_regulation /// L76465 // GenMAPP // Prostaglandin_synthesis_regulation /// J05594 // GenMAPP // Prostaglandin_synthesis_regulation /// AK300524 // GenMAPP // Prostaglandin_synthesis_regulation /// AK300125 // GenMAPP // Pro…	5.66271	5.65926	7.04759	8.55235	-1.38488	-1.38833
8052882	down	down	ADD2		8.69543	9.29879	10.3719	10.749	-1.67646	-1.07311
8173812	down	down	HMGN5|SH3BGRL		5.70323	6.24972	7.31586	8.02143	-1.61263	-1.06614
8173647	down	down	ZDHHC15		5.4869	5.6666	6.9059	5.92302	-1.419	-1.2393
8160321	down	down	SLC24A2		7.05249	6.60758	8.10833	8.39542	-1.05585	-1.50076
8099612	down	down	GPR125		5.50587	5.63413	6.84746	6.94398	-1.34158	-1.21333
7922994	down	down	FAM5C		5.17595	5.14677	6.42478	5.34955	-1.24883	-1.27801
8160332	down	down	MLLT3		5.30878	5.18326	6.50734	5.72979	-1.19856	-1.32408
8122464	down	down	UTRN		5.76268	6.06657	7.16381	8.53656	-1.40113	-1.09724
8113369	down	down	SLCO4C1		5.21291	5.14565	6.41957	5.62252	-1.20666	-1.27392
8166571	down	down	MAGEB6		6.35082	6.37993	7.49356	6.13172	-1.14274	-1.11364
7908488	down	down	CFHR1		4.75907	4.65078	5.82895	6.24849	-1.06988	-1.17817
8017885	down	down	ABCA8		5.13864	5.10963	6.18595	7.83561	-1.0473	-1.07632
7917532	down	down	GBP2		5.08587	5.13596	6.16189	6.74394	-1.07602	-1.02593
7954245	down	up	PLEKHA5		5.73223	8.98053	7.94445	7.8749	-2.21221	1.03608
8120833	down	up	SH3BGRL2		5.89769	10.3402	8.58143	9.65684	-2.68373	1.75874
7962212	down	up	PKP2		7.1915	9.74156	8.64064	9.2866	-1.44914	1.10091
8101659	down	up	SPARC		8.07922	12.4277	10.2145	5.48513	-2.13528	2.21318
7995697	down	up	LPCAT2		6.173	8.81453	7.38385	9.02731	-1.21085	1.43068
8036710	up	down	GMFG		10.9575	8.67225	9.69585	10.2372	1.26164	-1.0236
8165700	up	up			10.5364	10.5407	9.49559	10.1679	1.04084	1.04514
7958262	up	up	TCP11L2		8.54818	8.63448	7.5354	8.04264	1.01279	1.09909
8167261	down	up	SSX4|SSX4B		6.56006	12.3337	8.36882	8.70909	-1.80876	3.96487
7952884	up	up	B3GAT1		8.28123	8.20513	7.15826	6.99299	1.12297	1.04687
8172415	down	up	SSX4|SSX4B		6.6764	12.3642	8.42392	8.76065	-1.74752	3.94024
8165692	up	up			7.09049	7.16628	5.97983	6.92169	1.11066	1.18645
8165658	up	up	ND2	X59268 // GenMAPP // RNA_transcription_Reactome	10.1542	10.3102	9.08069	10.0551	1.0735	1.22949
8165663	up	up	GPAM		5.94105	5.78455	4.67958	5.33815	1.26146	1.10497
7911341	up	up			9.78064	10.0737	8.72578	9.54905	1.05487	1.34792
8011823	up	up	ZNF594		7.56543	7.85188	6.49443	6.90531	1.071	1.35746
8047078	up	up	MFSD6		9.1765	9.19043	7.96193	7.97501	1.21457	1.2285
8017850	up	up	WIPI1		10.357	10.5909	9.21672	9.14658	1.14027	1.37415
7965565	up	up	USP44		7.29879	7.40683	6.09345	6.60341	1.20534	1.31338
8095376	up	up	MT2A		12.538	12.0841	11.0234	11.0991	1.51453	1.06063
8095362	up	up	MT2A		12.8331	12.3587	11.2865	11.335	1.5466	1.07218
7922846	up	up	FAM129A		9.13275	9.6603	8.05245	8.45643	1.08031	1.60785
7920123	up	up	S100A10		8.11554	8.45799	6.925	7.95148	1.19055	1.53299
8050427	up	up	FAM49A		10.2499	10.7358	9.09565	8.9224	1.15423	1.64014
8159265	up	up	PAEP		9.57628	9.072	7.90439	7.84681	1.67189	1.16761
8084213	up	up			8.21794	8.65664	6.99092	7.89717	1.22702	1.66572
8092392	up	up	KLHL6		8.61963	9.17121	7.43848	7.90861	1.18115	1.73274
7973433	up	up	DHRS2		9.64984	9.59909	8.11394	6.83008	1.5359	1.48515
7995783	up	up	MT2A		13.3436	12.7367	11.5267	11.5812	1.8169	1.21
8044512	up	up	NT5DC4		9.5006	9.85805	8.16521	7.57166	1.33539	1.69285
7950391	up	up	PGM2L1		8.12422	8.81481	6.94987	6.85076	1.17436	1.86494
8174654	up	up	KLHL13		7.71166	7.45899	6.05391	5.66521	1.65775	1.40508
7896748	up	up			9.44741	9.4738	7.91672	9.01401	1.5307	1.55708
7985493	up	up	TM6SF1		8.15944	8.61266	6.84152	7.32006	1.31792	1.77114
7902023	up	up	RAVER2		8.61167	9.5974	7.55255	7.47909	1.05911	2.04485
8175393	up	up	ARHGEF6		9.31788	9.02128	7.57915	7.75236	1.73873	1.44213
8023497	up	up	ATP8B1		8.99825	9.34266	7.57681	7.23935	1.42143	1.76585
8162531	up	up			12.7773	12.1164	10.8342	10.9117	1.94316	1.28219
8069135	up	up	C21orf90		8.57273	9.23112	7.27329	7.30028	1.29945	1.95783
8170488	up	up	PASD1		10.7126	10.3307	8.77553	7.43846	1.93705	1.55516
7898516	up	up	ACTL8		10.592	10.1594	8.57752	7.52367	2.01449	1.5819
8010780	up	up	TEX19		8.56432	9.67014	7.22344	6.58473	1.34088	2.4467
7966127	up	up	SELPLG		10.3269	11.303	8.89388	8.99102	1.43299	2.40915
7944623	up	up	TBCEL		8.01116	8.85578	6.50961	6.62993	1.50155	2.34617
8171105	up	up	CRLF2		7.54588	8.00093	5.77825	5.51981	1.76762	2.22268
8095110	up	up	KIT		10.762	11.1239	8.90776	8.60481	1.85427	2.21609
7944152	up	up	IL10RA		9.00396	10.7007	7.69038	8.33816	1.31358	3.01031
8123920	up	up	ELOVL2		8.86959	11.1563	7.52594	7.83724	1.34366	3.63036
8177222	up	up	CD24		9.64529	10.9311	7.48634	8.8958	2.15895	3.44472
