# Supplementary material for: Long noncoding RNA, CCDC26, controls myeloid leukemia cell growth through regulation of KIT expression
Source: Mol Cancer. 2015 Apr 19;14:90. doi: 10.1186/s12943-015-0364-7 (PMC4423487; doi:10.1186/s12943-015-0364-7)
Supplement: Additional file 7: Table S3. — GO term analysis performed with Ingenuity Pathway analysis software (Qiagen). [file 12943_2015_364_MOESM7_ESM.xlsx]

## Sheet: Top Diseases and Bio Functions
Diseases and Disorders
Name	p-value	Molecules #
Cancer	5.96E-06 - 1.13E-02	86
Endocrine System Disorders	5.18E-05 - 1.13E-02	36
Organismal Injury and Abnormalities	5.18E-05 - 1.13E-02	65
Reproductive System Disease	5.18E-05 - 1.13E-02	50
Cardiovascular Disease	9.42E-05 - 5.64E-03	19
Molecular and Cellular Functions
Name	p-value	Molecules #
Cellular Growth and Proliferation	8.32E-05 - 1.13E-02	39
Cell Signaling	9.37E-05 - 9.42E-03	11
Cell-To-Cell Signaling and Interaction	9.37E-05 - 1.13E-02	23
Cell Death and Survival	9.42E-05 - 1.13E-02	33
Cell Morphology	1.88E-04 - 1.13E-02	15
Physiological System Development and Function
Name	p-value	Molecules #
Reproductive System Development and Function	8.32E-05 - 7.25E-03	8
Embryonic Development	9.37E-05 - 1.13E-02	16
Organ Development	9.37E-05 - 1.13E-02	15
Organismal Development	9.37E-05 - 1.13E-02	16
Renal and Urological System Development and Function	9.37E-05 - 7.02E-03	7

## Sheet: Cancer
Categories	Diseases or Functions Annotation	p-Value	Molecules	# Molecules
Cancer	papillary adenocarcinoma	5.96E-06	ATP8B1,CD24,CFH,KIT,MT-ND2,PTPRC,SLIT2,ZFPM2	8
Cancer	advanced stage solid tumor	3.92E-05	ATP8B1,CD24,CFH,KIT,PAEP,SLIT2,ZFPM2	7
Cancer, Endocrine System Disorders, Organismal Injury and Abnormalities, Reproductive System Disease	advanced epithelial ovarian cancer	5.18E-05	ATP8B1,CD24,CFH,PAEP,SLIT2,ZFPM2	6
Cancer	advanced carcinoma	6.14E-05	ATP8B1,CD24,CFH,KIT,PAEP,SLIT2,ZFPM2	7
Cancer, Endocrine System Disorders, Organismal Injury and Abnormalities, Reproductive System Disease	serous ovarian carcinoma	9.72E-05	ATP8B1,CD24,CFH,PAEP,SLIT2,ZFPM2	6
Cancer	upper aerodigestive tract carcinoma	1.62E-04	BRINP3,EREG,FAM49A,GMFG,IFI16,KIT,ROBO2,SLCO4C1,SPTA1,SYT10	10
Cancer, Gastrointestinal Disease	gastroesophageal adenocarcinoma	1.70E-04	BRINP3,FAM49A,IFI16,SLCO4C1,SPTA1,SYT10,TRPA1,ZDHHC15	8
Cancer, Endocrine System Disorders, Organismal Injury and Abnormalities, Reproductive System Disease	advanced serous ovarian adenocarcinoma	1.80E-04	ATP8B1,CD24,CFH,SLIT2,ZFPM2	5
Cancer, Organismal Injury and Abnormalities, Reproductive System Disease	genital tract cancer	1.96E-04	AKR1C1/AKR1C2,ALDH1A1,ARHGDIB,ARHGEF6,ATP8B1,CA2,CD24,CDH12,CFH,FAM198B,FGF2,GBP2,GPR125,GPR98,HMGN5,IFI16,IGSF10,KIT,KLHL13,LPCAT2,MAGEB6,MDGA2,MFSD6,MLLT3,MS4A4A,MYO16,PAEP,PASD1,PTPRC,ROBO2,SELPLG,SLC24A2,SLIT2,SPARC,SPTA1,SSX4/SSX4B,SYT10,TRPA1,UTRN,ZDHHC15,ZFPM2,ZNF594	42
Cancer, Gastrointestinal Disease	gastro-esophageal carcinoma	2.80E-04	BRINP3,FAM49A,IFI16,SLCO4C1,SLIT2,SPTA1,SYT10,TRPA1,ZDHHC15	9
Cancer, Organismal Injury and Abnormalities, Reproductive System Disease	genital tumor	2.82E-04	AKR1C1/AKR1C2,ALDH1A1,ARHGDIB,ARHGEF6,ATP8B1,CA2,CCND2,CD24,CDH12,CFH,FAM198B,FGF2,GBP2,GPR125,GPR98,HMGN5,IFI16,IGSF10,KIT,KLHL13,LPCAT2,MAGEB6,MDGA2,MFSD6,MLLT3,MS4A4A,MYO16,PAEP,PASD1,PTPRC,ROBO2,SELPLG,SLC24A2,SLIT2,SPARC,SPTA1,SSX4/SSX4B,SYT10,TRPA1,UTRN,ZDHHC15,ZFPM2,ZNF594	43
Cancer, Gastrointestinal Disease, Hepatic System Disease	hepatocellular carcinoma	3.22E-04	ACTL8,AKR1C1/AKR1C2,AREG,BRINP3,CA2,FGF2,KIT,MT2A,ROBO2,SLIT2,ZFPM2	11
Cancer, Gastrointestinal Disease	gastrointestinal neoplasia	3.35E-04	ACTL8,ADD2,AKR1C1/AKR1C2,AREG,ATP8B1,BRINP3,CA2,CCND2,CD36,CDH12,CFHR1,CRLF2,EREG,FAM198B,FAM49A,FGF2,GMFG,GPR125,GPR98,GYPA,HPGD,IFI16,IL10RA,IL13RA2,KIT,LIPH,LPCAT2,MACC1,MAGEB16,MDGA2,MFSD6,MLLT3,MYO16,NTS,PASD1,PTPRC,ROBO2,SELPLG,SLCO4C1,SLIT2,SOX5,SPARC,SPTA1,SYT10,TRPA1,USP44,UTRN,ZDHHC15,ZNF594	49
Cancer, Gastrointestinal Disease	esophageal adenocarcinoma	3.76E-04	BRINP3,FAM49A,IFI16,SLCO4C1,SPTA1,SYT10	6
Cancer, Organismal Injury and Abnormalities	urogenital cancer	3.80E-04	AKR1C1/AKR1C2,ALDH1A1,ARHGDIB,ARHGEF6,ATP8B1,CA2,CCND2,CD24,CDH12,CFH,EREG,FAM198B,FGF2,GBP2,GPR125,GPR98,HMGN5,IFI16,IGSF10,IL10RA,KIT,KLHL13,LPCAT2,MAGEB6,MDGA2,MFSD6,MLLT3,MS4A4A,MYO16,PAEP,PASD1,PTPRC,ROBO2,SELPLG,SLC24A2,SLIT2,SPARC,SPTA1,SSX4/SSX4B,SYT10,TM6SF1,TRPA1,UTRN,ZDHHC15,ZFPM2,ZNF594	46
Cancer, Organismal Injury and Abnormalities, Reproductive System Disease	female genital tract cancer	4.81E-04	AKR1C1/AKR1C2,ALDH1A1,ARHGDIB,ARHGEF6,ATP8B1,CA2,CD24,CDH12,CFH,FAM198B,FGF2,GPR125,GPR98,HMGN5,IFI16,IGSF10,KIT,KLHL13,LPCAT2,MAGEB6,MDGA2,MFSD6,MLLT3,MS4A4A,MYO16,PAEP,PASD1,ROBO2,SLC24A2,SLIT2,SPTA1,SSX4/SSX4B,SYT10,TRPA1,UTRN,ZDHHC15,ZFPM2,ZNF594	38
Cancer, Gastrointestinal Disease	gastrointestinal tract cancer	5.20E-04	ACTL8,ADD2,AKR1C1/AKR1C2,AREG,ATP8B1,BRINP3,CA2,CCND2,CD36,CDH12,CFHR1,CRLF2,EREG,FAM198B,FAM49A,FGF2,GMFG,GPR125,GPR98,GYPA,IFI16,IL10RA,IL13RA2,KIT,LIPH,LPCAT2,MACC1,MAGEB16,MDGA2,MFSD6,MLLT3,MYO16,NTS,PASD1,PTPRC,ROBO2,SELPLG,SLCO4C1,SLIT2,SOX5,SPARC,SPTA1,SYT10,TRPA1,USP44,UTRN,ZDHHC15,ZNF594	48
Cancer, Dermatological Diseases and Conditions	malignant cutaneous melanoma cancer	6.06E-04	BRINP3,CFH,FAM49A,FGF2,IL13RA2,KIT,KLHL13,OR51B5,OR51I1,PTPRC,SLCO4C1,SLIT2	12
Cancer	breast or colorectal cancer	6.33E-04	ACTL8,ADD2,AKR1C1/AKR1C2,ALDH1A1,AREG,ARHGDIB,ATP8B1,BRINP3,CA2,CCND2,CD24,CD36,CDH12,CFHR1,CRLF2,EREG,FAM198B,FGF2,GPR125,GPR98,GYPA,IFI16,IL10RA,IL13RA2,KIT,LIPH,LPCAT2,MACC1,MAGEB16,MDGA2,MFSD6,MLLT3,MS4A4A,MT-ND2,MT2A,MYO16,NTS,PASD1,PTPRC,ROBO2,SELPLG,SLCO4C1,SLIT2,SOX5,SPARC,SPTA1,TRPA1,USP44,UTRN,ZDHHC15,ZNF594	51
Cancer	breast or ovarian cancer	6.34E-04	AKR1C1/AKR1C2,ALDH1A1,AREG,ARHGDIB,ATP8B1,CCND2,CD24,CFH,FAM198B,FGF2,GPR98,KIT,LPCAT2,MS4A4A,MT-ND2,MT2A,MYO16,NTS,PAEP,SELPLG,SLIT2,SPARC,ZFPM2	23
Cancer, Gastrointestinal Disease	colorectal neoplasia	6.35E-04	ACTL8,ADD2,AKR1C1/AKR1C2,AREG,ATP8B1,BRINP3,CA2,CCND2,CD36,CDH12,CFHR1,CRLF2,EREG,FAM198B,FGF2,GPR125,GPR98,GYPA,HPGD,IFI16,IL10RA,IL13RA2,KIT,LIPH,LPCAT2,MACC1,MAGEB16,MDGA2,MFSD6,MLLT3,MYO16,NTS,PASD1,PTPRC,ROBO2,SELPLG,SLCO4C1,SLIT2,SOX5,SPARC,SPTA1,TRPA1,USP44,UTRN,ZDHHC15,ZNF594	46
Cancer	pelvic cancer	6.48E-04	AKR1C1/AKR1C2,ALDH1A1,ARHGDIB,ARHGEF6,ATP8B1,CA2,CCND2,CD24,CDH12,CFH,EREG,FAM198B,FGF2,GPR125,GPR98,HMGN5,IFI16,IGSF10,IL10RA,KIT,KLHL13,LPCAT2,MAGEB6,MDGA2,MFSD6,MLLT3,MS4A4A,MYO16,PAEP,PASD1,ROBO2,SELPLG,SLC24A2,SLIT2,SPTA1,SSX4/SSX4B,SYT10,TM6SF1,TRPA1,UTRN,ZDHHC15,ZFPM2,ZNF594	43
Cancer, Gastrointestinal Disease	upper gastrointestinal tract cancer	6.53E-04	BRINP3,EREG,FAM49A,GMFG,IFI16,ROBO2,SLCO4C1,SLIT2,SPTA1,SYT10,TRPA1,ZDHHC15	12
Cancer	malignant neoplasm of pelvis	7.08E-04	AKR1C1/AKR1C2,ALDH1A1,ARHGDIB,ARHGEF6,ATP8B1,CA2,CD24,CDH12,CFH,FAM198B,FGF2,GPR125,GPR98,HMGN5,IFI16,IGSF10,KIT,KLHL13,LPCAT2,MAGEB16,MAGEB6,MDGA2,MFSD6,MLLT3,MYO16,PAEP,PASD1,ROBO2,SLC24A2,SLIT2,SPARC,SPTA1,SSX4/SSX4B,SYT10,TRPA1,UTRN,ZDHHC15,ZFPM2,ZNF594	39
Cancer, Endocrine System Disorders	malignant neoplasm of endocrine gland	7.82E-04	CCND2,FGF2,KIT,MT-ND2,NTS,PTPRC,SLIT2	7
Cancer, Endocrine System Disorders, Organismal Injury and Abnormalities, Reproductive System Disease	ovarian cancer	8.11E-04	ALDH1A1,ATP8B1,CD24,CFH,FGF2,KIT,MS4A4A,PAEP,SLIT2,ZFPM2	10
Cancer	neoplasia of epithelial tissue	8.60E-04	ACTL8,ADD2,AKR1C1/AKR1C2,AREG,ARHGDIB,ARHGEF6,ATP8B1,B3GAT1,BRINP3,CA2,CD24,CD36,CDH12,CFH,CRLF2,DHRS2,EREG,FAM198B,FAM49A,FGF2,GBP2,GBP4,GMFG,GPR125,GPR98,GYPA,HMGN5,HPGD,IFI16,IGSF10,IL10RA,IL13RA2,KIT,KLHL13,KRT10,LIPH,LPCAT2,MACC1,MAGEB16,MAGEB6,MDGA2,MFSD6,MLLT3,MS4A4A,MT-ND2,MT2A,MUC19,MYO16,NTS,OR51B2,OR51B5,OR51I1,P2RY1,PAEP,PASD1,PRICKLE1,PTPRC,ROBO2,S100A10,SELPLG,SLC24A2,SLCO2B1,SLCO4C…	77
Cancer, Gastrointestinal Disease	colorectal cancer	1.14E-03	ACTL8,ADD2,AKR1C1/AKR1C2,AREG,ATP8B1,BRINP3,CA2,CCND2,CD36,CDH12,CFHR1,CRLF2,EREG,FAM198B,FGF2,GPR125,GPR98,GYPA,IFI16,IL10RA,IL13RA2,KIT,LIPH,LPCAT2,MACC1,MAGEB16,MDGA2,MFSD6,MLLT3,MYO16,NTS,PASD1,PTPRC,ROBO2,SELPLG,SLCO4C1,SLIT2,SOX5,SPARC,SPTA1,TRPA1,USP44,UTRN,ZDHHC15,ZNF594	45
Cancer, Endocrine System Disorders, Organismal Injury and Abnormalities, Reproductive System Disease	gonadal tumor	1.36E-03	ALDH1A1,ATP8B1,CCND2,CD24,CFH,FGF2,KIT,MS4A4A,PAEP,SLIT2,ZFPM2	11
Cancer	growth of fibrosarcoma	1.38E-03	FGF2,S100A10	2
Cancer	solid tumor	1.71E-03	ACTL8,ADD2,AKR1C1/AKR1C2,AREG,ARHGDIB,ARHGEF6,ATP8B1,B3GAT1,BRINP3,CA2,CCND2,CD24,CD36,CDH12,CFH,CFHR1,CRLF2,DHRS2,EREG,FAM129A,FAM198B,FAM49A,FGF2,GBP2,GBP4,GMFG,GPR125,GPR98,GYPA,HMGN5,HPGD,IFI16,IGSF10,IL10RA,IL13RA2,KIT,KLHL13,KLHL6,KRT10,KRT12,LIPH,LPCAT2,MACC1,MAGEB16,MAGEB6,MDGA2,MFSD6,MLLT3,MS4A3,MS4A4A,MT-ND2,MT2A,MUC19,MYO16,NTS,OR51B2,OR51B5,OR51I1,P2RY1,PAEP,PASD1,PKP2,PRICKLE1,PTPRC,…	85
Cancer	fibrosarcoma	1.82E-03	FGF2,KIT,S100A10	3
Cancer, Endocrine System Disorders, Organismal Injury and Abnormalities, Reproductive System Disease	epithelial ovarian cancer	1.92E-03	ATP8B1,CD24,CFH,MS4A4A,PAEP,SLIT2,ZFPM2	7
Cancer, Gastrointestinal Disease	upper gastrointestinal tract tumor	2.03E-03	BRINP3,EREG,FAM49A,GMFG,IFI16,ROBO2,SLCO4C1,SLIT2,SPTA1,SYT10,TRPA1,ZDHHC15	12
Cancer	epithelial cancer	2.06E-03	ACTL8,ADD2,AKR1C1/AKR1C2,AREG,ARHGEF6,ATP8B1,B3GAT1,BRINP3,CA2,CD24,CD36,CDH12,CFH,CRLF2,DHRS2,EREG,FAM198B,FAM49A,FGF2,GBP2,GBP4,GMFG,GPR125,GPR98,GYPA,HMGN5,HPGD,IFI16,IGSF10,IL10RA,IL13RA2,KIT,KLHL13,KRT10,LIPH,LPCAT2,MACC1,MAGEB16,MAGEB6,MDGA2,MFSD6,MLLT3,MS4A4A,MT-ND2,MT2A,MUC19,MYO16,NTS,OR51B2,OR51B5,OR51I1,P2RY1,PAEP,PASD1,PRICKLE1,PTPRC,ROBO2,S100A10,SELPLG,SLC24A2,SLCO4C1,SLIT2,SOX5,SPA…	75
Cancer	advanced malignant tumor	2.47E-03	AKR1C1/AKR1C2,ATP8B1,CCND2,CD24,CD36,CFH,CFHR1,FGF2,KIT,PAEP,PTPRC,SLIT2,ZFPM2	13
Cancer, Organismal Injury and Abnormalities, Reproductive System Disease	uterine tumor	2.47E-03	AKR1C1/AKR1C2,ALDH1A1,ARHGDIB,ARHGEF6,ATP8B1,CA2,CD24,CDH12,CFH,FAM198B,FGF2,GPR125,GPR98,HMGN5,IFI16,IGSF10,KIT,KLHL13,LPCAT2,MAGEB6,MDGA2,MFSD6,MLLT3,MYO16,PASD1,ROBO2,SLC24A2,SPTA1,SSX4/SSX4B,SYT10,TRPA1,UTRN,ZDHHC15,ZFPM2,ZNF594	35
Cancer, Organismal Injury and Abnormalities, Reproductive System Disease	breast cancer	2.73E-03	AKR1C1/AKR1C2,ALDH1A1,AREG,ARHGDIB,CCND2,CD24,FAM198B,FGF2,GPR98,KIT,LPCAT2,MS4A4A,MT-ND2,MT2A,MYO16,NTS,SELPLG,SLIT2,SPARC	19
Cancer, Tumor Morphology	size of tumor	3.04E-03	B3GAT1,CCND2,CD24,FGF2	4
Cancer, Hematological Disease	hematologic cancer	3.06E-03	ADD2,ALDH1A1,BRINP3,CCND2,CD36,CRLF2,FGF2,KIT,KLHL13,KLHL6,KRT10,MLLT3,PKP2,PRICKLE1,PTPRC,SLC24A2,USP44	17
Cancer	breast or ovarian carcinoma	3.09E-03	AREG,ATP8B1,CD24,CFH,GPR98,KIT,MS4A4A,MT-ND2,MT2A,MYO16,NTS,PAEP,SELPLG,SLIT2,ZFPM2	15
Cancer	malignant solid tumor	3.32E-03	ACTL8,ADD2,AKR1C1/AKR1C2,AREG,ARHGEF6,ATP8B1,B3GAT1,BRINP3,CA2,CCND2,CD24,CD36,CDH12,CFH,CFHR1,CRLF2,DHRS2,EREG,FAM129A,FAM198B,FAM49A,FGF2,GBP2,GBP4,GMFG,GPR125,GPR98,GYPA,HMGN5,HPGD,IFI16,IGSF10,IL10RA,IL13RA2,KIT,KLHL13,KLHL6,KRT10,KRT12,LIPH,LPCAT2,MACC1,MAGEB16,MAGEB6,MDGA2,MFSD6,MLLT3,MS4A3,MS4A4A,MT-ND2,MT2A,MUC19,MYO16,NTS,OR51B2,OR51B5,OR51I1,P2RY1,PAEP,PASD1,PKP2,PRICKLE1,PTPRC,ROBO2,S1…	84
Cancer	adenocarcinoma	3.43E-03	ACTL8,ADD2,AKR1C1/AKR1C2,ARHGEF6,ATP8B1,B3GAT1,BRINP3,CD24,CDH12,CFH,CRLF2,FAM198B,FAM49A,FGF2,GBP4,GPR125,GPR98,GYPA,HMGN5,IFI16,IGSF10,IL13RA2,KIT,KLHL13,KRT10,LIPH,MACC1,MAGEB16,MAGEB6,MDGA2,MFSD6,MLLT3,MT-ND2,MT2A,MYO16,NTS,OR51B2,PAEP,PASD1,PRICKLE1,PTPRC,ROBO2,SELPLG,SLC24A2,SLCO4C1,SLIT2,SOX5,SPARC,SPTA1,SSX4/SSX4B,SYT10,TRPA1,USP44,UTRN,ZDHHC15,ZFPM2,ZNF594	57
Cancer	Cancer	3.55E-03	ACTL8,ADD2,AKR1C1/AKR1C2,ALDH1A1,AREG,ARHGDIB,ARHGEF6,ATP8B1,B3GAT1,BRINP3,CA2,CCND2,CD24,CD36,CDH12,CFH,CFHR1,CRLF2,DHRS2,EREG,FAM129A,FAM198B,FAM49A,FGF2,GBP2,GBP4,GMFG,GPR125,GPR98,GYPA,HMGN5,HPGD,IFI16,IGSF10,IL10RA,IL13RA2,KIT,KLHL13,KLHL6,KRT10,KRT12,LIPH,LPCAT2,MACC1,MAGEB16,MAGEB6,MDGA2,MFSD6,MLLT3,MS4A3,MS4A4A,MT-ND2,MT2A,MUC19,MYO16,NTS,OR51B2,OR51B5,OR51I1,P2RY1,PAEP,PASD1,PKP2,PRICKLE…	86
Cancer, Endocrine System Disorders, Gastrointestinal Disease	carcinoma in pancreas	3.58E-03	AREG,ARHGEF6,BRINP3,GPR125,GPR98,IFI16,KIT,KRT10,LIPH,MDGA2,PRICKLE1,SLIT2,SOX5,UTRN,ZFPM2	15
Cancer, Endocrine System Disorders	malignant malignant thyroid gland neoplasm	3.69E-03	CCND2,FGF2,KIT,MT-ND2,PTPRC	5
Cancer, Dermatological Diseases and Conditions	hyperplasia of epidermis	3.71E-03	AREG,CD24,KIT,TRPA1	4
Cancer	abdominal neoplasm	3.94E-03	ACTL8,ADD2,AKR1C1/AKR1C2,ALDH1A1,AREG,ARHGDIB,ARHGEF6,ATP8B1,B3GAT1,BRINP3,CA2,CCND2,CD24,CD36,CDH12,CFH,CFHR1,CRLF2,DHRS2,EREG,FAM198B,FGF2,GBP2,GBP4,GPR125,GPR98,GYPA,HMGN5,HPGD,IFI16,IGSF10,IL10RA,IL13RA2,KIT,KLHL13,KRT10,LIPH,LPCAT2,MACC1,MAGEB16,MAGEB6,MDGA2,MFSD6,MLLT3,MS4A4A,MT2A,MUC19,MYO16,NTS,OR51B5,OR51I1,P2RY1,PAEP,PASD1,PRICKLE1,PTPRC,ROBO2,SELPLG,SLC24A2,SLCO4C1,SLIT2,SOX5,SPARC,SPT…	74
Cancer, Dermatological Diseases and Conditions	skin tumor	3.97E-03	BRINP3,CFH,FAM49A,FGF2,IL13RA2,KIT,KLHL13,KRT10,OR51B5,OR51I1,PTPRC,SLCO4C1,SLIT2	13
Cancer, Organismal Injury and Abnormalities, Reproductive System Disease	uterine cancer	4.01E-03	AKR1C1/AKR1C2,ALDH1A1,ARHGDIB,ARHGEF6,ATP8B1,CA2,CDH12,FAM198B,FGF2,GPR125,GPR98,HMGN5,IFI16,IGSF10,KIT,KLHL13,LPCAT2,MAGEB6,MDGA2,MFSD6,MLLT3,MYO16,PASD1,ROBO2,SLC24A2,SPTA1,SSX4/SSX4B,SYT10,TRPA1,UTRN,ZDHHC15,ZFPM2,ZNF594	33
Cancer, Gastrointestinal Disease	metastatic colorectal cancer	4.14E-03	AKR1C1/AKR1C2,CCND2,CD36,CFHR1,KIT	5
Cancer, Hematological Disease, Immunological Disease, Organismal Injury and Abnormalities	B-cell leukemia	4.27E-03	ADD2,ALDH1A1,CRLF2,KIT,KLHL13,KRT10,PRICKLE1,SLC24A2	8
Cancer, Connective Tissue Disorders	hyperplasia of connective tissue	4.55E-03	FGF2,KIT	2
Cancer, Gastrointestinal Disease	digestive organ tumor	4.69E-03	ACTL8,ADD2,AKR1C1/AKR1C2,AREG,ARHGEF6,ATP8B1,B3GAT1,BRINP3,CA2,CCND2,CD36,CDH12,CFHR1,CRLF2,DHRS2,EREG,FAM198B,FAM49A,FGF2,GBP2,GBP4,GMFG,GPR125,GPR98,GYPA,HPGD,IFI16,IGSF10,IL10RA,IL13RA2,KIT,KRT10,LIPH,LPCAT2,MACC1,MAGEB16,MDGA2,MFSD6,MLLT3,MT2A,MUC19,MYO16,NTS,OR51B5,OR51I1,P2RY1,PASD1,PRICKLE1,PTPRC,ROBO2,SELPLG,SLCO4C1,SLIT2,SOX5,SPARC,SPTA1,SYT10,TBCEL,TM6SF1,TRPA1,USP44,UTRN,ZDHHC15,ZFPM2,…	65
Cancer, Endocrine System Disorders, Gastrointestinal Disease	pancreatic tumor	5.16E-03	AREG,ARHGEF6,BRINP3,GPR125,GPR98,IFI16,KIT,KRT10,LIPH,MDGA2,PRICKLE1,PTPRC,SLIT2,SOX5,UTRN,ZFPM2	16
Cancer, Hematological Disease, Immunological Disease, Organismal Injury and Abnormalities	lymphocytic leukemia	5.24E-03	ADD2,ALDH1A1,CRLF2,KIT,KLHL13,KRT10,PRICKLE1,PTPRC,SLC24A2	9
Cancer	abdominal cancer	5.60E-03	ACTL8,ADD2,AKR1C1/AKR1C2,ALDH1A1,AREG,ARHGDIB,ARHGEF6,ATP8B1,B3GAT1,BRINP3,CA2,CCND2,CD24,CD36,CDH12,CFH,CFHR1,CRLF2,DHRS2,EREG,FAM198B,FGF2,GBP2,GBP4,GPR125,GPR98,GYPA,HMGN5,IFI16,IGSF10,IL10RA,IL13RA2,KIT,KLHL13,KRT10,LIPH,LPCAT2,MACC1,MAGEB16,MAGEB6,MDGA2,MFSD6,MLLT3,MS4A4A,MT2A,MUC19,MYO16,NTS,OR51B5,OR51I1,P2RY1,PAEP,PASD1,PRICKLE1,PTPRC,ROBO2,SELPLG,SLC24A2,SLCO4C1,SLIT2,SOX5,SPARC,SPTA1,SS…	73
Cancer	advanced stage gastrointestinal stromal tumor	5.64E-03	KIT	1
Cancer	benign gastrointestinal stromal tumor	5.64E-03	KIT	1
Cancer, Cell Death and Survival, Tumor Morphology	cell death of small cell lung cancer cells	5.64E-03	FGF2	1
Cancer	epithelioid leiomyoma	5.64E-03	KIT	1
Cancer, Hematological Disease, Immunological Disease, Organismal Injury and Abnormalities	favorable-risk core binding factor acute myeloid leukemia	5.64E-03	KIT	1
Cancer, Endocrine System Disorders, Organismal Injury and Abnormalities, Reproductive System Disease	gonadotrophinoma	5.64E-03	BRINP3	1
Cancer, Connective Tissue Disorders, Gastrointestinal Disease	hyperplasia of interstitial cells of cajal	5.64E-03	KIT	1
Cancer, Neurological Disease	hyperplasia of myenteric plexus	5.64E-03	KIT	1
Cancer, Hematological Disease, Immunological Disease, Organismal Injury and Abnormalities	mast cell leukemia	5.64E-03	KIT	1
Cancer, Gastrointestinal Disease	mucinous adenocarcinoma of rectum	5.64E-03	SLIT2	1
Cancer, Hematological Disease, Immunological Disease	neoplasia of mast cells	5.64E-03	KIT	1
Cancer, Endocrine System Disorders, Organismal Injury and Abnormalities, Reproductive System Disease	ovarian dysgerminoma	5.64E-03	KIT	1
Cancer, Endocrine System Disorders	primary papillary thyroid carcinoma	5.64E-03	MT-ND2	1
Cancer, Hematological Disease, Immunological Disease, Organismal Injury and Abnormalities	relapsed core binding factor acute myeloid leukemia	5.64E-03	KIT	1
Cancer, Neurological Disease, Tumor Morphology	size of brain tumor	5.64E-03	B3GAT1	1
Cancer, Endocrine System Disorders, Organismal Injury and Abnormalities, Reproductive System Disease	stage 1 serous ovarian adenocarcinoma	5.64E-03	PAEP	1
Cancer, Endocrine System Disorders, Organismal Injury and Abnormalities, Reproductive System Disease	stage 2 serous ovarian adenocarcinoma	5.64E-03	PAEP	1
Cancer	transformation of chromaffin cells	5.64E-03	FGF2	1
Cancer	tumorigenesis of gastrointestinal stromal tumor	5.64E-03	KIT	1
Cancer, Dermatological Diseases and Conditions, Hematological Disease, Immunological Disease, Organismal Injury and Abnormalities	urticaria pigmentosa	5.64E-03	KIT	1
Cancer, Gastrointestinal Disease	digestive tract cancer	7.13E-03	ACTL8,ADD2,AKR1C1/AKR1C2,AREG,ARHGEF6,ATP8B1,B3GAT1,BRINP3,CA2,CCND2,CD36,CDH12,CFHR1,CRLF2,DHRS2,EREG,FAM198B,FAM49A,FGF2,GBP2,GBP4,GMFG,GPR125,GPR98,GYPA,IFI16,IGSF10,IL10RA,IL13RA2,KIT,KRT10,LIPH,LPCAT2,MACC1,MAGEB16,MDGA2,MFSD6,MLLT3,MT2A,MUC19,MYO16,NTS,OR51B5,OR51I1,P2RY1,PASD1,PRICKLE1,PTPRC,ROBO2,SELPLG,SLCO4C1,SLIT2,SOX5,SPARC,SPTA1,SYT10,TBCEL,TM6SF1,TRPA1,USP44,UTRN,ZDHHC15,ZFPM2,ZNF594	64
Cancer, Gastrointestinal Disease	malignant neoplasm of digestive system	7.13E-03	ACTL8,ADD2,AKR1C1/AKR1C2,AREG,ARHGEF6,ATP8B1,B3GAT1,BRINP3,CA2,CCND2,CD36,CDH12,CFHR1,CRLF2,DHRS2,EREG,FAM198B,FAM49A,FGF2,GBP2,GBP4,GMFG,GPR125,GPR98,GYPA,IFI16,IGSF10,IL10RA,IL13RA2,KIT,KRT10,LIPH,LPCAT2,MACC1,MAGEB16,MDGA2,MFSD6,MLLT3,MT2A,MUC19,MYO16,NTS,OR51B5,OR51I1,P2RY1,PASD1,PRICKLE1,PTPRC,ROBO2,SELPLG,SLCO4C1,SLIT2,SOX5,SPARC,SPTA1,SYT10,TBCEL,TM6SF1,TRPA1,USP44,UTRN,ZDHHC15,ZFPM2,ZNF594	64
Cancer, Respiratory Disease	carcinoma in lung	7.48E-03	B3GAT1,CD24,HPGD,KIT,KRT10,MLLT3,NTS,PASD1,S100A10,SELPLG,SLIT2,SPTA1	12
Cancer, Endocrine System Disorders	papillary thyroid cancer	8.14E-03	KIT,MT-ND2,PTPRC	3
Cancer	tumorigenesis of colon cancer cell lines	8.69E-03	CD24,EREG	2
Cancer, Organismal Injury and Abnormalities	lymphoid cancer	8.95E-03	ADD2,ALDH1A1,CCND2,CD36,CRLF2,KIT,KLHL13,KLHL6,KRT10,PRICKLE1,PTPRC,SLC24A2,SLIT2,USP44	14
Cancer, Organismal Injury and Abnormalities, Reproductive System Disease	male genital neoplasm	9.26E-03	ARHGDIB,CCND2,CD24,CFH,GBP2,KIT,MAGEB6,MLLT3,PTPRC,SELPLG,SPARC	11
Cancer, Endocrine System Disorders, Respiratory Disease	small cell lung cancer	9.76E-03	KIT,NTS,SLIT2	3
Cancer, Organismal Injury and Abnormalities, Reproductive System Disease	prostate cancer	1.00E-02	ARHGDIB,CD24,CFH,GBP2,KIT,MAGEB6,MLLT3,PTPRC,SELPLG,SPARC	10
Cancer, Organismal Injury and Abnormalities, Reproductive System Disease	HER2 negative hormone receptor negative breast cancer	1.01E-02	AREG,CCND2,FGF2,KIT	4
Cancer, Respiratory Disease	Lung Cancer and Tumors	1.07E-02	B3GAT1,CD24,HPGD,KIT,KRT10,MLLT3,NTS,PASD1,S100A10,SELPLG,SLIT2,SPTA1,USP44	13
Cancer	tumorigenesis of tumor cell lines	1.10E-02	AREG,CD24,EREG,FGF2	4
Cancer, Cell Death and Survival, Tumor Morphology	cell viability of mesothelioma cells	1.13E-02	KIT	1
Cancer, Hematological Disease, Immunological Disease, Organismal Injury and Abnormalities	development of thymic lymphoma	1.13E-02	PTPRC	1
Cancer	hyperplasia of B-lymphocyte derived cell lines	1.13E-02	KIT	1
Cancer, Embryonic Development	invasion of perioptic mesenchyme	1.13E-02	ALDH1A1	1

## Sheet: Cellular Growth and Proliferati
© 2000-2015 QIAGEN. All rights reserved.
Categories	Diseases or Functions Annotation	p-Value	Molecules	# Molecules
Cellular Growth and Proliferation, Reproductive System Development and Function	proliferation of gonadal cells	8.32E-05	AREG,CCND2,EREG,FGF2,KIT	5
Cellular Growth and Proliferation	colony formation of leukemia cell lines	2.84E-04	ALDH1A1,FGF2,KIT	3
Cellular Development, Cellular Growth and Proliferation, Hematological System Development and Function, Tissue Development	proliferation of PBMCs	4.12E-04	IL10RA,PAEP,PTPRC	3
Cellular Growth and Proliferation	expansion of cells	4.13E-04	AREG,CCND2,EREG,FGF2,IL10RA,KIT,MLLT3,PTPRC	8
Cellular Development, Cellular Growth and Proliferation, Hematological System Development and Function	proliferation of B-lymphocyte derived cell lines	4.46E-04	CRLF2,FGF2,IL10RA,IL13RA2,KIT	5
Cellular Development, Cellular Growth and Proliferation, Hematological System Development and Function	proliferation of immune cells	4.69E-04	ARHGDIB,ARHGEF6,CCND2,CD24,CD36,CRLF2,FGF2,IL10RA,KIT,MLLT3,PAEP,PTPRC,SOX5,SPTA1	14
Cellular Development, Cellular Growth and Proliferation, Hematological System Development and Function	proliferation of erythroid cell lines	6.50E-04	FGF2,KIT	2
Cellular Growth and Proliferation	colony formation of tumor cell lines	7.82E-04	ALDH1A1,FGF2,HPGD,IFI16,KIT,S100A10,SPARC	7
Cellular Development, Cellular Growth and Proliferation, Tissue Development	proliferation of osteoprogenitor cells	8.63E-04	AREG,FGF2	2
Cellular Development, Cellular Growth and Proliferation, Hematological System Development and Function	proliferation of leukocyte cell lines	9.16E-04	CRLF2,FGF2,IL10RA,IL13RA2,KIT,PTPRC	6
Cellular Development, Cellular Growth and Proliferation, Embryonic Development, Organismal Development, Tissue Development	expansion of neural stem cells	1.11E-03	FGF2,KIT	2
Cellular Growth and Proliferation, Embryonic Development, Tissue Development	generation of embryonic cells	1.11E-03	FGF2,KIT	2
Cell Cycle, Cell-To-Cell Signaling and Interaction, Cellular Growth and Proliferation	contact growth inhibition	1.33E-03	CD24,GBP2,IFI16,KIT,PTPRC	5
Cellular Development, Cellular Growth and Proliferation, Reproductive System Development and Function, Tissue Development, Tissue Morphology	expansion of cumulus cells	1.68E-03	AREG,EREG	2
Cellular Growth and Proliferation, Connective Tissue Development and Function	formation of adipocytes	1.68E-03	FGF2,SPARC	2
Cellular Growth and Proliferation, Organismal Development	growth of Bacillus subtilis subsp. spizizenii	1.68E-03	AREG,FGF2	2
Cellular Growth and Proliferation, Organismal Development	growth of Candida albicans ATCC 90028	1.68E-03	AREG,FGF2	2
Cellular Growth and Proliferation, Organismal Development	growth of Escherichia coli 25922	1.68E-03	AREG,FGF2	2
Cellular Growth and Proliferation, Reproductive System Development and Function	proliferation of ovarian cells	1.70E-03	AREG,CCND2,EREG	3
Cellular Growth and Proliferation, Organismal Development	growth of Pseudomonas aeruginosa	2.00E-03	AREG,FGF2	2
Cellular Growth and Proliferation	proliferation of cells	2.07E-03	ADD2,AKR1C1/AKR1C2,ALDH1A1,AREG,ARHGDIB,ARHGEF6,B3GAT1,BRINP3,CCND2,CD24,CD36,CRLF2,EREG,FGF2,GBP2,HPGD,IFI16,IL10RA,IL13RA2,KIT,KRT10,MLLT3,MT-ND2,MT2A,MYCT1,MYO16,NTS,P2RY1,PAEP,PKP2,PTPRC,ROBO2,S100A10,SLIT2,SOX5,SPARC,SPTA1,USP44	38
Cellular Development, Cellular Growth and Proliferation	proliferation of tumor cell lines	2.86E-03	ALDH1A1,AREG,B3GAT1,CCND2,CD24,EREG,FGF2,HPGD,IFI16,IL13RA2,KIT,KRT10,MLLT3,MT-ND2,MT2A,NTS,PAEP,S100A10,SPARC	19
Cellular Growth and Proliferation	colony formation of cells	3.12E-03	ALDH1A1,CRLF2,EREG,FGF2,HPGD,IFI16,KIT,S100A10,SPARC	9
Cell-To-Cell Signaling and Interaction, Cellular Growth and Proliferation	stimulation of blood cells	3.52E-03	CD24,FGF2,NTS,PAEP,PTPRC	5
Cellular Development, Cellular Growth and Proliferation, Nervous System Development and Function	clonal expansion of astrocyte precursor cells	5.64E-03	FGF2	1
Cellular Development, Cellular Growth and Proliferation, Nervous System Development and Function	clonal expansion of glial progenitor cells	5.64E-03	FGF2	1
Cellular Development, Cellular Growth and Proliferation, Embryonic Development, Organismal Development, Tissue Development	clonal expansion of neural stem cells	5.64E-03	FGF2	1
Cellular Development, Cellular Growth and Proliferation, Nervous System Development and Function, Tissue Development	clonal expansion of neuronal progenitor cells	5.64E-03	FGF2	1
Cellular Development, Cellular Growth and Proliferation, Nervous System Development and Function	clonal expansion of radial glial cells	5.64E-03	FGF2	1
Cellular Growth and Proliferation, Reproductive System Development and Function	inhibition of granulosa cells	5.64E-03	FGF2	1
Cellular Development, Cellular Growth and Proliferation, Nervous System Development and Function, Tissue Development	outgrowth of retinal ganglion cells	5.64E-03	SLIT2	1
Cardiovascular System Development and Function, Cellular Development, Cellular Growth and Proliferation, Organismal Development, Tissue Development	proliferation of corneal endothelial cells	5.64E-03	FGF2	1
Cellular Growth and Proliferation, Visual System Development and Function	proliferation of lens cells	5.64E-03	FGF2	1
Cellular Development, Cellular Growth and Proliferation, Embryonic Development, Organismal Development, Tissue Morphology	quantity of melanoblasts	5.64E-03	KIT	1
Cell-To-Cell Signaling and Interaction, Cellular Growth and Proliferation, Connective Tissue Development and Function	stimulation of bone marrow stromal cells	5.64E-03	FGF2	1
Cell-To-Cell Signaling and Interaction, Cellular Growth and Proliferation, Hematological System Development and Function, Hematopoiesis	stimulation of megakaryocyte/erythrocyte lineage-restricted progenitor cells	5.64E-03	FGF2	1
Cellular Development, Cellular Growth and Proliferation, Hair and Skin Development and Function, Tissue Development	proliferation of melanocytes	6.76E-03	FGF2,KIT	2
Cellular Development, Cellular Growth and Proliferation, Hematological System Development and Function	proliferation of mononuclear leukocytes	6.89E-03	ARHGDIB,ARHGEF6,CCND2,CD24,CD36,CRLF2,IL10RA,PAEP,PTPRC,SOX5,SPTA1	11
Cellular Development, Cellular Growth and Proliferation	proliferation of leukemia cell lines	6.99E-03	ALDH1A1,FGF2,KIT,MLLT3,PAEP	5
Cellular Development, Cellular Growth and Proliferation, Hair and Skin Development and Function	proliferation of epithelial cell lines	8.76E-03	AREG,CD24,FGF2,NTS,USP44	5
Cellular Development, Cellular Growth and Proliferation, Hematological System Development and Function, Hypersensitivity Response, Inflammatory Response	proliferation of mast cells	9.38E-03	KIT,PTPRC	2
Cell Cycle, Cell-To-Cell Signaling and Interaction, Cellular Growth and Proliferation, Connective Tissue Development and Function	contact growth inhibition of fibroblast cell lines	1.01E-02	GBP2,KIT	2
Cell-To-Cell Signaling and Interaction, Cellular Growth and Proliferation	stimulation of cells	1.03E-02	CCND2,CD24,FGF2,NTS,PAEP,PTPRC	6
Cellular Growth and Proliferation, Hematological System Development and Function, Hematopoiesis	colony formation of hematopoietic progenitor cells	1.08E-02	CRLF2,FGF2,KIT	3
Cell Cycle, Cell-To-Cell Signaling and Interaction, Cell-mediated Immune Response, Cellular Function and Maintenance, Cellular Growth and Proliferation, Hematological System Development and Function	contact growth inhibition of T lymphocytes	1.13E-02	PTPRC	1
Cell Cycle, Cell-To-Cell Signaling and Interaction, Cellular Growth and Proliferation	contact growth inhibition of thyroid tumor cell lines	1.13E-02	IFI16	1
Cellular Growth and Proliferation	formation of neuroblastoma cell lines	1.13E-02	PRICKLE1	1
Cellular Growth and Proliferation, Nervous System Development and Function	formation of oligodendrocytes	1.13E-02	FGF2	1
Cellular Growth and Proliferation, Embryonic Development, Nervous System Development and Function, Tissue Development	generation of neuroblasts	1.13E-02	FGF2	1
Cellular Growth and Proliferation, Embryonic Development, Tissue Development	generation of neuroectodermal cells	1.13E-02	FGF2	1
Cellular Growth and Proliferation, Nervous System Development and Function, Tissue Development	generation of oligodendrocyte precursor cells	1.13E-02	FGF2	1
Cellular Growth and Proliferation, Embryonic Development, Tissue Development	generation of peripheral lymphatic tissue organizer cells	1.13E-02	KIT	1
Cell-To-Cell Signaling and Interaction, Cellular Growth and Proliferation, Nervous System Development and Function	induction of oligodendrocytes	1.13E-02	FGF2	1
Cardiovascular System Development and Function, Cellular Development, Cellular Growth and Proliferation, Organismal Development, Tissue Development	outgrowth of endothelial cells	1.13E-02	FGF2	1

## Sheet: Cell Death and Servival
Categories	Diseases or Functions Annotation	p-Value	Molecules	# Molecules
Cardiovascular Disease, Cell Death and Survival, Connective Tissue Disorders, Hematological Disease, Organismal Injury and Abnormalities, Renal and Urological Disease	factor H-associated hemolytic uremic syndrome	9.42E-05	CFH,CFHR1	2
Cell Death and Survival, Cellular Development, Cellular Function and Maintenance	self-renewal of progenitor cells	8.63E-04	FGF2,KIT	2
Cell Death and Survival	cell death of PBMCs	2.74E-03	PAEP,PTPRC	2
Cell Death and Survival	repopulation of cells	5.06E-03	EREG,FGF2	2
Cell Death and Survival	cytolysis	5.50E-03	ADD2,CFH,CFHR1,KRT10,PTPRC,SPTA1	6
Cell Death and Survival, Connective Tissue Disorders, Developmental Disorder, Hematological Disease, Hereditary Disorder, Organismal Injury and Abnormalities	autosomal recessive spherocytosis type 3	5.64E-03	SPTA1	1
Cell Death and Survival	cell death of fibrochondrocytes	5.64E-03	FGF2	1
Cancer, Cell Death and Survival, Tumor Morphology	cell death of small cell lung cancer cells	5.64E-03	FGF2	1
Cell Death and Survival	cytolysis of intraepithelial T lymphocytes	5.64E-03	PTPRC	1
Cell Death and Survival	cytolysis of suprabasal cells	5.64E-03	KRT10	1
Cell Death and Survival, Cellular Function and Maintenance	delay in initiation of clearance of pneumocytes	5.64E-03	CD36	1
Cell Death and Survival, Nervous System Development and Function	repopulation of oligodendrocytes	5.64E-03	FGF2	1
Cell Death and Survival	cell death of carcinoma cell lines	9.25E-03	AREG,CCND2,CFH,EREG,FGF2	5
Cell Death and Survival	cell death	1.04E-02	ADD2,ALDH1A1,AREG,ARHGDIB,ARHGEF6,ATP8B1,CCND2,CD24,CD36,CFH,CFHR1,DHRS2,EREG,FGF2,GPR98,HPGD,IFI16,IL10RA,KIT,KRT10,MLLT3,MT2A,MYCT1,NTS,PAEP,PKP2,PTPRC,S100A10,SLIT2,SOX5,SPARC,SPTA1,ZFPM2	33
Cell Death and Survival	apoptosis of gastrointestinal stromal tumor cell lines	1.13E-02	KIT	1
Cell Death and Survival	apoptosis of intraepithelial T lymphocytes	1.13E-02	PTPRC	1
Cell Death and Survival, Connective Tissue Development and Function	cell viability of brown adipocytes	1.13E-02	FGF2	1
Cancer, Cell Death and Survival, Tumor Morphology	cell viability of mesothelioma cells	1.13E-02	KIT	1
Cell Death and Survival, Drug Metabolism, Small Molecule Biochemistry	cytotoxicity of daunorubicin	1.13E-02	KIT	1
Cell Death and Survival, Nervous System Development and Function, Tissue Morphology	loss of glutamatergic neuron	1.13E-02	FGF2	1

## Sheet: Cell Signaling
Categories	Diseases or Functions Annotation	p-Value	Molecules	# Molecules
Cell Signaling, Cell-To-Cell Signaling and Interaction	cytokine and chemokine mediated signaling pathway	9.37E-05	EREG,IL10RA,IL13RA2,KIT,PTPRC	5
Cell Cycle, Cell-To-Cell Signaling and Interaction, Cellular Growth and Proliferation	contact growth inhibition	1.33E-03	CD24,GBP2,IFI16,KIT,PTPRC	5
Cardiovascular System Development and Function, Cell-To-Cell Signaling and Interaction	binding of endothelial cells	2.38E-03	FGF2,KIT,S100A10,SELPLG	4
Cell Signaling, Small Molecule Biochemistry, Vitamin and Mineral Metabolism	regulation of Ca2+	3.15E-03	FGF2,NTS	2
Cell-To-Cell Signaling and Interaction, Hematological System Development and Function, Inflammatory Response	binding of professional phagocytic cells	3.48E-03	FGF2,KIT,PTPRC,SELPLG	4
Cardiovascular System Development and Function, Cell-To-Cell Signaling and Interaction	binding of vascular endothelial cells	3.50E-03	FGF2,KIT,SELPLG	3
Cell-To-Cell Signaling and Interaction, Cellular Growth and Proliferation	stimulation of blood cells	3.52E-03	CD24,FGF2,NTS,PAEP,PTPRC	5
Cell-To-Cell Signaling and Interaction	binding of cells	3.79E-03	AREG,CD24,CD36,FGF2,KIT,PTPRC,S100A10,SELPLG,SPARC	9
Cell-To-Cell Signaling and Interaction, Connective Tissue Development and Function, Tissue Development	attachment of fibroblasts	4.06E-03	FGF2,SPARC	2
Cell-To-Cell Signaling and Interaction	activation of cells	4.32E-03	AREG,CD24,CD36,CFH,FGF2,IFI16,IL10RA,KIT,NTS,P2RY1,PAEP,PTPRC,SELPLG,TRPA1	14
Cardiovascular System Development and Function, Cell-To-Cell Signaling and Interaction	binding of endothelial cell lines	5.06E-03	SELPLG,SPARC	2
Cell Signaling	MAPKKK cascade	5.38E-03	CD24,CD36,FGF2,KIT,PTPRC	5
Cell-To-Cell Signaling and Interaction, Nervous System Development and Function	activation of trigeminal ganglion neurons	5.64E-03	TRPA1	1
Cell-To-Cell Signaling and Interaction, Connective Tissue Development and Function, Tissue Development	attachment of pulmonary fibroblasts	5.64E-03	SPARC	1
Cell-To-Cell Signaling and Interaction, Hematological System Development and Function, Immune Cell Trafficking, Tissue Development	clustering of B-lymphocyte derived cell lines	5.64E-03	KIT	1
Cell-To-Cell Signaling and Interaction	coupling of ventricular myocytes	5.64E-03	PKP2	1
Cell-To-Cell Signaling and Interaction, Drug Metabolism, Molecular Transport, Small Molecule Biochemistry	efflux of norepinephrine	5.64E-03	NTS	1
Cell-To-Cell Signaling and Interaction, Nervous System Development and Function	firing of mechanosensory neurons	5.64E-03	TRPA1	1
Cell Morphology, Cell-To-Cell Signaling and Interaction, Organ Morphology, Skeletal and Muscular System Development and Function, Tissue Morphology	morphology of myotendinous junctions	5.64E-03	UTRN	1
Cell-To-Cell Signaling and Interaction, Hematological System Development and Function	response of peripheral T lymphocyte	5.64E-03	IL10RA	1
Cell-To-Cell Signaling and Interaction, Cellular Growth and Proliferation, Connective Tissue Development and Function	stimulation of bone marrow stromal cells	5.64E-03	FGF2	1
Cell-To-Cell Signaling and Interaction, Cellular Growth and Proliferation, Hematological System Development and Function, Hematopoiesis	stimulation of megakaryocyte/erythrocyte lineage-restricted progenitor cells	5.64E-03	FGF2	1
Cell-To-Cell Signaling and Interaction, Tissue Development	adhesion of nuclear matrix	6.17E-03	CD36,UTRN	2
Cell Signaling, Molecular Transport, Small Molecule Biochemistry, Vitamin and Mineral Metabolism	release of Ca2+	7.27E-03	CD36,FGF2,P2RY1,PTPRC,SLIT2	5
Cell-To-Cell Signaling and Interaction	binding of colon cancer cell lines	7.38E-03	FGF2,S100A10	2
Cell Signaling, Post-Translational Modification	activation of MAP kinase	9.42E-03	FGF2,KIT,PTPRC	3
Cell Cycle, Cell-To-Cell Signaling and Interaction, Cellular Growth and Proliferation, Connective Tissue Development and Function	contact growth inhibition of fibroblast cell lines	1.01E-02	GBP2,KIT	2
Cell-To-Cell Signaling and Interaction, Cellular Growth and Proliferation	stimulation of cells	1.03E-02	CCND2,CD24,FGF2,NTS,PAEP,PTPRC	6
Cell-To-Cell Signaling and Interaction	binding of blood cells	1.10E-02	CD24,FGF2,KIT,PTPRC,SELPLG	5
Cell-To-Cell Signaling and Interaction, Endocrine System Development and Function, Tissue Development	adhesion of beta islet cells	1.13E-02	FGF2	1
Cell-To-Cell Signaling and Interaction, Tissue Development	aggregation of myoepithelial cells	1.13E-02	SLIT2	1
Cell-To-Cell Signaling and Interaction, Tissue Development	attachment of embryonic cancer cell lines	1.13E-02	CD36	1
Cell-To-Cell Signaling and Interaction, Tissue Development	attachment of endometrial cancer cell lines	1.13E-02	CD36	1
Cell-To-Cell Signaling and Interaction, Tissue Development	attachment of hepatoma cell lines	1.13E-02	SPARC	1
Cell-To-Cell Signaling and Interaction	binding of lymphoid cells	1.13E-02	SELPLG	1
Cell Cycle, Cell-To-Cell Signaling and Interaction, Cell-mediated Immune Response, Cellular Function and Maintenance, Cellular Growth and Proliferation, Hematological System Development and Function	contact growth inhibition of T lymphocytes	1.13E-02	PTPRC	1
Cell Cycle, Cell-To-Cell Signaling and Interaction, Cellular Growth and Proliferation	contact growth inhibition of thyroid tumor cell lines	1.13E-02	IFI16	1
Cell-To-Cell Signaling and Interaction, Cellular Movement, Hematological System Development and Function, Immune Cell Trafficking, Tissue Development	detachment of macrophages	1.13E-02	PTPRC	1
Cell-To-Cell Signaling and Interaction, Cellular Growth and Proliferation, Nervous System Development and Function	induction of oligodendrocytes	1.13E-02	FGF2	1
Cell-To-Cell Signaling and Interaction, Drug Metabolism, Small Molecule Biochemistry	modulation of dopamine	1.13E-02	NTS	1
